# Supplementary material for: Prion-like Domains in Eukaryotic Viruses
Source: Sci Rep. 2018 Jun 12;8:8931. doi: 10.1038/s41598-018-27256-w (PMC5997743; doi:10.1038/s41598-018-27256-w)
Supplement: Supplementary file 1 — LLR score showing the predicted putative PrDs across viruses [file 41598_2018_27256_MOESM1_ESM.xlsx]

## Sheet: Лист1
Prion-like Domains in Eukaryotic Viruses
Supplementary Table 1. LLR score showing the predicted putative PrDs across viruses
George Tetz, Victor Tetz
Membrane protein ORF67	GO:0016021	integral component of membrane	Adsorption and entry	Enveloped	DNA (ds)	7.811	A0A1J0REI1	150286		Viruses	Herpesvirales	Alloherpesviridae	Cyprinivirus	Anguillid_herpesvirus_1	7936	Eukaryota	Metazoa	Chordata	Actinopteri	Anguilliformes	Anguillidae	Anguilla	Anguilla_anguilla
Membrane protein Allo46	GO:0016021	integral component of membrane	Adsorption and entry	Enveloped	DNA (ds)	12.388	K7PBM0	317858		Viruses	Herpesvirales	Alloherpesviridae	Cyprinivirus	Cyprinid_herpesvirus_1	7962	Eukaryota	Metazoa	Chordata	Actinopteri	Cypriniformes	Cyprinidae	Cyprinus	Cyprinus_carpio
Membrane protein ORF136	GO:0016021	integral component of membrane	Adsorption and entry	Enveloped	DNA (ds)	5.698	K7PCL7	317858		Viruses	Herpesvirales	Alloherpesviridae	Cyprinivirus	Cyprinid_herpesvirus_1	7962	Eukaryota	Metazoa	Chordata	Actinopteri	Cypriniformes	Cyprinidae	Cyprinus	Cyprinus_carpio
Membrane protein Allo46	GO:0016021	integral component of membrane	Adsorption and entry	Enveloped	DNA (ds)	14.62	K7PC08	317878		Viruses	Herpesvirales	Alloherpesviridae	Cyprinivirus	Cyprinid_herpesvirus_2	7957	Eukaryota	Metazoa	Chordata	Actinopteri	Cypriniformes	Cyprinidae	Carassius	Carassius_auratus
Membrane protein ORF139	GO:0016021	integral component of membrane	Adsorption and entry	Enveloped	DNA (ds)	3.896	A0A1C9FL59	180230		Viruses	Herpesvirales	Alloherpesviridae	Cyprinivirus	Cyprinid_herpesvirus_3	7962	Eukaryota	Metazoa	Chordata	Actinopteri	Cypriniformes	Cyprinidae	Cyprinus	Cyprinus_carpio
Membrane protein ORF116	GO:0016021	integral component of membrane	Adsorption and entry	Enveloped	DNA (ds)	2.067	A3QTS5	180230		Viruses	Herpesvirales	Alloherpesviridae	Cyprinivirus	Cyprinid_herpesvirus_3	7962	Eukaryota	Metazoa	Chordata	Actinopteri	Cypriniformes	Cyprinidae	Cyprinus	Cyprinus_carpio
Envelope glycoprotein H	GO:0019031	viral envelope	Adsorption and entry	Enveloped	DNA (ds)	4.863	A0A1L6Z034	1919083		Viruses	Herpesvirales	Betaherpesvirinae	Cytomegalovirus	Cynomolgus cytomegalovirus	9541	Eukaryota	Metazoa	Chordata	Mammalia	Primates	Cercopithecidae	Macaca	Macaca_fascicularis
Membrane protein ORF67	GO:0016021	integral component of membrane	Adsorption and entry	Enveloped	DNA (ds)	7.811	D2E8B8	1283343		Viruses	Herpesvirales	Betaherpesvirinae	Roseolovirus	Murine roseolovirus	7936	Eukaryota	Metazoa	Chordata	Actinopteri	Anguilliformes	Anguillidae	Anguilla	Anguilla_anguilla
Membrane protein	GO:0016021	integral component of membrane	Adsorption and entry	Enveloped	DNA (ds)	6.169	A0A1Q1PNG0	1955558		Viruses	Herpesvirales	Betaherpesvirinae	Roseolovirus	Murine roseolovirus	5755	Eukaryota	undef	undef	undef	Longamoebia	undef	Acanthamoeba	Acanthamoeba_castellanii
Cell surface glycoprotein	GO:0019062	virion attachment to host cell	Adsorption and entry	Enveloped	DNA (ds)	1.759	A0A1P8VIQ8	1940555		Viruses	Herpesvirales	Betaherpesvirinae	Roseolovirus	Murine roseolovirus	10090	Eukaryota	Metazoa	Chordata	Mammalia	Rodentia	Muridae	Mus	Mus_musculus
Minor glycoprotein	GO:0016021	integral component of membrane	Adsorption and entry	Enveloped	DNA (ds)	0.123	X2D6X7	1936072		Viruses	Herpesvirales	Betaherpesvirinae	Roseolovirus	Murine roseolovirus	591936	Eukaryota	Metazoa	Chordata	Mammalia	Primates	Cercopithecidae	Piliocolobus	Piliocolobus_tephrosceles
Membrane protein A13	GO:0016021	integral component of membrane	Adsorption and entry	Enveloped	DNA (ds)	9.254	G8XU87	50290		Viruses	Herpesvirales	Herpesviridae	Cytomegalovirus	Aotine_betaherpesvirus_1	9505	Eukaryota	Metazoa	Chordata	Mammalia	Primates	Aotidae	Aotus	Aotus_trivirgatus
Membrane protein A23	GO:0016021	integral component of membrane	Adsorption and entry	Enveloped	DNA (ds)	4.417	G8XUI9	50290		Viruses	Herpesvirales	Herpesviridae	Cytomegalovirus	Aotine_betaherpesvirus_1	9505	Eukaryota	Metazoa	Chordata	Mammalia	Primates	Aotidae	Aotus	Aotus_trivirgatus
B155	GO:0016021	integral component of membrane	Adsorption and entry	Enveloped	DNA (ds)	0.052	I3VQF7	1195167		Viruses	Herpesvirales	Herpesviridae	undef	Bat_betaherpesvirus_B7D8	9433	Eukaryota	Metazoa	Chordata	Mammalia	Chiroptera	Vespertilionidae	Miniopterus	Miniopterus_schreibersii
GP80-like protein	GO:0016021	integral component of membrane	Adsorption and entry	Enveloped	DNA (ds)	10.926	Q1XBS9	10385		Viruses	Herpesvirales	Herpesviridae	Rhadinovirus	Bovine_gammaherpesvirus_4	9913	Eukaryota	Metazoa	Chordata	Mammalia	undef	Bovidae	Bos	Bos_taurus
Glycoprotein B	Unreveiwed	Unreveiwed	Adsorption and entry	Enveloped	DNA (ds)	6.033	A0A0E3UST5	10385		Viruses	Herpesvirales	Herpesviridae	Rhadinovirus	Bovine_gammaherpesvirus_4	9913	Eukaryota	Metazoa	Chordata	Mammalia	undef	Bovidae	Bos	Bos_taurus
Envelope glycoprotein B	GO:0019031	viral envelope	Adsorption and entry	Enveloped	DNA (ds)	5.231	A0A0F6N4W9	10385		Viruses	Herpesvirales	Herpesviridae	Rhadinovirus	Bovine_gammaherpesvirus_4	9913	Eukaryota	Metazoa	Chordata	Mammalia	undef	Bovidae	Bos	Bos_taurus
GP80	GO:0016021	integral component of membrane	Adsorption and entry	Enveloped	DNA (ds)	5.045	P87519	10385		Viruses	Herpesvirales	Herpesviridae	Rhadinovirus	Bovine_gammaherpesvirus_4	9913	Eukaryota	Metazoa	Chordata	Mammalia	undef	Bovidae	Bos	Bos_taurus
Glycoprotein B protein	Unreveiwed	Unreveiwed	Adsorption and entry	Enveloped	DNA (ds)	3.435	Q6KCP3	10385		Viruses	Herpesvirales	Herpesviridae	Rhadinovirus	Bovine_gammaherpesvirus_4	9913	Eukaryota	Metazoa	Chordata	Mammalia	undef	Bovidae	Bos	Bos_taurus
Membrane protein UL56	GO:0016021	integral component of membrane	Adsorption and entry	Enveloped	DNA (ds)	12.14	A0A172DS66	170325		Viruses	Herpesvirales	Herpesviridae	Varicellovirus	Canid_alphaherpesvirus_1	9615	Eukaryota	Metazoa	Chordata	Mammalia	Carnivora	Canidae	Canis	Canis_lupus
Envelope glycoprotein C	GO:0019031	viral envelope	Adsorption and entry	Enveloped	DNA (ds)	7.832	Q91SC9	170325		Viruses	Herpesvirales	Herpesviridae	Varicellovirus	Canid_alphaherpesvirus_1	9615	Eukaryota	Metazoa	Chordata	Mammalia	Carnivora	Canidae	Canis	Canis_lupus
Envelope glycoprotein H	GO:0019064	fusion of virus membrane with host plasma membrane	Adsorption and entry	Enveloped	DNA (ds)	4.895	A0A172DSR4	170325		Viruses	Herpesvirales	Herpesviridae	Varicellovirus	Canid_alphaherpesvirus_1	9615	Eukaryota	Metazoa	Chordata	Mammalia	Carnivora	Canidae	Canis	Canis_lupus
GP44	GO:0005198	structural molecule activity	Adsorption and entry	Enveloped	DNA (ds)	0.056	B7TPW3	33706		Viruses	Herpesvirales	Herpesviridae	undef	Caviid_betaherpesvirus_2	10141	Eukaryota	Metazoa	Chordata	Mammalia	Rodentia	Caviidae	Cavia	Cavia_porcellus
Glycoprotein C	Unreveiwed	Unreveiwed	Adsorption and entry	Enveloped	DNA (ds)	3.41	Q9E201	35246		Viruses	Herpesvirales	Herpesviridae	Varicellovirus	Cercopithecine_alphaherpesvirus_9	9534	Eukaryota	Metazoa	Chordata	Mammalia	Primates	Cercopithecidae	Chlorocebus	Chlorocebus_aethiops
Glycoprotein ORF-O	Unreviewed	Unreviewed	Adsorption and entry	Enveloped	DNA (ds)	7.81	A0A0S1TPD3	548914		Viruses	Herpesvirales	Herpesviridae	Proboscivirus	Elephant_endotheliotropic_herpesvirus_4	9783	Eukaryota	Metazoa	Chordata	Mammalia	Proboscidea	Elephantidae	Elephas	Elephas_maximus
Membrane protein EE49D	GO:0016021	integral component of membrane	Adsorption and entry	Enveloped	DNA (ds)	4.742	A0A075CZK1	768738		Viruses	Herpesvirales	Herpesviridae	Proboscivirus	Elephant_endotheliotropic_herpesvirus_5	9783	Eukaryota	Metazoa	Chordata	Mammalia	Proboscidea	Elephantidae	Elephas	Elephas_maximus
Envelope glycoprotein O	GO:0019031	viral envelope	Adsorption and entry	Enveloped	DNA (ds)	2.539	A0A075CZJ4	768738		Viruses	Herpesvirales	Herpesviridae	Proboscivirus	Elephant_endotheliotropic_herpesvirus_5	9783	Eukaryota	Metazoa	Chordata	Mammalia	Proboscidea	Elephantidae	Elephas	Elephas_maximus
Envelope glycoprotein B	GO:0019031	viral envelope	Adsorption and entry	Enveloped	DNA (ds)	0.089	I7B3V8	768738		Viruses	Herpesvirales	Herpesviridae	Proboscivirus	Elephant_endotheliotropic_herpesvirus_5	9783	Eukaryota	Metazoa	Chordata	Mammalia	Proboscidea	Elephantidae	Elephas	Elephas_maximus
Glycoprotein ORF-Q	Unreviewed	Unreviewed	Adsorption and entry	Enveloped	DNA (ds)	13.596	M1RVC5	759753		Viruses	Herpesvirales	Herpesviridae	Proboscivirus	Elephantid_betaherpesvirus_1	9783	Eukaryota	Metazoa	Chordata	Mammalia	Proboscidea	Elephantidae	Elephas	Elephas_maximus
Glycoprotein ORF-O	Unreviewed	Unreviewed	Adsorption and entry	Enveloped	DNA (ds)	6.818	M1QLG8	759753		Viruses	Herpesvirales	Herpesviridae	Proboscivirus	Elephantid_betaherpesvirus_1	9783	Eukaryota	Metazoa	Chordata	Mammalia	Proboscidea	Elephantidae	Elephas	Elephas_maximus
Glycoprotein vIgFam3	Unreviewed	Unreviewed	Adsorption and entry	Enveloped	DNA (ds)	5.887	A0A1L3HP66	759753		Viruses	Herpesvirales	Herpesviridae	Proboscivirus	Elephantid_betaherpesvirus_1	9783	Eukaryota	Metazoa	Chordata	Mammalia	Proboscidea	Elephantidae	Elephas	Elephas_maximus
Membrane protein EE20	GO:0016021	integral component of membrane	Adsorption and entry	Enveloped	DNA (ds)	3.253	M4JTS9	146015		Viruses	Herpesvirales	Herpesviridae	Proboscivirus	Elephantid_betaherpesvirus_1	9780	Eukaryota	Metazoa	Chordata	Mammalia	Proboscidea	Elephantidae	undef	undef
Protein E27	GO:0016021	integral component of membrane	Adsorption and entry	Enveloped	DNA (ds)	3.253	M1RMA5	759753		Viruses	Herpesvirales	Herpesviridae	Proboscivirus	Elephantid_betaherpesvirus_1	9783	Eukaryota	Metazoa	Chordata	Mammalia	Proboscidea	Elephantidae	Elephas	Elephas_maximus
Protein E1	GO:0016021	integral component of membrane	Adsorption and entry	Enveloped	DNA (ds)	1.687	M1QL78	759753		Viruses	Herpesvirales	Herpesviridae	Proboscivirus	Elephantid_betaherpesvirus_1	9783	Eukaryota	Metazoa	Chordata	Mammalia	Proboscidea	Elephantidae	Elephas	Elephas_maximus
Glycoprotein vIgFam2.3	Unreviewed	Unreviewed	Adsorption and entry	Enveloped	DNA (ds)	1.086	A0A1L3HP19	759753		Viruses	Herpesvirales	Herpesviridae	Proboscivirus	Elephantid_betaherpesvirus_1	9783	Eukaryota	Metazoa	Chordata	Mammalia	Proboscidea	Elephantidae	Elephas	Elephas_maximus
Membrane protein EE49	GO:0016021	integral component of membrane	Adsorption and entry	Enveloped	DNA (ds)	0.979	M4JX73	146015		Viruses	Herpesvirales	Herpesviridae	Proboscivirus	Elephantid_betaherpesvirus_1	9780	Eukaryota	Metazoa	Chordata	Mammalia	Proboscidea	Elephantidae	undef	undef
Envelope glycoprotein H	GO:0019031	viral envelope	Adsorption and entry	Enveloped	DNA (ds)	0.591	A0A097IWR6	759753		Viruses	Herpesvirales	Herpesviridae	Proboscivirus	Elephantid_betaherpesvirus_1	9783	Eukaryota	Metazoa	Chordata	Mammalia	Proboscidea	Elephantidae	Elephas	Elephas_maximus
Envelope glycoprotein O	GO:0019031	viral envelope	Adsorption and entry	Enveloped	DNA (ds)	0.155	M4JZ56	146015		Viruses	Herpesvirales	Herpesviridae	Proboscivirus	Elephantid_betaherpesvirus_1	9780	Eukaryota	Metazoa	Chordata	Mammalia	Proboscidea	Elephantidae	undef	undef
BLLF1	GO:0019058	viral life cycle	Adsorption and entry	Enveloped	DNA (ds)	2.895	A0A0C7T6S7	10376		Viruses	Herpesvirales	Herpesviridae	Lymphocryptovirus	Epstein barr virus	9606	Eukaryota	Metazoa	Chordata	Mammalia	Primates	Hominidae	Homo	Homo_sapiens
Envelope glycoprotein gp350	GO:0005198	structural molecule activity	Adsorption and entry	Enveloped	DNA (ds)	0.354	A0A0S2YR95	10376		Viruses	Herpesvirales	Herpesviridae	Lymphocryptovirus	Epstein barr virus	9606	Eukaryota	Metazoa	Chordata	Mammalia	Primates	Hominidae	Homo	Homo_sapiens
Glycoprotein gp2	GO:0016032	viral process	Adsorption and entry	Enveloped	DNA (ds)	4.166	P28968	31520		Viruses	Herpesvirales	Herpesviridae	Varicellovirus	Equid_alphaherpesvirus_1	9796	Eukaryota	Metazoa	Chordata	Mammalia	Perissodactyla	Equidae	Equus	Equus_caballus
Membrane glycoprotein	GO:0016032	viral process	Adsorption and entry	Enveloped	DNA (ds)	4.166	O39782	10326		Viruses	Herpesvirales	Herpesviridae	Varicellovirus	Equid_alphaherpesvirus_1	9796	Eukaryota	Metazoa	Chordata	Mammalia	Perissodactyla	Equidae	Equus	Equus_caballus
Glycoprotein	GO:0016021	integral component of membrane	Adsorption and entry	Enveloped	DNA (ds)	0.677	Q5UCA7	10326		Viruses	Herpesvirales	Herpesviridae	Varicellovirus	Equid_alphaherpesvirus_1	9796	Eukaryota	Metazoa	Chordata	Mammalia	Perissodactyla	Equidae	Equus	Equus_caballus
Envelope glycoprotein J	GO:0016032	viral process	Adsorption and entry	Enveloped	DNA (ds)	6.848	A0A110A1I2	10331		Viruses	Herpesvirales	Herpesviridae	Varicellovirus	Equid_alphaherpesvirus_4	9796	Eukaryota	Metazoa	Chordata	Mammalia	Perissodactyla	Equidae	Equus	Equus_caballus
Glycoprotein J	Unreviewed	Unreviewed	Adsorption and entry	Enveloped	DNA (ds)	6.848	Q69278	10331		Viruses	Herpesvirales	Herpesviridae	Varicellovirus	Equid_alphaherpesvirus_4	9796	Eukaryota	Metazoa	Chordata	Mammalia	Perissodactyla	Equidae	Equus	Equus_caballus
Envelope glycoprotein C	GO:0019031	viral envelope	Adsorption and entry	Enveloped	DNA (ds)	0.845	I1V8C9	39637		Viruses	Herpesvirales	Herpesviridae	Varicellovirus	Equid_alphaherpesvirus_8	9796	Eukaryota	Metazoa	Chordata	Mammalia	Perissodactyla	Equidae	Equus	Equus_caballus
Envelope glycoprotein	GO:0019031	viral envelope	Adsorption and entry	Enveloped	DNA (ds)	3.075	B7FED2	55744		Viruses	Herpesvirales	Herpesviridae	Varicellovirus	Equid_alphaherpesvirus_9	9789	Eukaryota	Metazoa	Chordata	Mammalia	Perissodactyla	Equidae	Equus	undef
Membrane protein E9	GO:0016021	integral component of membrane	Adsorption and entry	Enveloped	DNA (ds)	0.431	A0A0B4Q5G3	12657		Viruses	Herpesvirales	Herpesviridae	Percavirus	Equid_gammaherpesvirus_2	9796	Eukaryota	Metazoa	Chordata	Mammalia	Perissodactyla	Equidae	Equus	Equus_caballus
Envelope glycoprotein 350	GO:0019031	viral envelope	Adsorption and entry	Enveloped	DNA (ds)	5.133	A0A0B4Q6S0	10371		Viruses	Herpesvirales	Herpesviridae	Percavirus	Equid_gammaherpesvirus_5	9796	Eukaryota	Metazoa	Chordata	Mammalia	Perissodactyla	Equidae	Equus	Equus_caballus
Envelope glycoprotein B	GO:0019031	viral envelope	Adsorption and entry	Enveloped	DNA (ds)	4.62	R9WEZ6	10371		Viruses	Herpesvirales	Herpesviridae	Percavirus	Equid_gammaherpesvirus_5	9796	Eukaryota	Metazoa	Chordata	Mammalia	Perissodactyla	Equidae	Equus	Equus_caballus
Envelope glycoprotein 42	GO:0019031	viral envelope	Adsorption and entry	Enveloped	DNA (ds)	2.727	A0A0B4Q629	10371		Viruses	Herpesvirales	Herpesviridae	Percavirus	Equid_gammaherpesvirus_5	9796	Eukaryota	Metazoa	Chordata	Mammalia	Perissodactyla	Equidae	Equus	Equus_caballus
Envelope glycoprotein L	GO:0019064	fusion of virus membrane with host plasma membrane	Adsorption and entry	Enveloped	DNA (ds)	3.103	A0A0M4MS57	1452540		Viruses	Herpesvirales	Herpesviridae	undef	Felis_catus_gammaherpesvirus_1	9685	Eukaryota	Metazoa	Chordata	Mammalia	Carnivora	Felidae	Felis	Felis_catus
Envelope glycoprotein H	GO:0019064	fusion of virus membrane with host plasma membrane	Adsorption and entry	Enveloped	DNA (ds)	1.42	A0A0M4MS42	1452540		Viruses	Herpesvirales	Herpesviridae	undef	Felis_catus_gammaherpesvirus_1	9685	Eukaryota	Metazoa	Chordata	Mammalia	Carnivora	Felidae	Felis	Felis_catus
Envelope glycoprotein B	GO:0019031	viral envelope	Adsorption and entry	Enveloped	DNA (ds)	1.004	A0A0M4M455	1452540		Viruses	Herpesvirales	Herpesviridae	undef	Felis_catus_gammaherpesvirus_1	9685	Eukaryota	Metazoa	Chordata	Mammalia	Carnivora	Felidae	Felis	Felis_catus
Envelope glycoprotein I	GO:0019031	viral envelope	Adsorption and entry	Enveloped	DNA (ds)	3.075	A0A0Y0R6P4	10298		Viruses	Herpesvirales	Herpesviridae	Simplexvirus	Human herpes simplex virus 1	9606	Eukaryota	Metazoa	Chordata	Mammalia	Primates	Hominidae	Homo	Homo_sapiens
Envelope glycoprotein C	GO:0019031	viral envelope	Adsorption and entry	Enveloped	DNA (ds)	3.043	A0A0X8E9Z2	10298		Viruses	Herpesvirales	Herpesviridae	Simplexvirus	Human herpes simplex virus 1	9606	Eukaryota	Metazoa	Chordata	Mammalia	Primates	Hominidae	Homo	Homo_sapiens
Envelope glycoprotein E	GO:0019031	viral envelope	Adsorption and entry	Enveloped	DNA (ds)	0.382	A0A0X8EA40	10298		Viruses	Herpesvirales	Herpesviridae	Simplexvirus	Human herpes simplex virus 1	9606	Eukaryota	Metazoa	Chordata	Mammalia	Primates	Hominidae	Homo	Homo_sapiens
Envelope glycoprotein B	GO:0019031	viral envelope	Adsorption and entry	Enveloped	DNA (ds)	0.158	A0A0X8E9I9	10298		Viruses	Herpesvirales	Herpesviridae	Simplexvirus	Human herpes simplex virus 1	9606	Eukaryota	Metazoa	Chordata	Mammalia	Primates	Hominidae	Homo	Homo_sapiens
Envelope glycoprotein I	GO:0019031	viral envelope	Adsorption and entry	Enveloped	DNA (ds)	2.001	A0A109R1G4	10310		Viruses	Herpesvirales	Herpesviridae	Simplexvirus	Human herpes simplex virus 2	9606	Eukaryota	Metazoa	Chordata	Mammalia	Primates	Hominidae	Homo	Homo_sapiens
Envelope glycoprotein C	GO:0019031	viral envelope	Adsorption and entry	Enveloped	DNA (ds)	1.182	A0A110B2D7	10310		Viruses	Herpesvirales	Herpesviridae	Simplexvirus	Human herpes simplex virus 2	9606	Eukaryota	Metazoa	Chordata	Mammalia	Primates	Hominidae	Homo	Homo_sapiens
Envelope glycoprotein G	GO:0019031	viral envelope	Adsorption and entry	Enveloped	DNA (ds)	1.182	A0A120I2Q5	10310		Viruses	Herpesvirales	Herpesviridae	Simplexvirus	Human herpes simplex virus 2	9606	Eukaryota	Metazoa	Chordata	Mammalia	Primates	Hominidae	Homo	Homo_sapiens
Envelope glycoprotein B	GO:0019031	viral envelope	Adsorption and entry	Enveloped	DNA (ds)	0.239	A0A0Y0R6Z8	10310		Viruses	Herpesvirales	Herpesviridae	Simplexvirus	Human herpes simplex virus 2	9606	Eukaryota	Metazoa	Chordata	Mammalia	Primates	Hominidae	Homo	Homo_sapiens
Membrane protein UL120	GO:0016021	integral component of membrane	Adsorption and entry	Enveloped	DNA (ds)	9.854	A0A0G2TXA1	10359		Viruses	Herpesvirales	Herpesviridae	Cytomegalovirus	Human herpesvirus 5	9606	Eukaryota	Metazoa	Chordata	Mammalia	Primates	Hominidae	Homo	Homo_sapiens
Membrane protein RL12	GO:0016021	integral component of membrane	Adsorption and entry	Enveloped	DNA (ds)	5.673	A8T749	10359		Viruses	Herpesvirales	Herpesviridae	Cytomegalovirus	Human herpesvirus 5	9606	Eukaryota	Metazoa	Chordata	Mammalia	Primates	Hominidae	Homo	Homo_sapiens
Membrane RL1 protein2	GO:0016021	integral component of membrane	Adsorption and entry	Enveloped	DNA (ds)	5.566	A0A0G2TI78	10359		Viruses	Herpesvirales	Herpesviridae	Cytomegalovirus	Human herpesvirus 5	9606	Eukaryota	Metazoa	Chordata	Mammalia	Primates	Hominidae	Homo	Homo_sapiens
Membrane protein UL20	GO:0016021	integral component of membrane	Adsorption and entry	Enveloped	DNA (ds)	4.339	A0A0G2UIJ5	10359		Viruses	Herpesvirales	Herpesviridae	Cytomegalovirus	Human herpesvirus 5	9606	Eukaryota	Metazoa	Chordata	Mammalia	Primates	Hominidae	Homo	Homo_sapiens
Membrane glycoprotein UL142	GO:0016032	viral process	Adsorption and entry	Enveloped	DNA (ds)	3.658	V9PV01	10359		Viruses	Herpesvirales	Herpesviridae	Cytomegalovirus	Human herpesvirus 5	9606	Eukaryota	Metazoa	Chordata	Mammalia	Primates	Hominidae	Homo	Homo_sapiens
Membrane glycoprotein UL9	GO:0016021	integral component of membrane	Adsorption and entry	Enveloped	DNA (ds)	2.642	A0A140IIY8	10359		Viruses	Herpesvirales	Herpesviridae	Cytomegalovirus	Human herpesvirus 5	9606	Eukaryota	Metazoa	Chordata	Mammalia	Primates	Hominidae	Homo	Homo_sapiens
Glycoprotein UL142.6A	Unreviewed	Unreviewed	Adsorption and entry	Enveloped	DNA (ds)	2.047	Q19T82	10359		Viruses	Herpesvirales	Herpesviridae	Cytomegalovirus	Human herpesvirus 5	9606	Eukaryota	Metazoa	Chordata	Mammalia	Primates	Hominidae	Homo	Homo_sapiens
Membrane RL1 protein 2	GO:0016021	integral component of membrane	Adsorption and entry	Enveloped	DNA (ds)	0.782	J7EH69	10359		Viruses	Herpesvirales	Herpesviridae	Cytomegalovirus	Human herpesvirus 5	9606	Eukaryota	Metazoa	Chordata	Mammalia	Primates	Hominidae	Homo	Homo_sapiens
Membrane protein RL12/membrane protein UL6 fusion protein	GO:0016021	integral component of membrane	Adsorption and entry	Enveloped	DNA (ds)	0.635	J7EHF5	10359		Viruses	Herpesvirales	Herpesviridae	Cytomegalovirus	Human herpesvirus 5	9606	Eukaryota	Metazoa	Chordata	Mammalia	Primates	Hominidae	Homo	Homo_sapiens
Envelope glycoprotein O	GO:0019031	viral envelope	Adsorption and entry	Enveloped	DNA (ds)	0.17	A0A0G2U6C7	10359		Viruses	Herpesvirales	Herpesviridae	Cytomegalovirus	Human herpesvirus 5	9606	Eukaryota	Metazoa	Chordata	Mammalia	Primates	Hominidae	Homo	Homo_sapiens
H1' protein	GO:0019062	virion attachment to host cell	Adsorption and entry	Enveloped	DNA (ds)	7.641	Q69523	57278		Viruses	Herpesvirales	Herpesviridae	Roseolovirus	Human Herpesvirus 7	9606	Eukaryota	Metazoa	Chordata	Mammalia	Primates	Hominidae	Homo	Homo_sapiens
Envelope glycoprotein B	GO:0019031	viral envelope	Adsorption and entry	Enveloped	DNA (ds)	1.58	P52352	57278		Viruses	Herpesvirales	Herpesviridae	Roseolovirus	Human Herpesvirus 7	9606	Eukaryota	Metazoa	Chordata	Mammalia	Primates	Hominidae	Homo	Homo_sapiens
Putative membrane glycoprotein UL9	GO:0016021	integral component of membrane	Adsorption and entry	Enveloped	DNA (ds)	6.877	G8H119	944969		Viruses	Herpesvirales	Herpesviridae	Cytomegalovirus	Macacine_betaherpesvirus_3	9541	Eukaryota	Metazoa	Chordata	Mammalia	Primates	Cercopithecidae	Macaca	Macaca_fascicularis
Envelope glycoprotein H	GO:0019064	fusion of virus membrane with host plasma membrane	Adsorption and entry	Enveloped	DNA (ds)	5.805	F8SRF0	47929		Viruses	Herpesvirales	Herpesviridae	Cytomegalovirus	Macacine_betaherpesvirus_3	9544	Eukaryota	Metazoa	Chordata	Mammalia	Primates	Cercopithecidae	Macaca	Macaca_mulatta
Membrane protein UL153	GO:0016021	integral component of membrane	Adsorption and entry	Enveloped	DNA (ds)	3.857	G8H0T9	944969		Viruses	Herpesvirales	Herpesviridae	Cytomegalovirus	Macacine_betaherpesvirus_3	9541	Eukaryota	Metazoa	Chordata	Mammalia	Primates	Cercopithecidae	Macaca	Macaca_fascicularis
Membrane protein US28	GO:0016021	integral component of membrane	Adsorption and entry	Enveloped	DNA (ds)	0.939	G8H0Z2	944969		Viruses	Herpesvirales	Herpesviridae	Cytomegalovirus	Macacine_betaherpesvirus_3	9541	Eukaryota	Metazoa	Chordata	Mammalia	Primates	Cercopithecidae	Macaca	Macaca_fascicularis
Membrane protein UL20	GO:0016021	integral component of membrane	Adsorption and entry	Enveloped	DNA (ds)	3.592	Q8QS68	188763		Viruses	Herpesvirales	Herpesviridae	Cytomegalovirus	Panine_betaherpesvirus_2	9598	Eukaryota	Metazoa	Chordata	Mammalia	Primates	Hominidae	Pan	Pan_troglodytes
Membrane glycoprotein UL139	GO:0016032	viral process	Adsorption and entry	Enveloped	DNA (ds)	0.353	Q8QRX0	188763		Viruses	Herpesvirales	Herpesviridae	Cytomegalovirus	Panine_betaherpesvirus_2	9598	Eukaryota	Metazoa	Chordata	Mammalia	Primates	Hominidae	Pan	Pan_troglodytes
Membrane protein A23	GO:0016021	integral component of membrane	Adsorption and entry	Enveloped	DNA (ds)	17.51	G8XT27	1535247		Viruses	Herpesvirales	Herpesviridae	Cytomegalovirus	Saimiriine_betaherpesvirus_4	9521	Eukaryota	Metazoa	Chordata	Mammalia	Primates	Cebidae	Saimiri	Saimiri_sciureus
Envelope glycoprotein O	GO:0019031	viral envelope	Adsorption and entry	Enveloped	DNA (ds)	2.834	G8XSX8	1535247		Viruses	Herpesvirales	Herpesviridae	Cytomegalovirus	Saimiriine_betaherpesvirus_4	9521	Eukaryota	Metazoa	Chordata	Mammalia	Primates	Cebidae	Saimiri	Saimiri_sciureus
Glycoprotein	GO:0016021	integral component of membrane	Adsorption and entry	Enveloped	DNA (ds)	6.455	Q805J9	10381		Viruses	Herpesvirales	Herpesviridae	Rhadinovirus	Saimiriine_gammaherpesvirus_2	9521	Eukaryota	Metazoa	Chordata	Mammalia	Primates	Cebidae	Saimiri	Saimiri_sciureus
Gene 51 glycoprotein	Undetermined	Undetermined	Adsorption and entry	Enveloped	DNA (ds)	5.729	Q01036	10383		Viruses	Herpesvirales	Herpesviridae	Rhadinovirus	Saimiriine_gammaherpesvirus_2	9521	Eukaryota	Metazoa	Chordata	Mammalia	Primates	Cebidae	Saimiri	Saimiri_sciureus
Membrane glycoprotein UL119	GO:0016032	viral process	Adsorption and entry	Enveloped	DNA (ds)	4.438	G8XU07	50292		Viruses	Herpesvirales	Herpesviridae	Cytomegalovirus	Simian cytomegalovirus	9539	Eukaryota	Metazoa	Chordata	Mammalia	Primates	Cercopithecidae	Macaca	undef
Membrane protein RL11T	GO:0016021	integral component of membrane	Adsorption and entry	Enveloped	DNA (ds)	2.829	G8XTK4	50292		Viruses	Herpesvirales	Herpesviridae	Cytomegalovirus	Simian cytomegalovirus	9539	Eukaryota	Metazoa	Chordata	Mammalia	Primates	Cercopithecidae	Macaca	undef
Envelope glycoprotein H	GO:0019064	fusion of virus membrane with host plasma membrane	Adsorption and entry	Enveloped	DNA (ds)	1.81	G8XTX1	50292		Viruses	Herpesvirales	Herpesviridae	Cytomegalovirus	Simian cytomegalovirus	9539	Eukaryota	Metazoa	Chordata	Mammalia	Primates	Cercopithecidae	Macaca	undef
VP1/2	GO:0005198	structural molecule activity	Adsorption and entry	Enveloped	DNA (ds)	5.766	A0A097I4H7	10345		Viruses	Herpesvirales	Herpesviridae	Varicellovirus	Suid_alphaherpesvirus_1	9823	Eukaryota	Metazoa	Chordata	Mammalia	undef	Suidae	Sus	Sus_scrofa
Glycoprotein B	Unreveiwed	Unreveiwed	Adsorption and entry	Enveloped	DNA (ds)	4.282	M4T7S9	1608255		Viruses	Herpesvirales	Herpesviridae	undef	Suid_betaherpesvirus_2	9823	Eukaryota	Metazoa	Chordata	Mammalia	undef	Suidae	Sus	Sus_scrofa
Putative capsid maturation protease	GO:0008233	peptidase activity	Assembly	Enveloped	DNA (ds)	1.827	K7PCK7	317858		Viruses	Herpesvirales	Alloherpesviridae	Cyprinivirus	Cyprinid_herpesvirus_1	7962	Eukaryota	Metazoa	Chordata	Actinopteri	Cypriniformes	Cyprinidae	Cyprinus	Cyprinus_carpio
ORF10	GO:0046983	protein dimerization activity	assembly	Enveloped	DNA (ds)	43.687	A0A0Y0CQ72	317878		Viruses	Herpesvirales	Alloherpesviridae	Cyprinivirus	Cyprinid_herpesvirus_2	7957	Eukaryota	Metazoa	Chordata	Actinopteri	Cypriniformes	Cyprinidae	Carassius	Carassius_auratus
ORF155	GO:000368	chromatin binding	assembly	Enveloped	DNA (ds)	9.525	A0A0Y0CC35	317878		Viruses	Herpesvirales	Alloherpesviridae	Cyprinivirus	Cyprinid_herpesvirus_2	7957	Eukaryota	Metazoa	Chordata	Actinopteri	Cypriniformes	Cyprinidae	Carassius	Carassius_auratus
Putative capsid maturation protease	GO:0008233	peptidase activity	Assembly	Enveloped	DNA (ds)	4.148	K7PC02	317878		Viruses	Herpesvirales	Alloherpesviridae	Cyprinivirus	Cyprinid_herpesvirus_2	7957	Eukaryota	Metazoa	Chordata	Actinopteri	Cypriniformes	Cyprinidae	Carassius	Carassius_auratus
Capsid scaffolding protein	GO:0004252	serine-type endopeptidase activity	assembly	Enveloped	DNA (ds)	19.968	A0A1P8VIX4	1940555		Viruses	Herpesvirales	Betaherpesvirinae	Roseolovirus	Murine roseolovirus	10090	Eukaryota	Metazoa	Chordata	Mammalia	Rodentia	Muridae	Mus	Mus_musculus
Capsid assembly and DNA maturation	GO:0019069	viral capsid assembly	assembly	Enveloped	DNA (ds)	0.926	A0A1P8VIU3	1940555		Viruses	Herpesvirales	Betaherpesvirinae	Roseolovirus	Murine roseolovirus	10090	Eukaryota	Metazoa	Chordata	Mammalia	Rodentia	Muridae	Mus	Mus_musculus
Large tegument protein	GO:0039708	nuclear capsid assembly	Assembly	Enveloped	DNA (ds)	0.901	A0A1P8VIV0	1940555		Viruses	Herpesvirales	Betaherpesvirinae	Roseolovirus	Murine roseolovirus	10090	Eukaryota	Metazoa	Chordata	Mammalia	Rodentia	Muridae	Mus	Mus_musculus
Small capsomere-interacting protein	GO:0016032	viral process	Assembly	Enveloped	DNA (ds)	15.54	O36415	654901		Viruses	Herpesvirales	Herpesviridae	Macavirus	Alcelaphine_gammaherpesvirus_1	9927	Eukaryota	Metazoa	Chordata	Mammalia	undef	Bovidae	Connochaetes	Connochaetes_taurinus
Small capsomere-interacting protein	GO:0016032	viral process	Assembly	Enveloped	DNA (ds)	10.291	A0A068ADH6	138184		Viruses	Herpesvirales	Herpesviridae	Macavirus	Alcelaphine_gammaherpesvirus_2	59546	Eukaryota	Metazoa	Chordata	Mammalia	undef	Bovidae	Damaliscus	Damaliscus_lunatus
Capsid scaffolding protein	GO:0004252	serine-type endopeptidase activity	assembly	Enveloped	DNA (ds)	1.547	Q9YTP9	85618		Viruses	Herpesvirales	Herpesviridae	Rhadinovirus	Ateline_gammaherpesvirus_3	9506	Eukaryota	Metazoa	Chordata	Mammalia	Primates	Atelidae	Ateles	undef
Orf 63	GO:0019068	virion assembly	assembly	Enveloped	DNA (ds)	0.836	Q9YTK4	85618		Viruses	Herpesvirales	Herpesviridae	Rhadinovirus	Ateline_gammaherpesvirus_3	9506	Eukaryota	Metazoa	Chordata	Mammalia	Primates	Atelidae	Ateles	undef
B53	GO:0046765	viral budding from nuclear membrane	Assembly	Enveloped	DNA (ds)	2.794	I3VQ40	1195167		Viruses	Herpesvirales	Herpesviridae	undef	Bat_betaherpesvirus_B7D8	9433	Eukaryota	Metazoa	Chordata	Mammalia	Chiroptera	Vespertilionidae	Miniopterus	Miniopterus_schreibersii
Capsid scaffolding protein	GO:0004252	serine-type endopeptidase activity	assembly	Enveloped	DNA (ds)	0.725	I3VQ74	1195167		Viruses	Herpesvirales	Herpesviridae	undef	Bat_betaherpesvirus_B7D8	9433	Eukaryota	Metazoa	Chordata	Mammalia	Chiroptera	Vespertilionidae	Miniopterus	Miniopterus_schreibersii
Capsid scaffolding protein	GO:0004252	serine-type endopeptidase activity	assembly	Enveloped	DNA (ds)	1.833	Q99D14	10385		Viruses	Herpesvirales	Herpesviridae	Rhadinovirus	Bovine_gammaherpesvirus_4	9913	Eukaryota	Metazoa	Chordata	Mammalia	undef	Bovidae	Bos	Bos_taurus
Small capsomere-interacting protein	GO:0016032	viral process	Assembly	Enveloped	DNA (ds)	25.54	A0A060D3T3	1504288		Viruses	Herpesvirales	Herpesviridae	Macavirus	Bovine_gammaherpesvirus_6	9913	Eukaryota	Metazoa	Chordata	Mammalia	undef	Bovidae	Bos	Bos_taurus
Large tegument protein	GO:0039708	nuclear capsid assembly	Assembly	Enveloped	DNA (ds)	6.66	A0A060D349	1504288		Viruses	Herpesvirales	Herpesviridae	Macavirus	Bovine_gammaherpesvirus_6	9913	Eukaryota	Metazoa	Chordata	Mammalia	undef	Bovidae	Bos	Bos_taurus
Capsid scaffold protein	GO:0004252	serine-type endopeptidase activity	assembly	Enveloped	DNA (ds)	3.921	A0A060CTZ7	1504288		Viruses	Herpesvirales	Herpesviridae	Macavirus	Bovine_gammaherpesvirus_6	9913	Eukaryota	Metazoa	Chordata	Mammalia	undef	Bovidae	Bos	Bos_taurus
Capsid scaffolding protein	GO:0004252	serine-type endopeptidase activity	assembly	Enveloped	DNA (ds)	3.921	A0A060CY05	1504288		Viruses	Herpesvirales	Herpesviridae	Macavirus	Bovine_gammaherpesvirus_6	9913	Eukaryota	Metazoa	Chordata	Mammalia	undef	Bovidae	Bos	Bos_taurus
Capsid scaffolding protein	GO:0004252	serine-type endopeptidase activity	assembly	Enveloped	DNA (ds)	0.981	Q993K1	106331		Viruses	Herpesvirales	Herpesviridae	Lymphocryptovirus	Callitrichine_gammaherpesvirus_3	9483	Eukaryota	Metazoa	Chordata	Mammalia	Primates	Cebidae	Callithrix	Callithrix_jacchus
Large tegument protein	GO:0039708	nuclear capsid assembly	Assembly	Enveloped	DNA (ds)	17.566	A0A172DSF5	170325		Viruses	Herpesvirales	Herpesviridae	Varicellovirus	Canid_alphaherpesvirus_1	9615	Eukaryota	Metazoa	Chordata	Mammalia	Carnivora	Canidae	Canis	Canis_lupus
Triplex capsid protein 1	GO:0019069	viral capsid assembly	Assembly	Enveloped	DNA (ds)	5.734	A0A172DSR6	170325		Viruses	Herpesvirales	Herpesviridae	Varicellovirus	Canid_alphaherpesvirus_1	9615	Eukaryota	Metazoa	Chordata	Mammalia	Carnivora	Canidae	Canis	Canis_lupus
Protein associated with a DNA helicase /primase complex	GO:0004252	serine-type endopeptidase activity	assembly	Enveloped	DNA (ds)	5.607	Q66046	170325		Viruses	Herpesvirales	Herpesviridae	Varicellovirus	Canid_alphaherpesvirus_1	9615	Eukaryota	Metazoa	Chordata	Mammalia	Carnivora	Canidae	Canis	Canis_lupus
Capsid scaffold protein	GO:0004252	serine-type endopeptidase activity	assembly	Enveloped	DNA (ds)	4.291	A0A172DSI9	170325		Viruses	Herpesvirales	Herpesviridae	Varicellovirus	Canid_alphaherpesvirus_1	9615	Eukaryota	Metazoa	Chordata	Mammalia	Carnivora	Canidae	Canis	Canis_lupus
Small capsomere-interacting protein	GO:0016032	viral process	Assembly	Enveloped	DNA (ds)	13.356	Q9E1Z3	35246		Viruses	Herpesvirales	Herpesviridae	Varicellovirus	Cercopithecine_alphaherpesvirus_9	9534	Eukaryota	Metazoa	Chordata	Mammalia	Primates	Cercopithecidae	Chlorocebus	Chlorocebus_aethiops
Capsid scaffolding protein	GO:0004252	serine-type endopeptidase activity	assembly	Enveloped	DNA (ds)	9.012	Q9E1Y4	35246		Viruses	Herpesvirales	Herpesviridae	Varicellovirus	Cercopithecine_alphaherpesvirus_9	9534	Eukaryota	Metazoa	Chordata	Mammalia	Primates	Cercopithecidae	Chlorocebus	Chlorocebus_aethiops
Triplex capsid protein 1	GO:0019069	viral capsid assembly	Assembly	Enveloped	DNA (ds)	4.637	Q9E1Z5	35246		Viruses	Herpesvirales	Herpesviridae	Varicellovirus	Cercopithecine_alphaherpesvirus_9	9534	Eukaryota	Metazoa	Chordata	Mammalia	Primates	Cercopithecidae	Chlorocebus	Chlorocebus_aethiops
Capsid scaffolding protein	GO:0004252	serine-type endopeptidase activity	assembly	Enveloped	DNA (ds)	1.832	E9M5K0	1605972		Viruses	Herpesvirales	Herpesviridae	Rhadinovirus	Cricetid_gammaherpesvirus_2	48008	Eukaryota	Metazoa	Chordata	Mammalia	Rodentia	Cricetidae	Oligoryzomys	Oligoryzomys_microtis
Tegument protein/FGARAT	GO:0075733	intracellular transport of virus	Assembly	Enveloped	DNA (ds)	0.192	E9M5Q9	1605972		Viruses	Herpesvirales	Herpesviridae	Rhadinovirus	Cricetid_gammaherpesvirus_2	48008	Eukaryota	Metazoa	Chordata	Mammalia	Rodentia	Cricetidae	Oligoryzomys	Oligoryzomys_microtis
Capsid scaffolding protein	GO:0004252	serine-type endopeptidase activity	assembly	Enveloped	DNA (ds)	7.182	A0A0S1TQS3	548914		Viruses	Herpesvirales	Herpesviridae	Proboscivirus	Elephant_endotheliotropic_herpesvirus_4	9783	Eukaryota	Metazoa	Chordata	Mammalia	Proboscidea	Elephantidae	Elephas	Elephas_maximus
DNA packaging protein 2	GO:0019072	viral genome packaging	Assembly	Enveloped	DNA (ds)	4.619	A0A0S1TR29	548914		Viruses	Herpesvirales	Herpesviridae	Proboscivirus	Elephant_endotheliotropic_herpesvirus_4	9783	Eukaryota	Metazoa	Chordata	Mammalia	Proboscidea	Elephantidae	Elephas	Elephas_maximus
Small tegument protein	Unreviewed	Unreviewed	Assembly	Enveloped	DNA (ds)	3.564	A0A0S1TQF1	548914		Viruses	Herpesvirales	Herpesviridae	Proboscivirus	Elephant_endotheliotropic_herpesvirus_4	9783	Eukaryota	Metazoa	Chordata	Mammalia	Proboscidea	Elephantidae	Elephas	Elephas_maximus
Capsid scaffolding protein	GO:0004252	serine-type endopeptidase activity	assembly	Enveloped	DNA (ds)	17.355	A0A075CZL5	768738		Viruses	Herpesvirales	Herpesviridae	Proboscivirus	Elephant_endotheliotropic_herpesvirus_5	9783	Eukaryota	Metazoa	Chordata	Mammalia	Proboscidea	Elephantidae	Elephas	Elephas_maximus
DNA packaging tegument protein UL25	GO:0019072	viral genome packaging	Assembly	Enveloped	DNA (ds)	17.088	A0A075CXV3	768738		Viruses	Herpesvirales	Herpesviridae	Proboscivirus	Elephant_endotheliotropic_herpesvirus_5	9783	Eukaryota	Metazoa	Chordata	Mammalia	Proboscidea	Elephantidae	Elephas	Elephas_maximus
DNA packaging tegument protein UL17	GO:0019072	viral genome packaging	Assembly	Enveloped	DNA (ds)	11.081	A0A075CZL7	768738		Viruses	Herpesvirales	Herpesviridae	Proboscivirus	Elephant_endotheliotropic_herpesvirus_5	9783	Eukaryota	Metazoa	Chordata	Mammalia	Proboscidea	Elephantidae	Elephas	Elephas_maximus
Large tegument protein	GO:0039708	nuclear capsid assembly	Assembly	Enveloped	DNA (ds)	7.988	A0A075CYC2	768738		Viruses	Herpesvirales	Herpesviridae	Proboscivirus	Elephant_endotheliotropic_herpesvirus_5	9783	Eukaryota	Metazoa	Chordata	Mammalia	Proboscidea	Elephantidae	Elephas	Elephas_maximus
Tegument protein UL37	GO:0019068	virion assembly	Assembly	Enveloped	DNA (ds)	3.168	A0A075CZQ9	768738		Viruses	Herpesvirales	Herpesviridae	Proboscivirus	Elephant_endotheliotropic_herpesvirus_5	9783	Eukaryota	Metazoa	Chordata	Mammalia	Proboscidea	Elephantidae	Elephas	Elephas_maximus
Capsid scaffold protein	GO:0004252	serine-type endopeptidase activity	assembly	Enveloped	DNA (ds)	14.157	M4JVA3	146015		Viruses	Herpesvirales	Herpesviridae	Proboscivirus	Elephantid_betaherpesvirus_1	9780	Eukaryota	Metazoa	Chordata	Mammalia	Proboscidea	Elephantidae	undef	undef
Tegument protein UL37	GO:0019068	virion assembly	Assembly	Enveloped	DNA (ds)	4.062	M4JU79	146015		Viruses	Herpesvirales	Herpesviridae	Proboscivirus	Elephantid_betaherpesvirus_1	9780	Eukaryota	Metazoa	Chordata	Mammalia	Proboscidea	Elephantidae	undef	undef
Large tegument protein	GO:0039708	nuclear capsid assembly	Assembly	Enveloped	DNA (ds)	2.493	M4JXB1	146015		Viruses	Herpesvirales	Herpesviridae	Proboscivirus	Elephantid_betaherpesvirus_1	9780	Eukaryota	Metazoa	Chordata	Mammalia	Proboscidea	Elephantidae	undef	undef
Large tegument protein	GO:0039708	nuclear capsid assembly	Assembly	Enveloped	DNA (ds)	3.484	A0A1W7HHS0	10376		Viruses	Herpesvirales	Herpesviridae	Lymphocryptovirus	Epstein barr virus	9606	Eukaryota	Metazoa	Chordata	Mammalia	Primates	Hominidae	Homo	Homo_sapiens
Capsid scaffolding protein	GO:0004252	serine-type endopeptidase activity	assembly	Enveloped	DNA (ds)	2.218	A0A0Y0A299	10331		Viruses	Herpesvirales	Herpesviridae	Varicellovirus	Equid_alphaherpesvirus_4	9796	Eukaryota	Metazoa	Chordata	Mammalia	Perissodactyla	Equidae	Equus	Equus_caballus
Capsid scaffolding protein	GO:0004252	serine-type endopeptidase activity	assembly	Enveloped	DNA (ds)	10.352	A0A0B4Q5W7	12657		Viruses	Herpesvirales	Herpesviridae	Percavirus	Equid_gammaherpesvirus_2	9796	Eukaryota	Metazoa	Chordata	Mammalia	Perissodactyla	Equidae	Equus	Equus_caballus
Nuclear egress protein 1	GO:0046765	viral budding from nuclear membrane	Assembly	Enveloped	DNA (ds)	3.078	Q66672	82831		Viruses	Herpesvirales	Herpesviridae	Percavirus	Equid_gammaherpesvirus_2	9796	Eukaryota	Metazoa	Chordata	Mammalia	Perissodactyla	Equidae	Equus	Equus_caballus
Capsid scaffolding protein	GO:0004252	serine-type endopeptidase activity	assembly	Enveloped	DNA (ds)	6.515	A0A0B4Q6Q1	10371		Viruses	Herpesvirales	Herpesviridae	Percavirus	Equid_gammaherpesvirus_5	9796	Eukaryota	Metazoa	Chordata	Mammalia	Perissodactyla	Equidae	Equus	Equus_caballus
Nuclear egress protein 1	GO:0046765	viral budding from nuclear membrane	Assembly	Enveloped	DNA (ds)	1.429	A0A0B4Q643	10371		Viruses	Herpesvirales	Herpesviridae	Percavirus	Equid_gammaherpesvirus_5	9796	Eukaryota	Metazoa	Chordata	Mammalia	Perissodactyla	Equidae	Equus	Equus_caballus
Capsid scaffolding protein	GO:0004252	serine-type endopeptidase activity	assembly	Enveloped	DNA (ds)	11.028	A0A068ES09	1510155		Viruses	Herpesvirales	Herpesviridae	Mardivirus	Falconid_herpesvirus_1	279964	Eukaryota	Metazoa	Chordata	Aves	Falconiformes	Falconidae	Falco	Falco_mexicanus
Capsid scaffold protein	GO:0004252	serine-type endopeptidase activity	assembly	Enveloped	DNA (ds)	8.109	D1FXV6	10334		Viruses	Herpesvirales	Herpesviridae	Varicellovirus	Felid_alphaherpesvirus_1	9681	Eukaryota	Metazoa	Chordata	Mammalia	Carnivora	Felidae	undef	undef
Capsid scaffolding protein	GO:0004252	serine-type endopeptidase activity	assembly	Enveloped	DNA (ds)	8.109	D1FXV5	10334		Viruses	Herpesvirales	Herpesviridae	Varicellovirus	Felid_alphaherpesvirus_1	9681	Eukaryota	Metazoa	Chordata	Mammalia	Carnivora	Felidae	undef	undef
Capsid scaffolding protein	GO:0004252	serine-type endopeptidase activity	assembly	Enveloped	DNA (ds)	6.292	A0A0M5L624	1452540		Viruses	Herpesvirales	Herpesviridae	undef	Felis_catus_gammaherpesvirus_1	9685	Eukaryota	Metazoa	Chordata	Mammalia	Carnivora	Felidae	Felis	Felis_catus
Nuclear egress protein 1	GO:0046765	viral budding from nuclear membrane	Assembly	Enveloped	DNA (ds)	3.981	A0A0M4M164	1452540		Viruses	Herpesvirales	Herpesviridae	undef	Felis_catus_gammaherpesvirus_1	9685	Eukaryota	Metazoa	Chordata	Mammalia	Carnivora	Felidae	Felis	Felis_catus
Small capsomere-interacting protein	GO:0016032	viral process	Assembly	Enveloped	DNA (ds)	0.381	A0A0M4M4J5	1452540		Viruses	Herpesvirales	Herpesviridae	undef	Felis_catus_gammaherpesvirus_1	9685	Eukaryota	Metazoa	Chordata	Mammalia	Carnivora	Felidae	Felis	Felis_catus
Capsid scaffolding protein	GO:0004252	serine-type endopeptidase activity	assembly	Enveloped	DNA (ds)	0.517	P23984	10344		Viruses	Herpesvirales	Herpesviridae	Iltovirus	Gallid herpesvirus 1	9031	Eukaryota	Metazoa	Chordata	Aves	Galliformes	Phasianidae	Gallus	Gallus_gallus
Capsid scaffolding protein	GO:0004252	serine-type endopeptidase activity	assembly	Enveloped	DNA (ds)	5.679	Q9E6P2	10389		Viruses	Herpesvirales	Herpesviridae	Mardivirus	Gallid_alphaherpesvirus_2	9031	Eukaryota	Metazoa	Chordata	Aves	Galliformes	Phasianidae	Gallus	Gallus_gallus
Large tegument protein	GO:0039708	nuclear capsid assembly	Assembly	Enveloped	DNA (ds)	5.704	A0A0X8E9K2	10298		Viruses	Herpesvirales	Herpesviridae	Simplexvirus	Human herpes simplex virus 1	9606	Eukaryota	Metazoa	Chordata	Mammalia	Primates	Hominidae	Homo	Homo_sapiens
Tripartite terminase subunit 1	GO:0019073	viral DNA genome packaging	Assembly	Enveloped	DNA (ds)	0.477	A0A0X8E9Y1	10298		Viruses	Herpesvirales	Herpesviridae	Simplexvirus	Human herpes simplex virus 1	9606	Eukaryota	Metazoa	Chordata	Mammalia	Primates	Hominidae	Homo	Homo_sapiens
DNA packaging terminase subunit 2	GO:0019072	viral genome packaging	Assembly	Enveloped	DNA (ds)	0.158	A0A0X8E9T9	10298		Viruses	Herpesvirales	Herpesviridae	Simplexvirus	Human herpes simplex virus 1	9606	Eukaryota	Metazoa	Chordata	Mammalia	Primates	Hominidae	Homo	Homo_sapiens
Packaging protein UL32	GO:0019031	viral envelope	Assembly	Enveloped	DNA (ds)	0.158	A0A0X8EA30	10298		Viruses	Herpesvirales	Herpesviridae	Simplexvirus	Human herpes simplex virus 1	9606	Eukaryota	Metazoa	Chordata	Mammalia	Primates	Hominidae	Homo	Homo_sapiens
Large tegument protein	GO:0039708	nuclear capsid assembly	Assembly	Enveloped	DNA (ds)	3.669	A0A120I2R3	10310		Viruses	Herpesvirales	Herpesviridae	Simplexvirus	Human herpes simplex virus 2	9606	Eukaryota	Metazoa	Chordata	Mammalia	Primates	Hominidae	Homo	Homo_sapiens
Tripartite terminase subunit 1	GO:0019069	viral capsid assembly	Assembly	Enveloped	DNA (ds)	2.951	A0A1U9ZLD6	10310		Viruses	Herpesvirales	Herpesviridae	Simplexvirus	Human herpes simplex virus 2	9606	Eukaryota	Metazoa	Chordata	Mammalia	Primates	Hominidae	Homo	Homo_sapiens
Packaging protein UL32	GO:0019031	viral envelope	Assembly	Enveloped	DNA (ds)	1.174	A0A0Y0RE85	10310		Viruses	Herpesvirales	Herpesviridae	Simplexvirus	Human herpes simplex virus 2	9606	Eukaryota	Metazoa	Chordata	Mammalia	Primates	Hominidae	Homo	Homo_sapiens
Capsid maturation protease	GO:0019069	viral capsid assembly	assembly	Enveloped	DNA (ds)	0.888	A0A1U9ZKP7	10310		Viruses	Herpesvirales	Herpesviridae	Simplexvirus	Human herpes simplex virus 2	9606	Eukaryota	Metazoa	Chordata	Mammalia	Primates	Hominidae	Homo	Homo_sapiens
Capsid scaffold protein	GO:0004252	serine-type endopeptidase activity	assembly	Enveloped	DNA (ds)	0.888	A0A1U9ZKS3	10310		Viruses	Herpesvirales	Herpesviridae	Simplexvirus	Human herpes simplex virus 2	9606	Eukaryota	Metazoa	Chordata	Mammalia	Primates	Hominidae	Homo	Homo_sapiens
Capsid scaffolding protein	GO:0004252	serine-type endopeptidase activity	assembly	Enveloped	DNA (ds)	0.473	A0A0Y0RLI5	10310		Viruses	Herpesvirales	Herpesviridae	Simplexvirus	Human herpes simplex virus 2	9606	Eukaryota	Metazoa	Chordata	Mammalia	Primates	Hominidae	Homo	Homo_sapiens
Tegument protein UL37	GO:0019068	virion assembly	Assembly	Enveloped	DNA (ds)	0.445	A0A1U9ZL37	10310		Viruses	Herpesvirales	Herpesviridae	Simplexvirus	Human herpes simplex virus 2	9606	Eukaryota	Metazoa	Chordata	Mammalia	Primates	Hominidae	Homo	Homo_sapiens
Nuclear egress protein 1	GO:0046765	viral budding from nuclear membrane	Assembly	Enveloped	DNA (ds)	4.215	X4YJ20	10359		Viruses	Herpesvirales	Herpesviridae	Cytomegalovirus	Human herpesvirus 5	9606	Eukaryota	Metazoa	Chordata	Mammalia	Primates	Hominidae	Homo	Homo_sapiens
Tripartite terminase subunit 1	GO:0019069	viral capsid assembly	Assembly	Enveloped	DNA (ds)	2.81	Q2F7R2	10359		Viruses	Herpesvirales	Herpesviridae	Cytomegalovirus	Human herpesvirus 5	9606	Eukaryota	Metazoa	Chordata	Mammalia	Primates	Hominidae	Homo	Homo_sapiens
Capsid scaffolding protein	GO:0004252	serine-type endopeptidase activity	assembly	Enveloped	DNA (ds)	5.863	A0A191S3T2	1846169		Viruses	Herpesvirales	Herpesviridae	Roseolovirus	Macaca_nemestrina_herpesvirus_7	9545	Eukaryota	Metazoa	Chordata	Mammalia	Primates	Cercopithecidae	Macaca	Macaca_nemestrina
Capsid scaffold protein	GO:0004252	serine-type endopeptidase activity	assembly	Enveloped	DNA (ds)	0.602	A0A192XPA1	1846169		Viruses	Herpesvirales	Herpesviridae	Roseolovirus	Macaca_nemestrina_herpesvirus_7	9545	Eukaryota	Metazoa	Chordata	Mammalia	Primates	Cercopithecidae	Macaca	Macaca_nemestrina
Tegument protein UL37	GO:0019068	virion assembly	Assembly	Enveloped	DNA (ds)	0.205	A0A192XNL1	1846169		Viruses	Herpesvirales	Herpesviridae	Roseolovirus	Macaca_nemestrina_herpesvirus_7	9545	Eukaryota	Metazoa	Chordata	Mammalia	Primates	Cercopithecidae	Macaca	Macaca_nemestrina
Capsid scaffolding protein	GO:0004252	serine-type endopeptidase activity	assembly	Enveloped	DNA (ds)	4.798	A0A0B5D5E0	123630		Viruses	Herpesvirales	Herpesviridae	Rhadinovirus	Macacine_gammaherpesvirus_5	9545	Eukaryota	Metazoa	Chordata	Mammalia	Primates	Cercopithecidae	Macaca	Macaca_nemestrina
Capsid scaffolding protein	GO:0004252	serine-type endopeptidase activity	assembly	Enveloped	DNA (ds)	10.87	Q9E1G6	37108		Viruses	Herpesvirales	Herpesviridae	Mardivirus	Meleagrid_alphaherpesvirus_1	9031	Eukaryota	Metazoa	Chordata	Aves	Galliformes	Phasianidae	Gallus	Gallus_gallus
Capsid scaffold protein	GO:0004252	serine-type endopeptidase activity	assembly	Enveloped	DNA (ds)	3.523	A0A0X9YMI0	1780507		Viruses	Herpesvirales	Herpesviridae	undef	Myotis_gammaherpesvirus_8	9435	Eukaryota	Metazoa	Chordata	Mammalia	Chiroptera	Vespertilionidae	Myotis	Myotis_velifer
Capsid scaffolding protein	GO:0004252	serine-type endopeptidase activity	assembly	Enveloped	DNA (ds)	3.523	A0A120HQM2	1780507		Viruses	Herpesvirales	Herpesviridae	undef	Myotis_gammaherpesvirus_8	9435	Eukaryota	Metazoa	Chordata	Mammalia	Chiroptera	Vespertilionidae	Myotis	Myotis_velifer
Small capsomere-interacting protein	GO:0016032	viral process	Assembly	Enveloped	DNA (ds)	21.141	A1BM55	10398		Viruses	Herpesvirales	Herpesviridae	Macavirus	Ovine_gammaherpesvirus_2	9940	Eukaryota	Metazoa	Chordata	Mammalia	undef	Bovidae	Ovis	Ovis_aries
Capsid scaffolding protein	GO:0004252	serine-type endopeptidase activity	assembly	Enveloped	DNA (ds)	2.558	Q6UDK6	670426		Viruses	Herpesvirales	Herpesviridae	Iltovirus	Psittacid_alphaherpesvirus_1	152276	Eukaryota	Metazoa	Chordata	Aves	Psittaciformes	Psittacidae	Amazona	Amazona_oratrix
Capsid scaffolding protein	GO:0004252	serine-type endopeptidase activity	assembly	Enveloped	DNA (ds)	5.608	O40637	10381		Viruses	Herpesvirales	Herpesviridae	Rhadinovirus	Saimiriine_gammaherpesvirus_2	9521	Eukaryota	Metazoa	Chordata	Mammalia	Primates	Cebidae	Saimiri	Saimiri_sciureus
Small capsomere-interacting protein	GO:0016032	viral process	Assembly	Enveloped	DNA (ds)	12.87	A6XEB2	10335		Viruses	Herpesvirales	Herpesviridae	Varicellovirus	Varicella-zoster virus	9606	Eukaryota	Metazoa	Chordata	Mammalia	Primates	Hominidae	Homo	Homo_sapiens
Capsid scaffolding protein	GO:0004252	serine-type endopeptidase activity	assembly	Enveloped	DNA (ds)	3.668	A0A0F7GPN2	10335		Viruses	Herpesvirales	Herpesviridae	Varicellovirus	Varicella-zoster virus	9606	Eukaryota	Metazoa	Chordata	Mammalia	Primates	Hominidae	Homo	Homo_sapiens
Capsid scaffold protein	GO:0004252	serine-type endopeptidase activity	assembly	Enveloped	DNA (ds)	2.992	A0A0F7GM28	10335		Viruses	Herpesvirales	Herpesviridae	Varicellovirus	Varicella-zoster virus	9606	Eukaryota	Metazoa	Chordata	Mammalia	Primates	Hominidae	Homo	Homo_sapiens
GP69	GO:0019013	viral nucleocapsid	Assemby	Enveloped	DNA (ds)	5.776	B7TPX6	33706		Viruses	Herpesvirales	Herpesviridae	undef	Caviid_betaherpesvirus_2	10141	Eukaryota	Metazoa	Chordata	Mammalia	Rodentia	Caviidae	Cavia	Cavia_porcellus
UL26.5	Unreviewed	Unreviewed	Assmbly	Enveloped	DNA (ds)	18.453	A2TIV9	104388		Viruses	Herpesvirales	Herpesviridae	Mardivirus	Anatid_herpesvirus_1	8830	Eukaryota	Metazoa	Chordata	Aves	Anseriformes	Anatidae	undef	undef
UL33	GO:0004930	G-protein coupled receptor activity	Assmbly	Enveloped	DNA (ds)	3.437	A8T7A0	10359		Viruses	Herpesvirales	Herpesviridae	Cytomegalovirus	Human herpesvirus 5	9606	Eukaryota	Metazoa	Chordata	Mammalia	Primates	Hominidae	Homo	Homo_sapiens
UL130	Unreviewed	Unreviewed	Assmbly	Enveloped	DNA (ds)	0.707	D5KB22	47929		Viruses	Herpesvirales	Herpesviridae	Cytomegalovirus	Macacine_betaherpesvirus_3	9544	Eukaryota	Metazoa	Chordata	Mammalia	Primates	Cercopithecidae	Macaca	Macaca_mulatta
ORF112R	GO:0003726	double-stranded RNA adenosine deaminase activity	Biosynthesis	Enveloped	DNA (ds)	0.728	A0A060ILC7	180230		Viruses	Herpesvirales	Alloherpesviridae	Cyprinivirus	Cyprinid_herpesvirus_3	7962	Eukaryota	Metazoa	Chordata	Actinopteri	Cypriniformes	Cyprinidae	Cyprinus	Cyprinus_carpio
ORF11	GO:0006355	regulation of transcription, DNA-templated	Biosynthesis	Enveloped	DNA (ds)	2.633	Q14VU7	1283342		Viruses	Herpesvirales	Alloherpesviridae	Batrachovirus	Ranid herpesvirus 1	8404	Eukaryota	Metazoa	Chordata	Amphibia	Anura	Ranidae	Rana	Rana_pipiens
Nucleocapsid	GO:0003723	RNA binding	Biosynthesis	Enveloped	DNA (ds)	14.388	A0A0A7AK72	1979165		Viruses	Herpesvirales	Betaherpesvirinae	Roseolovirus	Murine roseolovirus	9606	Eukaryota	Metazoa	Chordata	Mammalia	Primates	Hominidae	Homo	Homo_sapiens
Major DNA-binding protein	GO:0003697	single-stranded DNA binding	Biosynthesis	Enveloped	DNA (ds)	2.909	A0A1P8VIT5	1940555		Viruses	Herpesvirales	Betaherpesvirinae	Roseolovirus	Murine roseolovirus	10090	Eukaryota	Metazoa	Chordata	Mammalia	Rodentia	Muridae	Mus	Mus_musculus
Helicase primase subunit/complex protein	GO:0004386	helicase activity	Biosynthesis	Enveloped	DNA (ds)	1.207	A0A1P8VIZ6	1940555		Viruses	Herpesvirales	Betaherpesvirinae	Roseolovirus	Murine roseolovirus	10090	Eukaryota	Metazoa	Chordata	Mammalia	Rodentia	Muridae	Mus	Mus_musculus
R-transactivator	GO:0006355	regulation of transcription, DNA-templated	Biosynthesis	Enveloped	DNA (ds)	8.159	G0KVA7	35252		Viruses	Herpesvirales	Herpesviridae	Macavirus	Alcelaphine_gammaherpesvirus_1	9913	Eukaryota	Metazoa	Chordata	Mammalia	undef	Bovidae	Bos	Bos_taurus
Protein Rta	GO:0006355	regulation of transcription, DNA-templated	Biosynthesis	Enveloped	DNA (ds)	8.158	A0A1L2JU27	35252		Viruses	Herpesvirales	Herpesviridae	Macavirus	Alcelaphine_gammaherpesvirus_1	9913	Eukaryota	Metazoa	Chordata	Mammalia	undef	Bovidae	Bos	Bos_taurus
Putative transcription activator BRLF1 homolog	GO:0003677	DNA binding	Biosynthesis	Enveloped	DNA (ds)	8.158	O36398	654901		Viruses	Herpesvirales	Herpesviridae	Macavirus	Alcelaphine_gammaherpesvirus_1	9927	Eukaryota	Metazoa	Chordata	Mammalia	undef	Bovidae	Connochaetes	Connochaetes_taurinus
RTA	GO:0006355	regulation of transcription, DNA-templated	Biosynthesis	Enveloped	DNA (ds)	4.471	A0A0F7VKE0	35252		Viruses	Herpesvirales	Herpesviridae	Macavirus	Alcelaphine_gammaherpesvirus_1	9913	Eukaryota	Metazoa	Chordata	Mammalia	undef	Bovidae	Bos	Bos_taurus
Orf50	GO:0006355	regulation of transcription, DNA-templated	Biosynthesis	Enveloped	DNA (ds)	7.575	A0A068AAM0	138184		Viruses	Herpesvirales	Herpesviridae	Macavirus	Alcelaphine_gammaherpesvirus_2	59546	Eukaryota	Metazoa	Chordata	Mammalia	undef	Bovidae	Damaliscus	Damaliscus_lunatus
DNA replication helicase	GO:0006260	DNA replication	Biosynthesis	Enveloped	DNA (ds)	3.856	G8XUG9	50290		Viruses	Herpesvirales	Herpesviridae	Cytomegalovirus	Aotine_betaherpesvirus_1	9505	Eukaryota	Metazoa	Chordata	Mammalia	Primates	Aotidae	Aotus	Aotus_trivirgatus
Tio-810	GO:0016021	integral component of membrane	Biosynthesis	Enveloped	DNA (ds)	6.444	Q9JE41	10380		Viruses	Herpesvirales	Herpesviridae	Rhadinovirus	Ateline_gammaherpesvirus_2	9506	Eukaryota	Metazoa	Chordata	Mammalia	Primates	Atelidae	Ateles	undef
Large tegument protein deneddylase	GO:0039693	viral DNA genome replication	Biosynthesis	Enveloped	DNA (ds)	8.53	Q9YTK3	85618		Viruses	Herpesvirales	Herpesviridae	Rhadinovirus	Ateline_gammaherpesvirus_3	9506	Eukaryota	Metazoa	Chordata	Mammalia	Primates	Atelidae	Ateles	undef
Major DNA-binding protein	GO:0003697	single-stranded DNA binding	Biosynthesis	Enveloped	DNA (ds)	2.699	Q9YTQ7	85618		Viruses	Herpesvirales	Herpesviridae	Rhadinovirus	Ateline_gammaherpesvirus_3	9506	Eukaryota	Metazoa	Chordata	Mammalia	Primates	Atelidae	Ateles	undef
Major DNA-binding protein	GO:0003697	single-stranded DNA binding	Biosynthesis	Enveloped	DNA (ds)	3.19	Q99D22	10385		Viruses	Herpesvirales	Herpesviridae	Rhadinovirus	Bovine_gammaherpesvirus_4	9913	Eukaryota	Metazoa	Chordata	Mammalia	undef	Bovidae	Bos	Bos_taurus
R-transactivator	GO:0006355	regulation of transcription, DNA-templated	Biosynthesis	Enveloped	DNA (ds)	5.539	A0A060CXM5	1504288		Viruses	Herpesvirales	Herpesviridae	Macavirus	Bovine_gammaherpesvirus_6	9913	Eukaryota	Metazoa	Chordata	Mammalia	undef	Bovidae	Bos	Bos_taurus
Tegument protein UL14	Unreviewed	Unreviewed	Biosynthesis	Enveloped	DNA (ds)	9.016	A0A172ER43	170325		Viruses	Herpesvirales	Herpesviridae	Varicellovirus	Canid_alphaherpesvirus_1	9615	Eukaryota	Metazoa	Chordata	Mammalia	Carnivora	Canidae	Canis	Canis_lupus
Transcriptional regulator ICP4	GO:0045893	positive regulation of transcription, DNA-templated	Biosynthesis	Enveloped	DNA (ds)	7.524	A0A1S7BHV5	170325		Viruses	Herpesvirales	Herpesviridae	Varicellovirus	Canid_alphaherpesvirus_1	9615	Eukaryota	Metazoa	Chordata	Mammalia	Carnivora	Canidae	Canis	Canis_lupus
DNA primase	GO:0039686	bidirectional double-stranded viral DNA replication	Biosynthesis	Enveloped	DNA (ds)	5.607	A0A172DSN5	170325		Viruses	Herpesvirales	Herpesviridae	Varicellovirus	Canid_alphaherpesvirus_1	9615	Eukaryota	Metazoa	Chordata	Mammalia	Carnivora	Canidae	Canis	Canis_lupus
Immediate-early protein	GO:0045893	positive regulation of transcription, DNA-templated	Biosynthesis	Enveloped	DNA (ds)	4.963	O89232	170325		Viruses	Herpesvirales	Herpesviridae	Varicellovirus	Canid_alphaherpesvirus_1	9615	Eukaryota	Metazoa	Chordata	Mammalia	Carnivora	Canidae	Canis	Canis_lupus
Multifunctional expression regulator	GO:0006355	regulation of transcription, DNA-templated	Biosynthesis	Enveloped	DNA (ds)	1.835	A0A172ER40	170325		Viruses	Herpesvirales	Herpesviridae	Varicellovirus	Canid_alphaherpesvirus_1	9615	Eukaryota	Metazoa	Chordata	Mammalia	Carnivora	Canidae	Canis	Canis_lupus
Tegument serine/threonine protein kinase	GO:0004674	protein serine/threonine kinase activity	Biosynthesis	Enveloped	DNA (ds)	1.537	A0A1S7BHR6	170325		Viruses	Herpesvirales	Herpesviridae	Varicellovirus	Canid_alphaherpesvirus_1	9615	Eukaryota	Metazoa	Chordata	Mammalia	Carnivora	Canidae	Canis	Canis_lupus
Immediate early protein ICP0	GO:0045893	positive regulation of transcription, DNA-templated	Biosynthesis	Enveloped	DNA (ds)	11.775	Q5Y0P4	10317		Viruses	Herpesvirales	Herpesviridae	Simplexvirus	Cercopithecine_alphaherpesvirus_2	9534	Eukaryota	Metazoa	Chordata	Mammalia	Primates	Cercopithecidae	Chlorocebus	Chlorocebus_aethiops
Tegument protein	GO:0006355	regulation of transcription, DNA-templated	Biosynthesis	Enveloped	DNA (ds)	28.186	Q9E1Z4	35246		Viruses	Herpesvirales	Herpesviridae	Varicellovirus	Cercopithecine_alphaherpesvirus_9	9534	Eukaryota	Metazoa	Chordata	Mammalia	Primates	Cercopithecidae	Chlorocebus	Chlorocebus_aethiops
Large tegument protein deneddylase	GO:0039693	viral DNA genome replication	Biosynthesis	Enveloped	DNA (ds)	24.837	K9MHU4	332937		Viruses	Herpesvirales	Herpesviridae	undef	Chimpanzee_alpha-1_herpesvirus	9598	Eukaryota	Metazoa	Chordata	Mammalia	Primates	Hominidae	Pan	Pan_troglodytes
Transcriptional activator	GO:0006355	regulation of transcription, DNA-templated	Biosynthesis	Enveloped	DNA (ds)	8.291	E9M5N3	1605972		Viruses	Herpesvirales	Herpesviridae	Rhadinovirus	Cricetid_gammaherpesvirus_2	48008	Eukaryota	Metazoa	Chordata	Mammalia	Rodentia	Cricetidae	Oligoryzomys	Oligoryzomys_microtis
Putative nuclear immediate-early transcriptional transactivator ORF-L	Unreviewed	Unreviewed	Biosynthesis	Enveloped	DNA (ds)	9.184	A0A0S1TQG0	548914		Viruses	Herpesvirales	Herpesviridae	Proboscivirus	Elephant_endotheliotropic_herpesvirus_4	9783	Eukaryota	Metazoa	Chordata	Mammalia	Proboscidea	Elephantidae	Elephas	Elephas_maximus
mRNA transactivator	regulation of transcription, DNA-templated	regulation of transcription, DNA-templated	Biosynthesis	Enveloped	DNA (ds)	3.909	A0A0S1TPQ1	548914		Viruses	Herpesvirales	Herpesviridae	Proboscivirus	Elephant_endotheliotropic_herpesvirus_4	9783	Eukaryota	Metazoa	Chordata	Mammalia	Proboscidea	Elephantidae	Elephas	Elephas_maximus
Multifunctional expression regulator	GO:0006355	regulation of transcription, DNA-templated	Biosynthesis	Enveloped	DNA (ds)	1.798	A0A075CYF6	768738		Viruses	Herpesvirales	Herpesviridae	Proboscivirus	Elephant_endotheliotropic_herpesvirus_5	9783	Eukaryota	Metazoa	Chordata	Mammalia	Proboscidea	Elephantidae	Elephas	Elephas_maximus
Putative nuclear immediate-early transcriptional transactivator	Unreviewed	Unreviewed	Biosynthesis	Enveloped	DNA (ds)	12.124	I7AA40	759753		Viruses	Herpesvirales	Herpesviridae	Proboscivirus	Elephantid_betaherpesvirus_1	9783	Eukaryota	Metazoa	Chordata	Mammalia	Proboscidea	Elephantidae	Elephas	Elephas_maximus
Phosphoprotein 85	GO:0005198	structural molecule activity	Biosynthesis	Enveloped	DNA (ds)	2.911	M1QLB4	759753		Viruses	Herpesvirales	Herpesviridae	Proboscivirus	Elephantid_betaherpesvirus_1	9783	Eukaryota	Metazoa	Chordata	Mammalia	Proboscidea	Elephantidae	Elephas	Elephas_maximus
EBNA3C	GO:0016032	viral process	Biosynthesis	Enveloped	DNA (ds)	18.019	A0A0U3TY20	10376		Viruses	Herpesvirales	Herpesviridae	Lymphocryptovirus	Epstein barr virus	9606	Eukaryota	Metazoa	Chordata	Mammalia	Primates	Hominidae	Homo	Homo_sapiens
Epstein-Barr nuclear antigen 6	GO:0006351	transcription, DNA-templated	Biosynthesis	Enveloped	DNA (ds)	18.019	Q3KST0	10376		Viruses	Herpesvirales	Herpesviridae	Lymphocryptovirus	Epstein barr virus	9606	Eukaryota	Metazoa	Chordata	Mammalia	Primates	Hominidae	Homo	Homo_sapiens
EBNA3C latent protein	GO:0016032	viral process	Biosynthesis	Enveloped	DNA (ds)	17.697	A0A191T734	10376		Viruses	Herpesvirales	Herpesviridae	Lymphocryptovirus	Epstein barr virus	9606	Eukaryota	Metazoa	Chordata	Mammalia	Primates	Hominidae	Homo	Homo_sapiens
EBNA3C nuclear protein	GO:0016032	viral process	Biosynthesis	Enveloped	DNA (ds)	10.621	A0A125T0X3	10376		Viruses	Herpesvirales	Herpesviridae	Lymphocryptovirus	Epstein barr virus	9606	Eukaryota	Metazoa	Chordata	Mammalia	Primates	Hominidae	Homo	Homo_sapiens
Large tegument protein deneddylase	GO:0039693	viral DNA genome replication	Biosynthesis	Enveloped	DNA (ds)	4.924	A0A0S2YRH2	10376		Viruses	Herpesvirales	Herpesviridae	Lymphocryptovirus	Epstein barr virus	9606	Eukaryota	Metazoa	Chordata	Mammalia	Primates	Hominidae	Homo	Homo_sapiens
Epstein-Barr virus nuclear antigen (EBNA-3C)	GO:0006351	transcription, DNA-templated	Biosynthesis	Enveloped	DNA (ds)	3.591	Q69119	10376		Viruses	Herpesvirales	Herpesviridae	Lymphocryptovirus	Epstein barr virus	9606	Eukaryota	Metazoa	Chordata	Mammalia	Primates	Hominidae	Homo	Homo_sapiens
Latency protein	GO:0016032	viral process	Biosynthesis	Enveloped	DNA (ds)	3.591	V5KTV3	10376		Viruses	Herpesvirales	Herpesviridae	Lymphocryptovirus	Epstein barr virus	9606	Eukaryota	Metazoa	Chordata	Mammalia	Primates	Hominidae	Homo	Homo_sapiens
BHLF1 protein	Unreviewed	Unreviewed	Biosynthesis	Enveloped	DNA (ds)	2.495	A0A0S2YQU7	10376		Viruses	Herpesvirales	Herpesviridae	Lymphocryptovirus	Epstein barr virus	9606	Eukaryota	Metazoa	Chordata	Mammalia	Primates	Hominidae	Homo	Homo_sapiens
EBNA-2	Unreviewed	Unreviewed	Biosynthesis	Enveloped	DNA (ds)	2.371	A0A0C7TQQ4	10376		Viruses	Herpesvirales	Herpesviridae	Lymphocryptovirus	Epstein barr virus	9606	Eukaryota	Metazoa	Chordata	Mammalia	Primates	Hominidae	Homo	Homo_sapiens
BZLF1	GO:0003700	transcription factor activity, sequence-specific DNA binding	Biosynthesis	Enveloped	DNA (ds)	2.347	A0A0C7TIV5	10376		Viruses	Herpesvirales	Herpesviridae	Lymphocryptovirus	Epstein barr virus	9606	Eukaryota	Metazoa	Chordata	Mammalia	Primates	Hominidae	Homo	Homo_sapiens
Viral immediatly early antigen	GO:0003700	DNA binding transcription factor activity	Biosynthesis	Enveloped	DNA (ds)	2.347	A0A059ZXT3	10376		Viruses	Herpesvirales	Herpesviridae	Lymphocryptovirus	Epstein barr virus	9606	Eukaryota	Metazoa	Chordata	Mammalia	Primates	Hominidae	Homo	Homo_sapiens
EBNA-1 protein	GO:0006260	DNA replication	Biosynthesis	Enveloped	DNA (ds)	1.964	A0A0X8WET5	10376		Viruses	Herpesvirales	Herpesviridae	Lymphocryptovirus	Epstein barr virus	9606	Eukaryota	Metazoa	Chordata	Mammalia	Primates	Hominidae	Homo	Homo_sapiens
EBNA-3B	GO:0042025	host cell nucleus	Biosynthesis	Enveloped	DNA (ds)	1.641	A0A0C7T8W5	10376		Viruses	Herpesvirales	Herpesviridae	Lymphocryptovirus	Epstein barr virus	9606	Eukaryota	Metazoa	Chordata	Mammalia	Primates	Hominidae	Homo	Homo_sapiens
Trans-activator protein BZLF1	GO:0003677	DNA binding	Biosynthesis	Enveloped	DNA (ds)	1.616	Q1HVG1	82830		Viruses	Herpesvirales	Herpesviridae	Lymphocryptovirus	Epstein barr virus	9606	Eukaryota	Metazoa	Chordata	Mammalia	Primates	Hominidae	Homo	Homo_sapiens
BZIP transcription factor	Unreviewed	Unreviewed	Biosynthesis	Enveloped	DNA (ds)	1.35	V5KU67	10376		Viruses	Herpesvirales	Herpesviridae	Lymphocryptovirus	Epstein barr virus	9606	Eukaryota	Metazoa	Chordata	Mammalia	Primates	Hominidae	Homo	Homo_sapiens
ICP4	GO:0045893	positive regulation of transcription, DNA-templated	Biosynthesis	Enveloped	DNA (ds)	0.92	A0A076JSN7	10326		Viruses	Herpesvirales	Herpesviridae	Varicellovirus	Equid_alphaherpesvirus_1	9796	Eukaryota	Metazoa	Chordata	Mammalia	Perissodactyla	Equidae	Equus	Equus_caballus
Transcriptional activator	GO:0006355	regulation of transcription, DNA-templated	Biosynthesis	Enveloped	DNA (ds)	0.92	A0A076JSG8	10326		Viruses	Herpesvirales	Herpesviridae	Varicellovirus	Equid_alphaherpesvirus_1	9796	Eukaryota	Metazoa	Chordata	Mammalia	Perissodactyla	Equidae	Equus	Equus_caballus
Tegument protein	GO:0006355	regulation of transcription, DNA-templated	Biosynthesis	Enveloped	DNA (ds)	0.712	A0A076JYL8	10326		Viruses	Herpesvirales	Herpesviridae	Varicellovirus	Equid_alphaherpesvirus_1	9796	Eukaryota	Metazoa	Chordata	Mammalia	Perissodactyla	Equidae	Equus	Equus_caballus
Major DNA-binding protein	GO:0003697	single-stranded DNA binding	Biosynthesis	Enveloped	DNA (ds)	0.945	A0A0X9ZGA9	10331		Viruses	Herpesvirales	Herpesviridae	Varicellovirus	Equid_alphaherpesvirus_4	9796	Eukaryota	Metazoa	Chordata	Mammalia	Perissodactyla	Equidae	Equus	Equus_caballus
59	Unreviewed	Unreviewed	Biosynthesis	Enveloped	DNA (ds)	0.547	O39299	10333		Viruses	Herpesvirales	Herpesviridae	Varicellovirus	Equid_alphaherpesvirus_4	9796	Eukaryota	Metazoa	Chordata	Mammalia	Perissodactyla	Equidae	Equus	Equus_caballus
Tegument protein	GO:0006355	regulation of transcription, DNA-templated	Biosynthesis	Enveloped	DNA (ds)	0.904	B7FEF5	55744		Viruses	Herpesvirales	Herpesviridae	Varicellovirus	Equid_alphaherpesvirus_9	9789	Eukaryota	Metazoa	Chordata	Mammalia	Perissodactyla	Equidae	Equus	undef
Transcriptional regulator	GO:0045893	positive regulation of transcription, DNA-templated	Biosynthesis	Enveloped	DNA (ds)	0.598	B7FEE1	55744		Viruses	Herpesvirales	Herpesviridae	Varicellovirus	Equid_alphaherpesvirus_9	9789	Eukaryota	Metazoa	Chordata	Mammalia	Perissodactyla	Equidae	Equus	undef
Putative transcription activator BRLF1 homolog	GO:0003677	DNA binding	Biosynthesis	Enveloped	DNA (ds)	14.948	Q66652	82831		Viruses	Herpesvirales	Herpesviridae	Percavirus	Equid_gammaherpesvirus_2	9796	Eukaryota	Metazoa	Chordata	Mammalia	Perissodactyla	Equidae	Equus	Equus_caballus
Protein Rta	GO:0006355	regulation of transcription, DNA-templated	Biosynthesis	Enveloped	DNA (ds)	13.979	A0A0B4Q5Y6	12657		Viruses	Herpesvirales	Herpesviridae	Percavirus	Equid_gammaherpesvirus_2	9796	Eukaryota	Metazoa	Chordata	Mammalia	Perissodactyla	Equidae	Equus	Equus_caballus
Immediate-early phosphoprotein 57	GO:0045893	positive regulation of transcription, DNA-templated	Biosynthesis	Enveloped	DNA (ds)	7.849	Q66659	82831		Viruses	Herpesvirales	Herpesviridae	Percavirus	Equid_gammaherpesvirus_2	9796	Eukaryota	Metazoa	Chordata	Mammalia	Perissodactyla	Equidae	Equus	Equus_caballus
Multifunctional expression regulator	GO:0006355	regulation of transcription, DNA-templated	Biosynthesis	Enveloped	DNA (ds)	6.08	A0A0B4Q5F0	12657		Viruses	Herpesvirales	Herpesviridae	Percavirus	Equid_gammaherpesvirus_2	9796	Eukaryota	Metazoa	Chordata	Mammalia	Perissodactyla	Equidae	Equus	Equus_caballus
Major DNA-binding protein	GO:0003697	single-stranded DNA binding	Biosynthesis	Enveloped	DNA (ds)	1.272	Q66611	82831		Viruses	Herpesvirales	Herpesviridae	Percavirus	Equid_gammaherpesvirus_2	9796	Eukaryota	Metazoa	Chordata	Mammalia	Perissodactyla	Equidae	Equus	Equus_caballus
Multifunctional expression regulator	GO:0006355	regulation of transcription, DNA-templated	Biosynthesis	Enveloped	DNA (ds)	24.47	A0A0B4Q5K5	10371		Viruses	Herpesvirales	Herpesviridae	Percavirus	Equid_gammaherpesvirus_5	9796	Eukaryota	Metazoa	Chordata	Mammalia	Perissodactyla	Equidae	Equus	Equus_caballus
Protein Rta	GO:0006355	regulation of transcription, DNA-templated	Biosynthesis	Enveloped	DNA (ds)	8.905	A0A0B4Q5P7	10371		Viruses	Herpesvirales	Herpesviridae	Percavirus	Equid_gammaherpesvirus_5	9796	Eukaryota	Metazoa	Chordata	Mammalia	Perissodactyla	Equidae	Equus	Equus_caballus
Immediate early protein	GO:0045893	positive regulation of transcription, DNA-templated	Biosynthesis	Enveloped	DNA (ds)	2.249	Q69363	10334		Viruses	Herpesvirales	Herpesviridae	Varicellovirus	Felid_alphaherpesvirus_1	9681	Eukaryota	Metazoa	Chordata	Mammalia	Carnivora	Felidae	undef	undef
Transcriptional regulator ICP4	GO:0045893	positive regulation of transcription, DNA-templated	Biosynthesis	Enveloped	DNA (ds)	2.249	A0A1C8E458	10334		Viruses	Herpesvirales	Herpesviridae	Varicellovirus	Felid_alphaherpesvirus_1	9681	Eukaryota	Metazoa	Chordata	Mammalia	Carnivora	Felidae	undef	undef
ORF50	GO:0006355	regulation of transcription, DNA-templated	Biosynthesis	Enveloped	DNA (ds)	4.259	A0A0M4M149	1452540		Viruses	Herpesvirales	Herpesviridae	undef	Felis_catus_gammaherpesvirus_1	9685	Eukaryota	Metazoa	Chordata	Mammalia	Carnivora	Felidae	Felis	Felis_catus
Major DNA-binding protein	GO:0003697	single-stranded DNA binding	Biosynthesis	Enveloped	DNA (ds)	0.168	Q9QH63	10386		Viruses	Herpesvirales	Herpesviridae	Iltovirus	Gallid herpesvirus 1	9031	Eukaryota	Metazoa	Chordata	Aves	Galliformes	Phasianidae	Gallus	Gallus_gallus
Large tegument protein deneddylase	GO:0039693	viral DNA genome replication	Biosynthesis	Enveloped	DNA (ds)	37.746	P10220	10299		Viruses	Herpesvirales	Herpesviridae	Simplexvirus	Human herpes simplex virus 1	9606	Eukaryota	Metazoa	Chordata	Mammalia	Primates	Hominidae	Homo	Homo_sapiens
Deneddylase	GO:0039693	viral DNA genome replication	Biosynthesis	Enveloped	DNA (ds)	21.823	A0A181ZFG9	10299		Viruses	Herpesvirales	Herpesviridae	Simplexvirus	Human herpes simplex virus 1	9606	Eukaryota	Metazoa	Chordata	Mammalia	Primates	Hominidae	Homo	Homo_sapiens
Transcriptional regulator ICP4	GO:0045893	positive regulation of transcription, DNA-templated	Biosynthesis	Enveloped	DNA (ds)	4.891	A0A0F7GWC1	10298		Viruses	Herpesvirales	Herpesviridae	Simplexvirus	Human herpes simplex virus 1	9606	Eukaryota	Metazoa	Chordata	Mammalia	Primates	Hominidae	Homo	Homo_sapiens
Ubiquitin E3 ligase ICP0	GO:0016874	ligase activity	Biosynthesis	Enveloped	DNA (ds)	4.425	A0A140GKJ1	10298		Viruses	Herpesvirales	Herpesviridae	Simplexvirus	Human herpes simplex virus 1	9606	Eukaryota	Metazoa	Chordata	Mammalia	Primates	Hominidae	Homo	Homo_sapiens
ICP0	GO:0046872	metal ion binding	Biosynthesis	Enveloped	DNA (ds)	0.412	G8H854	10298		Viruses	Herpesvirales	Herpesviridae	Simplexvirus	Human herpes simplex virus 1	9606	Eukaryota	Metazoa	Chordata	Mammalia	Primates	Hominidae	Homo	Homo_sapiens
E3 ubiquitin-protein ligase ICP0	GO:0006351	transcription, DNA-templated	Biosynthesis	Enveloped	DNA (ds)	4.499	P28284	10315		Viruses	Herpesvirales	Herpesviridae	Simplexvirus	Human herpes simplex virus 2	9606	Eukaryota	Metazoa	Chordata	Mammalia	Primates	Hominidae	Homo	Homo_sapiens
Ubiquitin E3 ligase ICP0	GO:0016874	ligase activity	Biosynthesis	Enveloped	DNA (ds)	4.211	G9I280	10310		Viruses	Herpesvirales	Herpesviridae	Simplexvirus	Human herpes simplex virus 2	9606	Eukaryota	Metazoa	Chordata	Mammalia	Primates	Hominidae	Homo	Homo_sapiens
Tegument protein VP22	GO:0003677	DNA binding	Biosynthesis	Enveloped	DNA (ds)	2.001	A0A110B500	10310		Viruses	Herpesvirales	Herpesviridae	Simplexvirus	Human herpes simplex virus 2	9606	Eukaryota	Metazoa	Chordata	Mammalia	Primates	Hominidae	Homo	Homo_sapiens
Transactivating tegument protein VP16	GO:0003677	DNA binding	Biosynthesis	Enveloped	DNA (ds)	2.001	A0A120I2I5	10310		Viruses	Herpesvirales	Herpesviridae	Simplexvirus	Human herpes simplex virus 2	9606	Eukaryota	Metazoa	Chordata	Mammalia	Primates	Hominidae	Homo	Homo_sapiens
Transcriptional regulator ICP4	GO:0045893	positive regulation of transcription, DNA-templated	Biosynthesis	Enveloped	DNA (ds)	1.633	A0A0Y0RI58	10310		Viruses	Herpesvirales	Herpesviridae	Simplexvirus	Human herpes simplex virus 2	9606	Eukaryota	Metazoa	Chordata	Mammalia	Primates	Hominidae	Homo	Homo_sapiens
Tegument protein VP11/12	GO:0006355	regulation of transcription, DNA-templated	Biosynthesis	Enveloped	DNA (ds)	1.475	A0A0Y0RQQ0	10310		Viruses	Herpesvirales	Herpesviridae	Simplexvirus	Human herpes simplex virus 2	9606	Eukaryota	Metazoa	Chordata	Mammalia	Primates	Hominidae	Homo	Homo_sapiens
Large tegument protein deneddylase	GO:0039693	viral DNA genome replication	Biosynthesis	Enveloped	DNA (ds)	1.182	A0A1U9ZEX5	10310		Viruses	Herpesvirales	Herpesviridae	Simplexvirus	Human herpes simplex virus 2	9606	Eukaryota	Metazoa	Chordata	Mammalia	Primates	Hominidae	Homo	Homo_sapiens
Major DNA-binding protein	GO:0003697	single-stranded DNA binding	Biosynthesis	Enveloped	DNA (ds)	0.382	A0A0Y0R3K0	10310		Viruses	Herpesvirales	Herpesviridae	Simplexvirus	Human herpes simplex virus 2	9606	Eukaryota	Metazoa	Chordata	Mammalia	Primates	Hominidae	Homo	Homo_sapiens
DNA polymerase processivity subunit	GO:0006260	DNA replication	Biosynthesis	Enveloped	DNA (ds)	0.168	A0A0Y0QX49	10310		Viruses	Herpesvirales	Herpesviridae	Simplexvirus	Human herpes simplex virus 2	9606	Eukaryota	Metazoa	Chordata	Mammalia	Primates	Hominidae	Homo	Homo_sapiens
Alkaline nuclease	GO:0004519	endonuclease activity	Biosynthesis	Enveloped	DNA (ds)	0.088	A0A0Y0REM7	10310		Viruses	Herpesvirales	Herpesviridae	Simplexvirus	Human herpes simplex virus 2	9606	Eukaryota	Metazoa	Chordata	Mammalia	Primates	Hominidae	Homo	Homo_sapiens
Multifunctional expression regulator	GO:0006355	regulation of transcription, DNA-templated	Biosynthesis	Enveloped	DNA (ds)	19.467	A0A0G2TN40	10359		Viruses	Herpesvirales	Herpesviridae	Cytomegalovirus	Human herpesvirus 5	9606	Eukaryota	Metazoa	Chordata	Mammalia	Primates	Hominidae	Homo	Homo_sapiens
DNA polymerase	GO:0006260	DNA replication	Biosynthesis	Enveloped	DNA (ds)	5.136	Q6TFN8	10359		Viruses	Herpesvirales	Herpesviridae	Cytomegalovirus	Human herpesvirus 5	9606	Eukaryota	Metazoa	Chordata	Mammalia	Primates	Hominidae	Homo	Homo_sapiens
DNA polymerase catalytic subunit	GO:0006260	DNA replication	Biosynthesis	Enveloped	DNA (ds)	4.138	Q6SW77	295027		Viruses	Herpesvirales	Herpesviridae	Cytomegalovirus	Human herpesvirus 5	9606	Eukaryota	Metazoa	Chordata	Mammalia	Primates	Hominidae	Homo	Homo_sapiens
Early phosphoprotein p84	GO:0039686	bidirectional double-stranded viral DNA replication	Biosynthesis	Enveloped	DNA (ds)	1.403	P17151	10360		Viruses	Herpesvirales	Herpesviridae	Cytomegalovirus	Human herpesvirus 5	9606	Eukaryota	Metazoa	Chordata	Mammalia	Primates	Hominidae	Homo	Homo_sapiens
Protein UL112	Unreviewed	Unreviewed	Biosynthesis	Enveloped	DNA (ds)	1.403	A0A140IJ71	10359		Viruses	Herpesvirales	Herpesviridae	Cytomegalovirus	Human herpesvirus 5	9606	Eukaryota	Metazoa	Chordata	Mammalia	Primates	Hominidae	Homo	Homo_sapiens
Regulatory protein IE2	GO:0006355	regulation of transcription, DNA-templated	Biosynthesis	Enveloped	DNA (ds)	13.226	A0A140AKB1	32603		Viruses	Herpesvirales	Herpesviridae	Roseolovirus	Human Herpesvirus 6	9606	Eukaryota	Metazoa	Chordata	Mammalia	Primates	Hominidae	Homo	Homo_sapiens
Immediate-early protein 2	GO:0045893	positive regulation of transcription, DNA-templated	Biosynthesis	Enveloped	DNA (ds)	9.986	Q77Z83	10370		Viruses	Herpesvirales	Herpesviridae	Roseolovirus	Human Herpesvirus 6	9606	Eukaryota	Metazoa	Chordata	Mammalia	Primates	Hominidae	Homo	Homo_sapiens
U86 protein	GO:0006355	regulation of transcription, DNA-templated	Biosynthesis	Enveloped	DNA (ds)	9.463	A0A0A7RM92	32603		Viruses	Herpesvirales	Herpesviridae	Roseolovirus	Human Herpesvirus 6	9606	Eukaryota	Metazoa	Chordata	Mammalia	Primates	Hominidae	Homo	Homo_sapiens
U86	GO:0006355	regulation of transcription, DNA-templated	Biosynthesis	Enveloped	DNA (ds)	7.935	O56300	10372		Viruses	Herpesvirales	Herpesviridae	Roseolovirus	Human Herpesvirus 7	9606	Eukaryota	Metazoa	Chordata	Mammalia	Primates	Hominidae	Homo	Homo_sapiens
DNA primase	GO:0039686	bidirectional double-stranded viral DNA replication	Biosynthesis	Enveloped	DNA (ds)	7.495	P52468	57278		Viruses	Herpesvirales	Herpesviridae	Roseolovirus	Human Herpesvirus 7	9606	Eukaryota	Metazoa	Chordata	Mammalia	Primates	Hominidae	Homo	Homo_sapiens
LANA	GO:0031491	nucleosome binding	Biosynthesis	Enveloped	DNA (ds)	26.748	E5LC01	37296		Viruses	Herpesvirales	Herpesviridae	Rhadinovirus	Human herpesvirus 8 type	9606	Eukaryota	Metazoa	Chordata	Mammalia	Primates	Hominidae	Homo	Homo_sapiens
U86 protein	GO:0006355	regulation of transcription, DNA-templated	Biosynthesis	Enveloped	DNA (ds)	17.377	Q9WSZ8	36351		Viruses	Herpesvirales	Herpesviridae	Roseolovirus	Human_betaherpesvirus_6B	9606	Eukaryota	Metazoa	Chordata	Mammalia	Primates	Hominidae	Homo	Homo_sapiens
Immediate-early protein 2	GO:0045893	positive regulation of transcription, DNA-templated	Biosynthesis	Enveloped	DNA (ds)	11.524	Q9QJ16	36351		Viruses	Herpesvirales	Herpesviridae	Roseolovirus	Human_betaherpesvirus_6B	9606	Eukaryota	Metazoa	Chordata	Mammalia	Primates	Hominidae	Homo	Homo_sapiens
Regulatory protein IE2	GO:0006355	regulation of transcription, DNA-templated	Biosynthesis	Enveloped	DNA (ds)	16.97	A0A192XNJ2	1846169		Viruses	Herpesvirales	Herpesviridae	Roseolovirus	Macaca_nemestrina_herpesvirus_7	9545	Eukaryota	Metazoa	Chordata	Mammalia	Primates	Cercopithecidae	Macaca	Macaca_nemestrina
EBNA-3C	GO:0016032	viral process	Biosynthesis	Enveloped	DNA (ds)	5.838	Q9IMX8	45455		Viruses	Herpesvirales	Herpesviridae	Lymphocryptovirus	Macacine_gammaherpesvirus_4	9544	Eukaryota	Metazoa	Chordata	Mammalia	Primates	Cercopithecidae	Macaca	Macaca_mulatta
EBNA-1	GO:0006260	DNA replication	Biosynthesis	Enveloped	DNA (ds)	1.54	O91332	45455		Viruses	Herpesvirales	Herpesviridae	Lymphocryptovirus	Macacine_gammaherpesvirus_4	9544	Eukaryota	Metazoa	Chordata	Mammalia	Primates	Cercopithecidae	Macaca	Macaca_mulatta
EBNA-3B	GO:0042025	host cell nucleus	Biosynthesis	Enveloped	DNA (ds)	0.11	Q9IMX9	45455		Viruses	Herpesvirales	Herpesviridae	Lymphocryptovirus	Macacine_gammaherpesvirus_4	9544	Eukaryota	Metazoa	Chordata	Mammalia	Primates	Cercopithecidae	Macaca	Macaca_mulatta
Tegument protein	GO:0006355	regulation of transcription, DNA-templated	Biosynthesis	Enveloped	DNA (ds)	6.26	Q9WRN0	83534		Viruses	Herpesvirales	Herpesviridae	Rhadinovirus	Macacine_gammaherpesvirus_5	9544	Eukaryota	Metazoa	Chordata	Mammalia	Primates	Cercopithecidae	Macaca	Macaca_mulatta
BZIP transcription factor	Unreviewed	Unreviewed	Biosynthesis	Enveloped	DNA (ds)	4.064	Q995Z4	154334		Viruses	Herpesvirales	Herpesviridae	Rhadinovirus	Macacine_gammaherpesvirus_5	9544	Eukaryota	Metazoa	Chordata	Mammalia	Primates	Cercopithecidae	Macaca	Macaca_mulatta
RSORF2 ICP4 regulatory protein	GO:0045893	positive regulation of transcription, DNA-templated	Biosynthesis	Enveloped	DNA (ds)	2.172	Q9E1F1	37108		Viruses	Herpesvirales	Herpesviridae	Mardivirus	Meleagrid_alphaherpesvirus_1	9031	Eukaryota	Metazoa	Chordata	Aves	Galliformes	Phasianidae	Gallus	Gallus_gallus
M69 protein	GO:0006355	regulation of transcription, DNA-templated	Biosynthesis	Enveloped	DNA (ds)	6.524	A8E1H5	69156		Viruses	Herpesvirales	Herpesviridae	Muromegalovirus	Murid herpesvirus 1	10090	Eukaryota	Metazoa	Chordata	Mammalia	Rodentia	Muridae	Mus	Mus_musculus
Ie3 protein	GO:0046872	metal ion binding	Biosynthesis	Enveloped	DNA (ds)	3.388	H2A1Y6	10366		Viruses	Herpesvirales	Herpesviridae	Muromegalovirus	Murid herpesvirus 1	10090	Eukaryota	Metazoa	Chordata	Mammalia	Rodentia	Muridae	Mus	Mus_musculus
Immediate-early protein 3	GO:0045893	positive regulation of transcription, DNA-templated	Biosynthesis	Enveloped	DNA (ds)	2.565	P29832	10367		Viruses	Herpesvirales	Herpesviridae	Muromegalovirus	Murid herpesvirus 1	10090	Eukaryota	Metazoa	Chordata	Mammalia	Rodentia	Muridae	Mus	Mus_musculus
E121	GO:0006260	DNA replication	Biosynthesis	Enveloped	DNA (ds)	0.216	K7XR51	1261657		Viruses	Herpesvirales	Herpesviridae	Muromegalovirus	Murid_betaherpesvirus_8	10114	Eukaryota	Metazoa	Chordata	Mammalia	Rodentia	Muridae	Rattus	undef
Protein Rta	GO:0006355	regulation of transcription, DNA-templated	Biosynthesis	Enveloped	DNA (ds)	6.041	A0A109Q959	1780507		Viruses	Herpesvirales	Herpesviridae	undef	Myotis_gammaherpesvirus_8	9435	Eukaryota	Metazoa	Chordata	Mammalia	Chiroptera	Vespertilionidae	Myotis	Myotis_velifer
Protein UL112	Unreviewed	Unreviewed	Biosynthesis	Enveloped	DNA (ds)	5.527	Q8QRZ5	188763		Viruses	Herpesvirales	Herpesviridae	Cytomegalovirus	Panine_betaherpesvirus_2	9598	Eukaryota	Metazoa	Chordata	Mammalia	Primates	Hominidae	Pan	Pan_troglodytes
Regulatory protein IE2	GO:0006355	regulation of transcription, DNA-templated	Biosynthesis	Enveloped	DNA (ds)	2.295	Q8QRY7	188763		Viruses	Herpesvirales	Herpesviridae	Cytomegalovirus	Panine_betaherpesvirus_2	9598	Eukaryota	Metazoa	Chordata	Mammalia	Primates	Hominidae	Pan	Pan_troglodytes
Ubiquitin E3 ligase ICP0	GO:0016874	ligase activity	Biosynthesis	Enveloped	DNA (ds)	23.918	X2FBW2	340907		Viruses	Herpesvirales	Herpesviridae	Simplexvirus	Papiine_alphaherpesvirus_2	9606	Eukaryota	Metazoa	Chordata	Mammalia	Primates	Hominidae	Homo	Homo_sapiens
Ubiquitin E3 ligase ICP0	GO:0016874	ligase activity	Biosynthesis	Enveloped	DNA (ds)	0.284	E2IUH0	10353		Viruses	Herpesvirales	Herpesviridae	Simplexvirus	Saimiriine_alphaherpesvirus_1	9481	Eukaryota	Metazoa	Chordata	Mammalia	Primates	Cebidae	Callithrix	undef
Large tegument protein deneddylase	GO:0039693	viral DNA genome replication	Biosynthesis	Enveloped	DNA (ds)	10.035	Q01056	10383		Viruses	Herpesvirales	Herpesviridae	Rhadinovirus	Saimiriine_gammaherpesvirus_2	9521	Eukaryota	Metazoa	Chordata	Mammalia	Primates	Cebidae	Saimiri	Saimiri_sciureus
Multifunctional expression regulator	GO:0006355	regulation of transcription, DNA-templated	Biosynthesis	Enveloped	DNA (ds)	8.349	G8XTW4	50292		Viruses	Herpesvirales	Herpesviridae	Cytomegalovirus	Simian cytomegalovirus	9539	Eukaryota	Metazoa	Chordata	Mammalia	Primates	Cercopithecidae	Macaca	undef
Protein UL112	Unreviewed	Unreviewed	Biosynthesis	Enveloped	DNA (ds)	5.318	G8XTG8	50292		Viruses	Herpesvirales	Herpesviridae	Cytomegalovirus	Simian cytomegalovirus	9539	Eukaryota	Metazoa	Chordata	Mammalia	Primates	Cercopithecidae	Macaca	undef
UL36	GO:0019784	NEDD8-specific protease activity	Biosynthesis	Enveloped	DNA (ds)	5.128	A0A0D5C7A1	10345		Viruses	Herpesvirales	Herpesviridae	Varicellovirus	Suid_alphaherpesvirus_1	9823	Eukaryota	Metazoa	Chordata	Mammalia	undef	Suidae	Sus	Sus_scrofa
Tegument phosphoprotein	Unreviewed	Unreviewed	Biosynthesis	Enveloped	DNA (ds)	6.668	U3GTB8	1608255		Viruses	Herpesvirales	Herpesviridae	undef	Suid_betaherpesvirus_2	9823	Eukaryota	Metazoa	Chordata	Mammalia	undef	Suidae	Sus	Sus_scrofa
Large tegument protein deneddylase	GO:0039693	viral DNA genome replication	Biosynthesis	Enveloped	DNA (ds)	7.266	Q6QCN3	10335		Viruses	Herpesvirales	Herpesviridae	Varicellovirus	Varicella-zoster virus	9606	Eukaryota	Metazoa	Chordata	Mammalia	Primates	Hominidae	Homo	Homo_sapiens
ORF11	GO:0006355	regulation of transcription, DNA-templated	Biosynthesis	Enveloped	DNA (ds)	2.733	A0A0F7CW45	10335		Viruses	Herpesvirales	Herpesviridae	Varicellovirus	Varicella-zoster virus	9606	Eukaryota	Metazoa	Chordata	Mammalia	Primates	Hominidae	Homo	Homo_sapiens
Portal protein	GO:0019076	viral release from host cell	release	Enveloped	DNA (ds)	2.336	A0A1P8VIX6	1940555		Viruses	Herpesvirales	Betaherpesvirinae	Roseolovirus	Murine roseolovirus	10090	Eukaryota	Metazoa	Chordata	Mammalia	Rodentia	Muridae	Mus	Mus_musculus
Capsid vertex component 2	GO:0006323	DNA Packaging	release	Enveloped	DNA (ds)	5.741	A0A172DSY8	170325		Viruses	Herpesvirales	Herpesviridae	Varicellovirus	Canid_alphaherpesvirus_1	9615	Eukaryota	Metazoa	Chordata	Mammalia	Carnivora	Canidae	Canis	Canis_lupus
Capsid vertex component 1	GO:0006323	DNA Packaging	release	Enveloped	DNA (ds)	3.289	A0A172DSJ8	170325		Viruses	Herpesvirales	Herpesviridae	Varicellovirus	Canid_alphaherpesvirus_1	9615	Eukaryota	Metazoa	Chordata	Mammalia	Carnivora	Canidae	Canis	Canis_lupus
Portal protein	GO:0019076	viral release from host cell	release	Enveloped	DNA (ds)	2.273	Q9E1W6	35246		Viruses	Herpesvirales	Herpesviridae	Varicellovirus	Cercopithecine_alphaherpesvirus_9	9534	Eukaryota	Metazoa	Chordata	Mammalia	Primates	Cercopithecidae	Chlorocebus	Chlorocebus_aethiops
Portal protein	GO:0019076	viral release from host cell	release	Enveloped	DNA (ds)	5.814	A0A0S1TPU8	548914		Viruses	Herpesvirales	Herpesviridae	Proboscivirus	Elephant_endotheliotropic_herpesvirus_4	9783	Eukaryota	Metazoa	Chordata	Mammalia	Proboscidea	Elephantidae	Elephas	Elephas_maximus
Tegument protein pp150	GO:0005198	structural molecule activity	Release	Enveloped	DNA (ds)	6.719	A0A075CYF0	768738		Viruses	Herpesvirales	Herpesviridae	Proboscivirus	Elephant_endotheliotropic_herpesvirus_5	9783	Eukaryota	Metazoa	Chordata	Mammalia	Proboscidea	Elephantidae	Elephas	Elephas_maximus
Tegument protein pp150	GO:0005198	structural molecule activity	Release	Enveloped	DNA (ds)	11.457	M4JTT5	146015		Viruses	Herpesvirales	Herpesviridae	Proboscivirus	Elephantid_betaherpesvirus_1	9780	Eukaryota	Metazoa	Chordata	Mammalia	Proboscidea	Elephantidae	undef	undef
Portal protein	GO:0019076	viral release from host cell	release	Enveloped	DNA (ds)	1.035	E2IKY8	759753		Viruses	Herpesvirales	Herpesviridae	Proboscivirus	Elephantid_betaherpesvirus_1	9783	Eukaryota	Metazoa	Chordata	Mammalia	Proboscidea	Elephantidae	Elephas	Elephas_maximus
Capsid vertex component 2	GO:0006323	DNA Packaging	release	Enveloped	DNA (ds)	1.328	A0A0B4Q6A6	10371		Viruses	Herpesvirales	Herpesviridae	Percavirus	Equid_gammaherpesvirus_5	9796	Eukaryota	Metazoa	Chordata	Mammalia	Perissodactyla	Equidae	Equus	Equus_caballus
Capsid vertex component 2	GO:0006323	DNA Packaging	release	Enveloped	DNA (ds)	0.473	A0A0X8E9I7	10298		Viruses	Herpesvirales	Herpesviridae	Simplexvirus	Human herpes simplex virus 1	9606	Eukaryota	Metazoa	Chordata	Mammalia	Primates	Hominidae	Homo	Homo_sapiens
Tegument protein pp150	GO:0005198	structural molecule activity	Release	Enveloped	DNA (ds)	0.223	Q9DXH5	10359		Viruses	Herpesvirales	Herpesviridae	Cytomegalovirus	Human herpesvirus 5	9606	Eukaryota	Metazoa	Chordata	Mammalia	Primates	Hominidae	Homo	Homo_sapiens
Portal protein	GO:0019076	viral release from host cell	release	Enveloped	DNA (ds)	0.645	O56294	10372		Viruses	Herpesvirales	Herpesviridae	Roseolovirus	Human Herpesvirus 7	9606	Eukaryota	Metazoa	Chordata	Mammalia	Primates	Hominidae	Homo	Homo_sapiens
Portal protein	GO:0019076	viral release from host cell	release	Enveloped	DNA (ds)	1.47	A0A0Y0C428	137443		Viruses	Herpesvirales	Herpesviridae	Simplexvirus	Macropodid_alphaherpesvirus_1	9307	Eukaryota	Metazoa	Chordata	Mammalia	Diprotodontia	Macropodidae	undef	undef
Capsid vertex component 2	GO:0006323	DNA Packaging	release	Enveloped	DNA (ds)	1.163	A0A120HQI1	1780507		Viruses	Herpesvirales	Herpesviridae	undef	Myotis_gammaherpesvirus_8	9435	Eukaryota	Metazoa	Chordata	Mammalia	Chiroptera	Vespertilionidae	Myotis	Myotis_velifer
Portal protein	GO:0019076	viral release from host cell	release	Enveloped	DNA (ds)	2.198	P09302	10338		Viruses	Herpesvirales	Herpesviridae	Varicellovirus	Varicella-zoster virus	9606	Eukaryota	Metazoa	Chordata	Mammalia	Primates	Hominidae	Homo	Homo_sapiens
Cy114	GO:0016021	integral component of membrane	structural	Enveloped	DNA (ds)	9.465	A0A1L6Z1G8	1919083		Viruses	Herpesvirales	Betaherpesvirinae	Cytomegalovirus	Cynomolgus cytomegalovirus	9541	Eukaryota	Metazoa	Chordata	Mammalia	Primates	Cercopithecidae	Macaca	Macaca_fascicularis
Cy21	GO:0016021	integral component of membrane	structural	Enveloped	DNA (ds)	5.76	A0A1L6Z093	1919083		Viruses	Herpesvirales	Betaherpesvirinae	Cytomegalovirus	Cynomolgus cytomegalovirus	9541	Eukaryota	Metazoa	Chordata	Mammalia	Primates	Cercopithecidae	Macaca	Macaca_fascicularis
Cy36	GO:0016021	integral component of membrane	structural	Enveloped	DNA (ds)	2.4	A0A1L6Z1A7	1919083		Viruses	Herpesvirales	Betaherpesvirinae	Cytomegalovirus	Cynomolgus cytomegalovirus	9541	Eukaryota	Metazoa	Chordata	Mammalia	Primates	Cercopithecidae	Macaca	Macaca_fascicularis
A10	unreviwed	core	Structural	Enveloped	DNA (ds)	0.709	A0A068AAN0	138184		Viruses	Herpesvirales	Herpesviridae	Macavirus	Alcelaphine_gammaherpesvirus_2	59546	Eukaryota	Metazoa	Chordata	Mammalia	undef	Bovidae	Damaliscus	Damaliscus_lunatus
Major capsid protein	GO:0005198	structural molecule activity	Structure	Enveloped	DNA (ds)	9.494	A0A1Q1PNI8	1955558		Viruses	Herpesvirales	Betaherpesvirinae	Roseolovirus	Murine roseolovirus	5755	Eukaryota	undef	undef	undef	Longamoebia	undef	Acanthamoeba	Acanthamoeba_castellanii
Major capsid protein	GO:0005198	structural molecule activity	Structure	Enveloped	DNA (ds)	1.319	Q2HRA7	868565		Viruses	Herpesvirales	Herpesviridae	Rhadinovirus	Human herpesvirus 8 type	9606	Eukaryota	Metazoa	Chordata	Mammalia	Primates	Hominidae	Homo	Homo_sapiens
Major capsid protein	GO:0005198	structural molecule activity	Structure	Enveloped	DNA (ds)	0.839	Q9QJ26	36351		Viruses	Herpesvirales	Herpesviridae	Roseolovirus	Human_betaherpesvirus_6B	9606	Eukaryota	Metazoa	Chordata	Mammalia	Primates	Hominidae	Homo	Homo_sapiens
G protein-coupled receptor-4A	Unreviewed	Unreviewed	suppression by virus of host complement activation	Enveloped	DNA (ds)	11.377	A0A0S1TKK8	548914		Viruses	Herpesvirales	Herpesviridae	Proboscivirus	Elephant_endotheliotropic_herpesvirus_4	9783	Eukaryota	Metazoa	Chordata	Mammalia	Proboscidea	Elephantidae	Elephas	Elephas_maximus
Neurovirulence protein ICP34.5	Unreviewed	Unreviewed	suppression by virus of host complement activation	Enveloped	DNA (ds)	0.166	A0A0F7MZU7	10298		Viruses	Herpesvirales	Herpesviridae	Simplexvirus	Human herpes simplex virus 1	9606	Eukaryota	Metazoa	Chordata	Mammalia	Primates	Hominidae	Homo	Homo_sapiens
Envelope glycoprotein UL33	GO:0019031	G-protein coupled receptor activity	suppression by virus of host complement activation	Enveloped	DNA (ds)	6.584	A0A0G2U7K4	10359		Viruses	Herpesvirales	Herpesviridae	Cytomegalovirus	Human herpesvirus 5	9606	Eukaryota	Metazoa	Chordata	Mammalia	Primates	Hominidae	Homo	Homo_sapiens
G-protein coupled receptor homolog UL33	GO:0030683	evasion or tolerance by virus of host immune response	suppression by virus of host complement activation	Enveloped	DNA (ds)	6.331	P16849	10360		Viruses	Herpesvirales	Herpesviridae	Cytomegalovirus	Human herpesvirus 5	9606	Eukaryota	Metazoa	Chordata	Mammalia	Primates	Hominidae	Homo	Homo_sapiens
ITAM-containing signal transducing membrane glycoprotein	GO:0016021	integral component of membrane	suppression by virus of host complement activation	Enveloped	DNA (ds)	3.006	S5N9Q2	37296		Viruses	Herpesvirales	Herpesviridae	Rhadinovirus	Human herpesvirus 8 type	9606	Eukaryota	Metazoa	Chordata	Mammalia	Primates	Hominidae	Homo	Homo_sapiens
Complement control protein	GO:0039573	suppression by virus of host complement activation	suppression by virus of host complement activation	Enveloped	DNA (ds)	0.445	Q2HRD4	868565		Viruses	Herpesvirales	Herpesviridae	Rhadinovirus	Human herpesvirus 8 type	9606	Eukaryota	Metazoa	Chordata	Mammalia	Primates	Hominidae	Homo	Homo_sapiens
CC chemokine	Unreviewed	Unreviewed	suppression by virus of host complement activation	Enveloped	DNA (ds)	4.363	U3GVC9	1608255		Viruses	Herpesvirales	Herpesviridae	undef	Suid_betaherpesvirus_2	9823	Eukaryota	Metazoa	Chordata	Mammalia	undef	Suidae	Sus	Sus_scrofa
Protein ORF83	Unreviewed	Unreviewed	Undefined	Enveloped	DNA (ds)	21.765	D2E8D4	1283343		Viruses	Herpesvirales	Alloherpesviridae	Cyprinivirus	Anguillid herpesvirus 1	7936	Eukaryota	Metazoa	Chordata	Actinopteri	Anguilliformes	Anguillidae	Anguilla	Anguilla_anguilla
ORF83	Unreviewed	Unreviewed	Undefined	Enveloped	DNA (ds)	21.615	A0A1J0REH4	150286		Viruses	Herpesvirales	Alloherpesviridae	Cyprinivirus	Anguillid_herpesvirus_1	7936	Eukaryota	Metazoa	Chordata	Actinopteri	Anguilliformes	Anguillidae	Anguilla	Anguilla_anguilla
ORF6A	Unreviewed	Unreviewed	Undefined	Enveloped	DNA (ds)	7.114	A0A1J0REJ8	150286		Viruses	Herpesvirales	Alloherpesviridae	Cyprinivirus	Anguillid_herpesvirus_1	7936	Eukaryota	Metazoa	Chordata	Actinopteri	Anguilliformes	Anguillidae	Anguilla	Anguilla_anguilla
Protein ORF155	Unreviewed	Unreviewed	Undefined	Enveloped	DNA (ds)	19.405	K7PCM1	317858		Viruses	Herpesvirales	Alloherpesviridae	Cyprinivirus	Cyprinid_herpesvirus_1	7962	Eukaryota	Metazoa	Chordata	Actinopteri	Cypriniformes	Cyprinidae	Cyprinus	Cyprinus_carpio
Protein ORF62	Unreviewed	Unreviewed	Undefined	Enveloped	DNA (ds)	12.87	K7PBL3	317858		Viruses	Herpesvirales	Alloherpesviridae	Cyprinivirus	Cyprinid_herpesvirus_1	7962	Eukaryota	Metazoa	Chordata	Actinopteri	Cypriniformes	Cyprinidae	Cyprinus	Cyprinus_carpio
Protein ORF62	Unreviewed	Unreviewed	Undefined	Enveloped	DNA (ds)	29.704	K7PBF6	317878		Viruses	Herpesvirales	Alloherpesviridae	Cyprinivirus	Cyprinid_herpesvirus_2	7957	Eukaryota	Metazoa	Chordata	Actinopteri	Cypriniformes	Cyprinidae	Carassius	Carassius_auratus
Uncharacterized protein	Unreviewed	Unreviewed	Undefined	Enveloped	DNA (ds)	29.704	A0A0E3T6S5	317878		Viruses	Herpesvirales	Alloherpesviridae	Cyprinivirus	Cyprinid_herpesvirus_2	7957	Eukaryota	Metazoa	Chordata	Actinopteri	Cypriniformes	Cyprinidae	Carassius	Carassius_auratus
Protein ORF10	Unreviewed	Unreviewed	Undefined	Enveloped	DNA (ds)	25.454	K7PCM4	317878		Viruses	Herpesvirales	Alloherpesviridae	Cyprinivirus	Cyprinid_herpesvirus_2	7957	Eukaryota	Metazoa	Chordata	Actinopteri	Cypriniformes	Cyprinidae	Carassius	Carassius_auratus
Protein ORF113	Unreviewed	Unreviewed	Undefined	Enveloped	DNA (ds)	24.693	K7PBG5	317878		Viruses	Herpesvirales	Alloherpesviridae	Cyprinivirus	Cyprinid_herpesvirus_2	7957	Eukaryota	Metazoa	Chordata	Actinopteri	Cypriniformes	Cyprinidae	Carassius	Carassius_auratus
Protein ORF68	Unreviewed	Unreviewed	Undefined	Enveloped	DNA (ds)	19.604	K7PBF7	317878		Viruses	Herpesvirales	Alloherpesviridae	Cyprinivirus	Cyprinid_herpesvirus_2	7957	Eukaryota	Metazoa	Chordata	Actinopteri	Cypriniformes	Cyprinidae	Carassius	Carassius_auratus
Membrane Allo46	Unreviewed	Unreviewed	Undefined	Enveloped	DNA (ds)	17.778	A0A0E3T6T8	317878		Viruses	Herpesvirales	Alloherpesviridae	Cyprinivirus	Cyprinid_herpesvirus_2	7957	Eukaryota	Metazoa	Chordata	Actinopteri	Cypriniformes	Cyprinidae	Carassius	Carassius_auratus
Protein ORF6	Unreviewed	Unreviewed	Undefined	Enveloped	DNA (ds)	15.641	K7PC27	317878		Viruses	Herpesvirales	Alloherpesviridae	Cyprinivirus	Cyprinid_herpesvirus_2	7957	Eukaryota	Metazoa	Chordata	Actinopteri	Cypriniformes	Cyprinidae	Carassius	Carassius_auratus
Protein ORF147C	Unreviewed	Unreviewed	Undefined	Enveloped	DNA (ds)	9.968	K7PBQ5	317878		Viruses	Herpesvirales	Alloherpesviridae	Cyprinivirus	Cyprinid_herpesvirus_2	7957	Eukaryota	Metazoa	Chordata	Actinopteri	Cypriniformes	Cyprinidae	Carassius	Carassius_auratus
Protein ORF155	Unreviewed	Unreviewed	Undefined	Enveloped	DNA (ds)	9.525	K7PCF2	317878		Viruses	Herpesvirales	Alloherpesviridae	Cyprinivirus	Cyprinid_herpesvirus_2	7957	Eukaryota	Metazoa	Chordata	Actinopteri	Cypriniformes	Cyprinidae	Carassius	Carassius_auratus
Protein ORF156	Unreviewed	Unreviewed	Undefined	Enveloped	DNA (ds)	7.094	K7PC21	317878		Viruses	Herpesvirales	Alloherpesviridae	Cyprinivirus	Cyprinid_herpesvirus_2	7957	Eukaryota	Metazoa	Chordata	Actinopteri	Cypriniformes	Cyprinidae	Carassius	Carassius_auratus
Protein ORF48	Unreviewed	Unreviewed	Undefined	Enveloped	DNA (ds)	6.996	K7PBZ7	317878		Viruses	Herpesvirales	Alloherpesviridae	Cyprinivirus	Cyprinid_herpesvirus_2	7957	Eukaryota	Metazoa	Chordata	Actinopteri	Cypriniformes	Cyprinidae	Carassius	Carassius_auratus
Protein ORF150	Unreviewed	Unreviewed	Undefined	Enveloped	DNA (ds)	5.435	K7PCE8	317878		Viruses	Herpesvirales	Alloherpesviridae	Cyprinivirus	Cyprinid_herpesvirus_2	7957	Eukaryota	Metazoa	Chordata	Actinopteri	Cypriniformes	Cyprinidae	Carassius	Carassius_auratus
ORF22	Unreviewed	Unreviewed	Undefined	Enveloped	DNA (ds)	4.402	K7PCB0	317878		Viruses	Herpesvirales	Alloherpesviridae	Cyprinivirus	Cyprinid_herpesvirus_2	7957	Eukaryota	Metazoa	Chordata	Actinopteri	Cypriniformes	Cyprinidae	Carassius	Carassius_auratus
Protein Allo56	Unreviewed	Unreviewed	Undefined	Enveloped	DNA (ds)	3.958	K7PC09	317878		Viruses	Herpesvirales	Alloherpesviridae	Cyprinivirus	Cyprinid_herpesvirus_2	7957	Eukaryota	Metazoa	Chordata	Actinopteri	Cypriniformes	Cyprinidae	Carassius	Carassius_auratus
Protein ORF56	Unreviewed	Unreviewed	Undefined	Enveloped	DNA (ds)	1.359	K7PCN0	317878		Viruses	Herpesvirales	Alloherpesviridae	Cyprinivirus	Cyprinid_herpesvirus_2	7957	Eukaryota	Metazoa	Chordata	Actinopteri	Cypriniformes	Cyprinidae	Carassius	Carassius_auratus
Protein ORF87	Unreviewed	Unreviewed	Undefined	Enveloped	DNA (ds)	0.801	K7PBP4	317878		Viruses	Herpesvirales	Alloherpesviridae	Cyprinivirus	Cyprinid_herpesvirus_2	7957	Eukaryota	Metazoa	Chordata	Actinopteri	Cypriniformes	Cyprinidae	Carassius	Carassius_auratus
ORF155L	Unreviewed	Unreviewed	Undefined	Enveloped	DNA (ds)	38.422	A0A060IFJ2	180230		Viruses	Herpesvirales	Alloherpesviridae	Cyprinivirus	Cyprinid_herpesvirus_3	7962	Eukaryota	Metazoa	Chordata	Actinopteri	Cypriniformes	Cyprinidae	Cyprinus	Cyprinus_carpio
Protein ORF122	Unreviewed	Unreviewed	Undefined	Enveloped	DNA (ds)	30.563	A4FTL6	180230		Viruses	Herpesvirales	Alloherpesviridae	Cyprinivirus	Cyprinid_herpesvirus_3	7962	Eukaryota	Metazoa	Chordata	Actinopteri	Cypriniformes	Cyprinidae	Cyprinus	Cyprinus_carpio
Protein ORF62	Unreviewed	Unreviewed	Undefined	Enveloped	DNA (ds)	24.533	A3QMN0	180230		Viruses	Herpesvirales	Alloherpesviridae	Cyprinivirus	Cyprinid_herpesvirus_3	7962	Eukaryota	Metazoa	Chordata	Actinopteri	Cypriniformes	Cyprinidae	Cyprinus	Cyprinus_carpio
Protein ORF84	Unreviewed	Unreviewed	Undefined	Enveloped	DNA (ds)	20.979	Q75N48	180230		Viruses	Herpesvirales	Alloherpesviridae	Cyprinivirus	Cyprinid_herpesvirus_3	7962	Eukaryota	Metazoa	Chordata	Actinopteri	Cypriniformes	Cyprinidae	Cyprinus	Cyprinus_carpio
Protein ORF11	Unreviewed	Unreviewed	Undefined	Enveloped	DNA (ds)	17.557	A4FTB9	180230		Viruses	Herpesvirales	Alloherpesviridae	Cyprinivirus	Cyprinid_herpesvirus_3	7962	Eukaryota	Metazoa	Chordata	Actinopteri	Cypriniformes	Cyprinidae	Cyprinus	Cyprinus_carpio
Isolate HZ419 ORF99 protein	Unreviewed	Unreviewed	Undefined	Enveloped	DNA (ds)	16.11	A4FTJ4	180230		Viruses	Herpesvirales	Alloherpesviridae	Cyprinivirus	Cyprinid_herpesvirus_3	7962	Eukaryota	Metazoa	Chordata	Actinopteri	Cypriniformes	Cyprinidae	Cyprinus	Cyprinus_carpio
ORF68L	Unreviewed	Unreviewed	Undefined	Enveloped	DNA (ds)	15.568	A0A060IEY7	180230		Viruses	Herpesvirales	Alloherpesviridae	Cyprinivirus	Cyprinid_herpesvirus_3	7962	Eukaryota	Metazoa	Chordata	Actinopteri	Cypriniformes	Cyprinidae	Cyprinus	Cyprinus_carpio
Protein ORF68	Unreviewed	Unreviewed	Undefined	Enveloped	DNA (ds)	14.036	A3QTM7	180230		Viruses	Herpesvirales	Alloherpesviridae	Cyprinivirus	Cyprinid_herpesvirus_3	7962	Eukaryota	Metazoa	Chordata	Actinopteri	Cypriniformes	Cyprinidae	Cyprinus	Cyprinus_carpio
ORF84L	Unreviewed	Unreviewed	Undefined	Enveloped	DNA (ds)	13.023	A0A060IBM9	180230		Viruses	Herpesvirales	Alloherpesviridae	Cyprinivirus	Cyprinid_herpesvirus_3	7962	Eukaryota	Metazoa	Chordata	Actinopteri	Cypriniformes	Cyprinidae	Cyprinus	Cyprinus_carpio
Protein ORF43	Unreviewed	Unreviewed	Undefined	Enveloped	DNA (ds)	12.311	A0A1C9FJY0	180230		Viruses	Herpesvirales	Alloherpesviridae	Cyprinivirus	Cyprinid_herpesvirus_3	7962	Eukaryota	Metazoa	Chordata	Actinopteri	Cypriniformes	Cyprinidae	Cyprinus	Cyprinus_carpio
Protein ORF48	Unreviewed	Unreviewed	Undefined	Enveloped	DNA (ds)	8.683	A4FTF4	180230		Viruses	Herpesvirales	Alloherpesviridae	Cyprinivirus	Cyprinid_herpesvirus_3	7962	Eukaryota	Metazoa	Chordata	Actinopteri	Cypriniformes	Cyprinidae	Cyprinus	Cyprinus_carpio
ORF11L	Unreviewed	Unreviewed	Undefined	Enveloped	DNA (ds)	8.67	A3QMI3	180230		Viruses	Herpesvirales	Alloherpesviridae	Cyprinivirus	Cyprinid_herpesvirus_3	7962	Eukaryota	Metazoa	Chordata	Actinopteri	Cypriniformes	Cyprinidae	Cyprinus	Cyprinus_carpio
ORF60L	Unreviewed	Unreviewed	Undefined	Enveloped	DNA (ds)	6.58	A3QMM8	180230		Viruses	Herpesvirales	Alloherpesviridae	Cyprinivirus	Cyprinid_herpesvirus_3	7962	Eukaryota	Metazoa	Chordata	Actinopteri	Cypriniformes	Cyprinidae	Cyprinus	Cyprinus_carpio
Protein ORF145	Unreviewed	Unreviewed	Undefined	Enveloped	DNA (ds)	4.843	A4FTP0	180230		Viruses	Herpesvirales	Alloherpesviridae	Cyprinivirus	Cyprinid_herpesvirus_3	7962	Eukaryota	Metazoa	Chordata	Actinopteri	Cypriniformes	Cyprinidae	Cyprinus	Cyprinus_carpio
Protein ORF113	Unreviewed	Unreviewed	Undefined	Enveloped	DNA (ds)	4.669	A0A1C9FKM1	180230		Viruses	Herpesvirales	Alloherpesviridae	Cyprinivirus	Cyprinid_herpesvirus_3	7962	Eukaryota	Metazoa	Chordata	Actinopteri	Cypriniformes	Cyprinidae	Cyprinus	Cyprinus_carpio
ORF113R	Unreviewed	Unreviewed	Undefined	Enveloped	DNA (ds)	4.507	A0A060IF24	180230		Viruses	Herpesvirales	Alloherpesviridae	Cyprinivirus	Cyprinid_herpesvirus_3	7962	Eukaryota	Metazoa	Chordata	Actinopteri	Cypriniformes	Cyprinidae	Cyprinus	Cyprinus_carpio
Protein ORF6	Unreviewed	Unreviewed	Undefined	Enveloped	DNA (ds)	3.902	A0A1C9FL53	180230		Viruses	Herpesvirales	Alloherpesviridae	Cyprinivirus	Cyprinid_herpesvirus_3	7962	Eukaryota	Metazoa	Chordata	Actinopteri	Cypriniformes	Cyprinidae	Cyprinus	Cyprinus_carpio
ORF17L	Unreviewed	Unreviewed	Undefined	Enveloped	DNA (ds)	0.698	A3QTI0	180230		Viruses	Herpesvirales	Alloherpesviridae	Cyprinivirus	Cyprinid_herpesvirus_3	7962	Eukaryota	Metazoa	Chordata	Actinopteri	Cypriniformes	Cyprinidae	Cyprinus	Cyprinus_carpio
Protein ORF17	Unreviewed	Unreviewed	Undefined	Enveloped	DNA (ds)	0.698	A4FTC3	180230		Viruses	Herpesvirales	Alloherpesviridae	Cyprinivirus	Cyprinid_herpesvirus_3	7962	Eukaryota	Metazoa	Chordata	Actinopteri	Cypriniformes	Cyprinidae	Cyprinus	Cyprinus_carpio
Protein ORF112	Unreviewed	Unreviewed	Undefined	Enveloped	DNA (ds)	0.61	A4FTK7	180230		Viruses	Herpesvirales	Alloherpesviridae	Cyprinivirus	Cyprinid_herpesvirus_3	7962	Eukaryota	Metazoa	Chordata	Actinopteri	Cypriniformes	Cyprinidae	Cyprinus	Cyprinus_carpio
Protein Allo64	Unreviewed	Unreviewed	Undefined	Enveloped	DNA (ds)	0.282	A3QML5	180230		Viruses	Herpesvirales	Alloherpesviridae	Cyprinivirus	Cyprinid_herpesvirus_3	7962	Eukaryota	Metazoa	Chordata	Actinopteri	Cypriniformes	Cyprinidae	Cyprinus	Cyprinus_carpio
Uncharacterized protein ORF28	Unreviewed	Unreviewed	Undefined	Enveloped	DNA (ds)	9.769	Q00131	766178		Viruses	Herpesvirales	Alloherpesviridae	Ictalurivirus	Ictalurid_herpesvirus_1	7996	Eukaryota	Metazoa	Chordata	Actinopteri	Siluriformes	Ictaluridae	undef	undef
ORF46	GO:0016021	integral component of membrane	Undefined	Enveloped	DNA (ds)	2.65	Q14VR2	1283342		Viruses	Herpesvirales	Alloherpesviridae	Batrachovirus	Ranid herpesvirus 1	8404	Eukaryota	Metazoa	Chordata	Amphibia	Anura	Ranidae	Rana	Rana_pipiens
ORF65	Unreviewed	Unreviewed	Undefined	Enveloped	DNA (ds)	2.057	Q14W41	389214		Viruses	Herpesvirales	Alloherpesviridae	Batrachovirus	Ranid_herpesvirus_2	8404	Eukaryota	Metazoa	Chordata	Amphibia	Anura	Ranidae	Rana	Rana_pipiens
Uncharacterized protein	Unreviewed	Unreviewed	Undefined	Enveloped	DNA (ds)	22.985	A0A1P8VIZ3	1940555		Viruses	Herpesvirales	Betaherpesvirinae	Roseolovirus	Murine roseolovirus	10090	Eukaryota	Metazoa	Chordata	Mammalia	Rodentia	Muridae	Mus	Mus_musculus
Virion protein	Unreviewed	Unreviewed	Undefined	Enveloped	DNA (ds)	10.684	A0A1P8VIQ7	1940555		Viruses	Herpesvirales	Betaherpesvirinae	Roseolovirus	Murine roseolovirus	10090	Eukaryota	Metazoa	Chordata	Mammalia	Rodentia	Muridae	Mus	Mus_musculus
Orf73	Unreviewed	Unreviewed	Undefined	Enveloped	DNA (ds)	5.887	A0A068ABU4	138184		Viruses	Herpesvirales	Herpesviridae	Macavirus	Alcelaphine_gammaherpesvirus_2	59546	Eukaryota	Metazoa	Chordata	Mammalia	undef	Bovidae	Damaliscus	Damaliscus_lunatus
Protein UL116	Unreviewed	Unreviewed	Undefined	Enveloped	DNA (ds)	1.111	G8XUH4	50290		Viruses	Herpesvirales	Herpesviridae	Cytomegalovirus	Aotine_betaherpesvirus_1	9505	Eukaryota	Metazoa	Chordata	Mammalia	Primates	Aotidae	Aotus	Aotus_trivirgatus
Protein tio	GO:0016032	viral process	Undefined	Enveloped	DNA (ds)	2.463	Q9YJQ8	85618		Viruses	Herpesvirales	Herpesviridae	Rhadinovirus	Ateline_gammaherpesvirus_3	9506	Eukaryota	Metazoa	Chordata	Mammalia	Primates	Atelidae	Ateles	undef
Putative immediate early protein	Unreviewed	Unreviewed	Undefined	Enveloped	DNA (ds)	19.051	A0A060CY72	1504288		Viruses	Herpesvirales	Herpesviridae	Macavirus	Bovine_gammaherpesvirus_6	9913	Eukaryota	Metazoa	Chordata	Mammalia	undef	Bovidae	Bos	Bos_taurus
Putative uncharacterized protein	Unreviewed	Unreviewed	Undefined	Enveloped	DNA (ds)	3.484	E9M5N4	1605972		Viruses	Herpesvirales	Herpesviridae	Rhadinovirus	Cricetid_gammaherpesvirus_2	48008	Eukaryota	Metazoa	Chordata	Mammalia	Rodentia	Cricetidae	Oligoryzomys	Oligoryzomys_microtis
Protein ORF-C	Unreviewed	Unreviewed	Undefined	Enveloped	DNA (ds)	31.109	A0A0S1TQP3	548914		Viruses	Herpesvirales	Herpesviridae	Proboscivirus	Elephant_endotheliotropic_herpesvirus_4	9783	Eukaryota	Metazoa	Chordata	Mammalia	Proboscidea	Elephantidae	Elephas	Elephas_maximus
Protein E30A	Unreviewed	Unreviewed	Undefined	Enveloped	DNA (ds)	9.579	A0A0S1TPW2	548914		Viruses	Herpesvirales	Herpesviridae	Proboscivirus	Elephant_endotheliotropic_herpesvirus_4	9783	Eukaryota	Metazoa	Chordata	Mammalia	Proboscidea	Elephantidae	Elephas	Elephas_maximus
Protein U13.5	Unreviewed	Unreviewed	Undefined	Enveloped	DNA (ds)	5.444	A0A0S1TP46	548914		Viruses	Herpesvirales	Herpesviridae	Proboscivirus	Elephant_endotheliotropic_herpesvirus_4	9783	Eukaryota	Metazoa	Chordata	Mammalia	Proboscidea	Elephantidae	Elephas	Elephas_maximus
Protein U59	Unreviewed	Unreviewed	Undefined	Enveloped	DNA (ds)	5.271	A0A0S1TPH3	548914		Viruses	Herpesvirales	Herpesviridae	Proboscivirus	Elephant_endotheliotropic_herpesvirus_4	9783	Eukaryota	Metazoa	Chordata	Mammalia	Proboscidea	Elephantidae	Elephas	Elephas_maximus
Protein E4A	Unreviewed	Unreviewed	Undefined	Enveloped	DNA (ds)	2.772	A0A0S1TPW3	548914		Viruses	Herpesvirales	Herpesviridae	Proboscivirus	Elephant_endotheliotropic_herpesvirus_4	9783	Eukaryota	Metazoa	Chordata	Mammalia	Proboscidea	Elephantidae	Elephas	Elephas_maximus
Protein E2A	Unreviewed	Unreviewed	Undefined	Enveloped	DNA (ds)	2.732	A0A0S1TPM4	548914		Viruses	Herpesvirales	Herpesviridae	Proboscivirus	Elephant_endotheliotropic_herpesvirus_4	9783	Eukaryota	Metazoa	Chordata	Mammalia	Proboscidea	Elephantidae	Elephas	Elephas_maximus
Protein ORF-S	Unreviewed	Unreviewed	Undefined	Enveloped	DNA (ds)	1.96	A0A0S1TR72	548914		Viruses	Herpesvirales	Herpesviridae	Proboscivirus	Elephant_endotheliotropic_herpesvirus_4	9783	Eukaryota	Metazoa	Chordata	Mammalia	Proboscidea	Elephantidae	Elephas	Elephas_maximus
Protein ORF-A	Unreviewed	Unreviewed	Undefined	Enveloped	DNA (ds)	1.654	A0A0S1TPK1	548914		Viruses	Herpesvirales	Herpesviridae	Proboscivirus	Elephant_endotheliotropic_herpesvirus_4	9783	Eukaryota	Metazoa	Chordata	Mammalia	Proboscidea	Elephantidae	Elephas	Elephas_maximus
Protein U14	Unreviewed	Unreviewed	Undefined	Enveloped	DNA (ds)	1.166	A0A0S1TQZ0	548914		Viruses	Herpesvirales	Herpesviridae	Proboscivirus	Elephant_endotheliotropic_herpesvirus_4	9783	Eukaryota	Metazoa	Chordata	Mammalia	Proboscidea	Elephantidae	Elephas	Elephas_maximus
Protein EE10	Unreviewed	Unreviewed	Undefined	Enveloped	DNA (ds)	2.753	A0A075CZK9	768738		Viruses	Herpesvirales	Herpesviridae	Proboscivirus	Elephant_endotheliotropic_herpesvirus_5	9783	Eukaryota	Metazoa	Chordata	Mammalia	Proboscidea	Elephantidae	Elephas	Elephas_maximus
Protein EE5	Unreviewed	Unreviewed	Undefined	Enveloped	DNA (ds)	0.727	A0A075CZQ4	768738		Viruses	Herpesvirales	Herpesviridae	Proboscivirus	Elephant_endotheliotropic_herpesvirus_5	9783	Eukaryota	Metazoa	Chordata	Mammalia	Proboscidea	Elephantidae	Elephas	Elephas_maximus
Protein EE1	Unreviewed	Unreviewed	Undefined	Enveloped	DNA (ds)	12.124	M4JTW8	146015		Viruses	Herpesvirales	Herpesviridae	Proboscivirus	Elephantid_betaherpesvirus_1	9780	Eukaryota	Metazoa	Chordata	Mammalia	Proboscidea	Elephantidae	undef	undef
ORF-C	Unreviewed	Unreviewed	Undefined	Enveloped	DNA (ds)	11.457	M1RFX5	759753		Viruses	Herpesvirales	Herpesviridae	Proboscivirus	Elephantid_betaherpesvirus_1	9783	Eukaryota	Metazoa	Chordata	Mammalia	Proboscidea	Elephantidae	Elephas	Elephas_maximus
Spliced glycoprotein U84.5	Unreviewed	Unreviewed	Undefined	Enveloped	DNA (ds)	11.138	N0D7K4	759753		Viruses	Herpesvirales	Herpesviridae	Proboscivirus	Elephantid_betaherpesvirus_1	9783	Eukaryota	Metazoa	Chordata	Mammalia	Proboscidea	Elephantidae	Elephas	Elephas_maximus
Protein ORF C	Unreviewed	Unreviewed	Undefined	Enveloped	DNA (ds)	9.721	Q18LF2	654902		Viruses	Herpesvirales	Herpesviridae	Proboscivirus	Elephantid_betaherpesvirus_1	9783	Eukaryota	Metazoa	Chordata	Mammalia	Proboscidea	Elephantidae	Elephas	Elephas_maximus
Protein EE4	Unreviewed	Unreviewed	Undefined	Enveloped	DNA (ds)	7.568	M4JUA3	146015		Viruses	Herpesvirales	Herpesviridae	Proboscivirus	Elephantid_betaherpesvirus_1	9780	Eukaryota	Metazoa	Chordata	Mammalia	Proboscidea	Elephantidae	undef	undef
Protein EE3	Unreviewed	Unreviewed	Undefined	Enveloped	DNA (ds)	7.463	M4JZH5	146015		Viruses	Herpesvirales	Herpesviridae	Proboscivirus	Elephantid_betaherpesvirus_1	9780	Eukaryota	Metazoa	Chordata	Mammalia	Proboscidea	Elephantidae	undef	undef
Ser/thr-rich glycoprotein U84.5	Unreviewed	Unreviewed	Undefined	Enveloped	DNA (ds)	5.551	U6BWW4	759753		Viruses	Herpesvirales	Herpesviridae	Proboscivirus	Elephantid_betaherpesvirus_1	9783	Eukaryota	Metazoa	Chordata	Mammalia	Proboscidea	Elephantidae	Elephas	Elephas_maximus
Protein EE5	Unreviewed	Unreviewed	Undefined	Enveloped	DNA (ds)	5.018	M4JUG5	146015		Viruses	Herpesvirales	Herpesviridae	Proboscivirus	Elephantid_betaherpesvirus_1	9780	Eukaryota	Metazoa	Chordata	Mammalia	Proboscidea	Elephantidae	undef	undef
Ser/thr-rich glycoprotein U82.5	Unreviewed	Unreviewed	Undefined	Enveloped	DNA (ds)	4.137	A0A060MX60	759753		Viruses	Herpesvirales	Herpesviridae	Proboscivirus	Elephantid_betaherpesvirus_1	9783	Eukaryota	Metazoa	Chordata	Mammalia	Proboscidea	Elephantidae	Elephas	Elephas_maximus
Tegument protein UL35	Unreviewed	Unreviewed	Undefined	Enveloped	DNA (ds)	3.768	M4JUD3	146015		Viruses	Herpesvirales	Herpesviridae	Proboscivirus	Elephantid_betaherpesvirus_1	9780	Eukaryota	Metazoa	Chordata	Mammalia	Proboscidea	Elephantidae	undef	undef
Spliced glycoprotein U85.5	Unreviewed	Unreviewed	Undefined	Enveloped	DNA (ds)	2.434	U5U3L4	759753		Viruses	Herpesvirales	Herpesviridae	Proboscivirus	Elephantid_betaherpesvirus_1	9783	Eukaryota	Metazoa	Chordata	Mammalia	Proboscidea	Elephantidae	Elephas	Elephas_maximus
Protein EE2	Unreviewed	Unreviewed	Undefined	Enveloped	DNA (ds)	0.924	M4JV96	146015		Viruses	Herpesvirales	Herpesviridae	Proboscivirus	Elephantid_betaherpesvirus_1	9780	Eukaryota	Metazoa	Chordata	Mammalia	Proboscidea	Elephantidae	undef	undef
Protein EE16	Unreviewed	Unreviewed	Undefined	Enveloped	DNA (ds)	0.071	M4JZA4	146015		Viruses	Herpesvirales	Herpesviridae	Proboscivirus	Elephantid_betaherpesvirus_1	9780	Eukaryota	Metazoa	Chordata	Mammalia	Proboscidea	Elephantidae	undef	undef
Uncharacterized protein	Unreviewed	Unreviewed	Undefined	Enveloped	DNA (ds)	2.593	A0A191T7N8	10376		Viruses	Herpesvirales	Herpesviridae	Lymphocryptovirus	Epstein barr virus	9606	Eukaryota	Metazoa	Chordata	Mammalia	Primates	Hominidae	Homo	Homo_sapiens
Transmembrane protein	GO:0019087	transformation of host cell by virus	Undefined	Enveloped	DNA (ds)	1.308	A0A0A7DJY2	10376		Viruses	Herpesvirales	Herpesviridae	Lymphocryptovirus	Epstein barr virus	9606	Eukaryota	Metazoa	Chordata	Mammalia	Primates	Hominidae	Homo	Homo_sapiens
LF3 protein	Unreviewed	Unreviewed	Undefined	Enveloped	DNA (ds)	0.168	A0A0S2YQX1	10376		Viruses	Herpesvirales	Herpesviridae	Lymphocryptovirus	Epstein barr virus	9606	Eukaryota	Metazoa	Chordata	Mammalia	Primates	Hominidae	Homo	Homo_sapiens
ORF71	GO:0016032	viral process	Undefined	Enveloped	DNA (ds)	3.715	A0A076JU26	10326		Viruses	Herpesvirales	Herpesviridae	Varicellovirus	Equid_alphaherpesvirus_1	9796	Eukaryota	Metazoa	Chordata	Mammalia	Perissodactyla	Equidae	Equus	Equus_caballus
Protein V57	Unreviewed	Unreviewed	Undefined	Enveloped	DNA (ds)	0.547	A0A109QLD9	10331		Viruses	Herpesvirales	Herpesviridae	Varicellovirus	Equid_alphaherpesvirus_4	9796	Eukaryota	Metazoa	Chordata	Mammalia	Perissodactyla	Equidae	Equus	Equus_caballus
Nuclear antigen LANA-1			Undefined	Enveloped	DNA (ds)	4.273	A0A0B4Q5L7	10371		Viruses	Herpesvirales	Herpesviridae	Percavirus	Equid_gammaherpesvirus_5	9796	Eukaryota	Metazoa	Chordata	Mammalia	Perissodactyla	Equidae	Equus	Equus_caballus
ORF17.5	Unreviewed	Unreviewed	Undefined	Enveloped	DNA (ds)	6.292	A0A0M4MPU7	1452540		Viruses	Herpesvirales	Herpesviridae	undef	Felis_catus_gammaherpesvirus_1	9685	Eukaryota	Metazoa	Chordata	Mammalia	Carnivora	Felidae	Felis	Felis_catus
ORF51	GO:0016021	integral component of membrane	Undefined	Enveloped	DNA (ds)	4.177	A0A0M5KZI9	1452540		Viruses	Herpesvirales	Herpesviridae	undef	Felis_catus_gammaherpesvirus_1	9685	Eukaryota	Metazoa	Chordata	Mammalia	Carnivora	Felidae	Felis	Felis_catus
F25	GO:0016021	integral component of membrane	undefined	Enveloped	DNA (ds)	3.81	A0A0M3T972	1452540		Viruses	Herpesvirales	Herpesviridae	undef	Felis_catus_gammaherpesvirus_1	9685	Eukaryota	Metazoa	Chordata	Mammalia	Carnivora	Felidae	Felis	Felis_catus
F21	Unreviewed	Unreviewed	undefined	Enveloped	DNA (ds)	1.688	A0A0M4MPW8	1452540		Viruses	Herpesvirales	Herpesviridae	undef	Felis_catus_gammaherpesvirus_1	9685	Eukaryota	Metazoa	Chordata	Mammalia	Carnivora	Felidae	Felis	Felis_catus
F20	Unreviewed	Unreviewed	undefined	Enveloped	DNA (ds)	0.179	A0A0M4MDB5	1452540		Viruses	Herpesvirales	Herpesviridae	undef	Felis_catus_gammaherpesvirus_1	9685	Eukaryota	Metazoa	Chordata	Mammalia	Carnivora	Felidae	Felis	Felis_catus
Protein IF	Unreviewed	Unreviewed	Undefined	Enveloped	DNA (ds)	20.125	G8HKI2	10386		Viruses	Herpesvirales	Herpesviridae	Iltovirus	Gallid herpesvirus 1	9031	Eukaryota	Metazoa	Chordata	Aves	Galliformes	Phasianidae	Gallus	Gallus_gallus
ORF F protein	Unreviewed	Unreviewed	Undefined	Enveloped	DNA (ds)	17.022	G3CF63	10386		Viruses	Herpesvirales	Herpesviridae	Iltovirus	Gallid herpesvirus 1	9031	Eukaryota	Metazoa	Chordata	Aves	Galliformes	Phasianidae	Gallus	Gallus_gallus
HSV-1 UL26.5-like protein	Unreviewed	Unreviewed	Undefined	Enveloped	DNA (ds)	5.679	Q77FP6	10390		Viruses	Herpesvirales	Herpesviridae	Mardivirus	Gallid_alphaherpesvirus_2	9031	Eukaryota	Metazoa	Chordata	Aves	Galliformes	Phasianidae	Gallus	Gallus_gallus
RL2 protein	Unreviewed	Unreviewed	Undefined	Enveloped	DNA (ds)	4.499	P89473	10315		Viruses	Herpesvirales	Herpesviridae	Simplexvirus	Human herpes simplex virus 2	9606	Eukaryota	Metazoa	Chordata	Mammalia	Primates	Hominidae	Homo	Homo_sapiens
UL9	GO:0016021	integral component of membrane	Undefined	Enveloped	DNA (ds)	0.888	Q0GMD3	10359		Viruses	Herpesvirales	Herpesviridae	Cytomegalovirus	Human herpesvirus 5	9606	Eukaryota	Metazoa	Chordata	Mammalia	Primates	Hominidae	Homo	Homo_sapiens
Uncharacterized protein U95	Unreviewed	Unreviewed	Undefined	Enveloped	DNA (ds)	15.524	Q89882	10370		Viruses	Herpesvirales	Herpesviridae	Roseolovirus	Human Herpesvirus 6	9606	Eukaryota	Metazoa	Chordata	Mammalia	Primates	Hominidae	Homo	Homo_sapiens
Protein U95	Unreviewed	Unreviewed	Undefined	Enveloped	DNA (ds)	13.592	A0A140AKB5	32603		Viruses	Herpesvirales	Herpesviridae	Roseolovirus	Human Herpesvirus 6	9606	Eukaryota	Metazoa	Chordata	Mammalia	Primates	Hominidae	Homo	Homo_sapiens
U95 protein	Unreviewed	Unreviewed	Undefined	Enveloped	DNA (ds)	14.313	Q69518	57278		Viruses	Herpesvirales	Herpesviridae	Roseolovirus	Human Herpesvirus 7	9606	Eukaryota	Metazoa	Chordata	Mammalia	Primates	Hominidae	Homo	Homo_sapiens
U14 protein	Unreviewed	Unreviewed	Undefined	Enveloped	DNA (ds)	2.139	Q69495	57278		Viruses	Herpesvirales	Herpesviridae	Roseolovirus	Human Herpesvirus 7	9606	Eukaryota	Metazoa	Chordata	Mammalia	Primates	Hominidae	Homo	Homo_sapiens
U90	Unreviewed	Unreviewed	Undefined	Enveloped	DNA (ds)	0.13	O56301	10372		Viruses	Herpesvirales	Herpesviridae	Roseolovirus	Human Herpesvirus 7	9606	Eukaryota	Metazoa	Chordata	Mammalia	Primates	Hominidae	Homo	Homo_sapiens
U89 protein	Unreviewed	Unreviewed	Undefined	Enveloped	DNA (ds)	0.074	Q69514	57278		Viruses	Herpesvirales	Herpesviridae	Roseolovirus	Human Herpesvirus 7	9606	Eukaryota	Metazoa	Chordata	Mammalia	Primates	Hominidae	Homo	Homo_sapiens
RF1	GO:0016021	integral component of membrane	Undefined	Enveloped	DNA (ds)	63.796	U5NM22	111469		Viruses	Herpesvirales	Herpesviridae	Rhadinovirus	Human herpesvirus 8 type	9545	Eukaryota	Metazoa	Chordata	Mammalia	Primates	Cercopithecidae	Macaca	Macaca_nemestrina
ORF73	Unreviewed	Unreviewed	Undefined	Enveloped	DNA (ds)	30.286	A0A0N9S3L8	37296		Viruses	Herpesvirales	Herpesviridae	Rhadinovirus	Human herpesvirus 8 type	9606	Eukaryota	Metazoa	Chordata	Mammalia	Primates	Hominidae	Homo	Homo_sapiens
Protein ORF73	Unreviewed	Unreviewed	Undefined	Enveloped	DNA (ds)	27.327	Q9QR71	868565		Viruses	Herpesvirales	Herpesviridae	Rhadinovirus	Human herpesvirus 8 type	9606	Eukaryota	Metazoa	Chordata	Mammalia	Primates	Hominidae	Homo	Homo_sapiens
Kaposi's sarcoma-associated herpes-like virus ORF73 homolog	Unreviewed	Unreviewed	Undefined	Enveloped	DNA (ds)	24.038	Q98148	37296		Viruses	Herpesvirales	Herpesviridae	Rhadinovirus	Human herpesvirus 8 type	9606	Eukaryota	Metazoa	Chordata	Mammalia	Primates	Hominidae	Homo	Homo_sapiens
Latent nuclear antigen	Unreviewed	Unreviewed	Undefined	Enveloped	DNA (ds)	23.98	Q9DUM3	37296		Viruses	Herpesvirales	Herpesviridae	Rhadinovirus	Human herpesvirus 8 type	9606	Eukaryota	Metazoa	Chordata	Mammalia	Primates	Hominidae	Homo	Homo_sapiens
Type I transmembrane protein K1	GO:0016021	integral component of membrane	Undefined	Enveloped	DNA (ds)	2.25	Q9QGQ6	37296		Viruses	Herpesvirales	Herpesviridae	Rhadinovirus	Human herpesvirus 8 type	9606	Eukaryota	Metazoa	Chordata	Mammalia	Primates	Hominidae	Homo	Homo_sapiens
U95 protein	Unreviewed	Unreviewed	Undefined	Enveloped	DNA (ds)	14.143	Q9WSZ5	36351		Viruses	Herpesvirales	Herpesviridae	Roseolovirus	Human_betaherpesvirus_6B	9606	Eukaryota	Metazoa	Chordata	Mammalia	Primates	Hominidae	Homo	Homo_sapiens
H87	Unreviewed	Unreviewed	Undefined	Enveloped	DNA (ds)	11.524	O57149	32604		Viruses	Herpesvirales	Herpesviridae	Roseolovirus	Human_betaherpesvirus_6B	9606	Eukaryota	Metazoa	Chordata	Mammalia	Primates	Hominidae	Homo	Homo_sapiens
U20 protein	GO:0016021	integral component of membrane	Undefined	Enveloped	DNA (ds)	10.22	A0A191S3U1	1846169		Viruses	Herpesvirales	Herpesviridae	Roseolovirus	Macaca_nemestrina_herpesvirus_7	9545	Eukaryota	Metazoa	Chordata	Mammalia	Primates	Cercopithecidae	Macaca	Macaca_nemestrina
U95 protein	Unreviewed	Unreviewed	Undefined	Enveloped	DNA (ds)	9.882	A0A192XNK1	1846169		Viruses	Herpesvirales	Herpesviridae	Roseolovirus	Macaca_nemestrina_herpesvirus_7	9545	Eukaryota	Metazoa	Chordata	Mammalia	Primates	Cercopithecidae	Macaca	Macaca_nemestrina
Tegument protein UL35	Unreviewed	Unreviewed	Undefined	Enveloped	DNA (ds)	1.641	A0A191S3T0	1846169		Viruses	Herpesvirales	Herpesviridae	Roseolovirus	Macaca_nemestrina_herpesvirus_7	9545	Eukaryota	Metazoa	Chordata	Mammalia	Primates	Cercopithecidae	Macaca	Macaca_nemestrina
U47 protein	Unreviewed	Unreviewed	Undefined	Enveloped	DNA (ds)	0.759	A0A191S3U3	1846169		Viruses	Herpesvirales	Herpesviridae	Roseolovirus	Macaca_nemestrina_herpesvirus_7	9545	Eukaryota	Metazoa	Chordata	Mammalia	Primates	Cercopithecidae	Macaca	Macaca_nemestrina
Protein UL84	Unreviewed	Unreviewed	Undefined	Enveloped	DNA (ds)	12.274	G8H1C3	944969		Viruses	Herpesvirales	Herpesviridae	Cytomegalovirus	Macacine_betaherpesvirus_3	9541	Eukaryota	Metazoa	Chordata	Mammalia	Primates	Cercopithecidae	Macaca	Macaca_fascicularis
R84	Unreviewed	Unreviewed	Undefined	Enveloped	DNA (ds)	8.794	Q91CJ5	47929		Viruses	Herpesvirales	Herpesviridae	Cytomegalovirus	Macacine_betaherpesvirus_3	9544	Eukaryota	Metazoa	Chordata	Mammalia	Primates	Cercopithecidae	Macaca	Macaca_mulatta
Rh114	Unreviewed	Unreviewed	Undefined	Enveloped	DNA (ds)	8.794	Q772N1	103930		Viruses	Herpesvirales	Herpesviridae	Cytomegalovirus	Macacine_betaherpesvirus_3	9544	Eukaryota	Metazoa	Chordata	Mammalia	Primates	Cercopithecidae	Macaca	Macaca_mulatta
Putative uncharacterized protein	Unreviewed	Unreviewed	Undefined	Enveloped	DNA (ds)	8.562	G8H0P0	944969		Viruses	Herpesvirales	Herpesviridae	Cytomegalovirus	Macacine_betaherpesvirus_3	9541	Eukaryota	Metazoa	Chordata	Mammalia	Primates	Cercopithecidae	Macaca	Macaca_fascicularis
Rh149	Unreviewed	Unreviewed	Undefined	Enveloped	DNA (ds)	7.041	Q2FAF8	47929		Viruses	Herpesvirales	Herpesviridae	Cytomegalovirus	Macacine_betaherpesvirus_3	9544	Eukaryota	Metazoa	Chordata	Mammalia	Primates	Cercopithecidae	Macaca	Macaca_mulatta
RhUL84	Unreviewed	Unreviewed	Undefined	Enveloped	DNA (ds)	6.942	Q2FAJ9	47929		Viruses	Herpesvirales	Herpesviridae	Cytomegalovirus	Macacine_betaherpesvirus_3	9544	Eukaryota	Metazoa	Chordata	Mammalia	Primates	Cercopithecidae	Macaca	Macaca_mulatta
Rh173	GO:0016021	integral component of membrane	Undefined	Enveloped	DNA (ds)	4.865	A0A1L6Z240	47929		Viruses	Herpesvirales	Herpesviridae	Cytomegalovirus	Macacine_betaherpesvirus_3	9544	Eukaryota	Metazoa	Chordata	Mammalia	Primates	Cercopithecidae	Macaca	Macaca_mulatta
Rh91.1	Unreviewed	Unreviewed	Undefined	Enveloped	DNA (ds)	3.796	Q2FAM5	47929		Viruses	Herpesvirales	Herpesviridae	Cytomegalovirus	Macacine_betaherpesvirus_3	9544	Eukaryota	Metazoa	Chordata	Mammalia	Primates	Cercopithecidae	Macaca	Macaca_mulatta
Rh36	GO:0016021	integral component of membrane	Undefined	Enveloped	DNA (ds)	3.061	Q7TFU5	103930		Viruses	Herpesvirales	Herpesviridae	Cytomegalovirus	Macacine_betaherpesvirus_3	9544	Eukaryota	Metazoa	Chordata	Mammalia	Primates	Cercopithecidae	Macaca	Macaca_mulatta
Rh21	GO:0016021	integral component of membrane	Undefined	Enveloped	DNA (ds)	1.512	Q7TFW0	103930		Viruses	Herpesvirales	Herpesviridae	Cytomegalovirus	Macacine_betaherpesvirus_3	9544	Eukaryota	Metazoa	Chordata	Mammalia	Primates	Cercopithecidae	Macaca	Macaca_mulatta
Rh17	GO:0016021	integral component of membrane	Undefined	Enveloped	DNA (ds)	1.507	Q2FAV4	47929		Viruses	Herpesvirales	Herpesviridae	Cytomegalovirus	Macacine_betaherpesvirus_3	9544	Eukaryota	Metazoa	Chordata	Mammalia	Primates	Cercopithecidae	Macaca	Macaca_mulatta
Rh8.1	GO:0016021	integral component of membrane	Undefined	Enveloped	DNA (ds)	1.144	Q2FAW4	47929		Viruses	Herpesvirales	Herpesviridae	Cytomegalovirus	Macacine_betaherpesvirus_3	9544	Eukaryota	Metazoa	Chordata	Mammalia	Primates	Cercopithecidae	Macaca	Macaca_mulatta
Rh103	Unreviewed	Unreviewed	Undefined	Enveloped	DNA (ds)	0.71	A0A1L6Z2W0	47929		Viruses	Herpesvirales	Herpesviridae	Cytomegalovirus	Macacine_betaherpesvirus_3	9544	Eukaryota	Metazoa	Chordata	Mammalia	Primates	Cercopithecidae	Macaca	Macaca_mulatta
Elongated Rh08.1	GO:0016021	integral component of membrane	Undefined	Enveloped	DNA (ds)	0.552	A0A1L6Z258	47929		Viruses	Herpesvirales	Herpesviridae	Cytomegalovirus	Macacine_betaherpesvirus_3	9544	Eukaryota	Metazoa	Chordata	Mammalia	Primates	Cercopithecidae	Macaca	Macaca_mulatta
Protein UL20	Unreviewed	Unreviewed	Undefined	Enveloped	DNA (ds)	0.5	G8H135	944969		Viruses	Herpesvirales	Herpesviridae	Cytomegalovirus	Macacine_betaherpesvirus_3	9541	Eukaryota	Metazoa	Chordata	Mammalia	Primates	Cercopithecidae	Macaca	Macaca_fascicularis
JM153	Unreviewed	Unreviewed	Undefined	Enveloped	DNA (ds)	5.182	Q53CR7	272551		Viruses	Herpesvirales	Herpesviridae	Rhadinovirus	Macacine_gammaherpesvirus_5	9542	Eukaryota	Metazoa	Chordata	Mammalia	Primates	Cercopithecidae	Macaca	Macaca_fuscata
Latent nuclear antigen	Unreviewed	Unreviewed	Undefined	Enveloped	DNA (ds)	5.108	Q9WRM2	83534		Viruses	Herpesvirales	Herpesviridae	Rhadinovirus	Macacine_gammaherpesvirus_5	9544	Eukaryota	Metazoa	Chordata	Mammalia	Primates	Cercopithecidae	Macaca	Macaca_mulatta
ORF17.5	Unreviewed	Unreviewed	Undefined	Enveloped	DNA (ds)	4.798	A0A0B5D3I5	123630		Viruses	Herpesvirales	Herpesviridae	Rhadinovirus	Macacine_gammaherpesvirus_5	9545	Eukaryota	Metazoa	Chordata	Mammalia	Primates	Cercopithecidae	Macaca	Macaca_nemestrina
JM86	Unreviewed	Unreviewed	Undefined	Enveloped	DNA (ds)	4.355	Q53CY4	272551		Viruses	Herpesvirales	Herpesviridae	Rhadinovirus	Macacine_gammaherpesvirus_5	9542	Eukaryota	Metazoa	Chordata	Mammalia	Primates	Cercopithecidae	Macaca	Macaca_fuscata
N1	GO:0016021	integral component of membrane	Undefined	Enveloped	DNA (ds)	2.318	A0A0B5CYQ2	123630		Viruses	Herpesvirales	Herpesviridae	Rhadinovirus	Macacine_gammaherpesvirus_5	9545	Eukaryota	Metazoa	Chordata	Mammalia	Primates	Cercopithecidae	Macaca	Macaca_nemestrina
JM131	Unreviewed	Unreviewed	Undefined	Enveloped	DNA (ds)	1.94	Q53CT9	272551		Viruses	Herpesvirales	Herpesviridae	Rhadinovirus	Macacine_gammaherpesvirus_5	9542	Eukaryota	Metazoa	Chordata	Mammalia	Primates	Cercopithecidae	Macaca	Macaca_fuscata
Uncharacterized protein	Unreviewed	Unreviewed	Undefined	Enveloped	DNA (ds)	0.357	A0A0Y0A897	137443		Viruses	Herpesvirales	Herpesviridae	Simplexvirus	Macropodid_alphaherpesvirus_1	9307	Eukaryota	Metazoa	Chordata	Mammalia	Diprotodontia	Macropodidae	undef	undef
Putative uncharacterized protein HVT076	Unreviewed	Unreviewed	Undefined	Enveloped	DNA (ds)	21.843	Q9DH26	37108		Viruses	Herpesvirales	Herpesviridae	Mardivirus	Meleagrid_alphaherpesvirus_1	9031	Eukaryota	Metazoa	Chordata	Aves	Galliformes	Phasianidae	Gallus	Gallus_gallus
M18 protein	Unreviewed	Unreviewed	Undefined	Enveloped	DNA (ds)	12.927	A8E1E9	69156		Viruses	Herpesvirales	Herpesviridae	Muromegalovirus	Murid herpesvirus 1	10090	Eukaryota	Metazoa	Chordata	Mammalia	Rodentia	Muridae	Mus	Mus_musculus
M15 protein	Unreviewed	Unreviewed	Undefined	Enveloped	DNA (ds)	8.864	H2A172	10366		Viruses	Herpesvirales	Herpesviridae	Muromegalovirus	Murid herpesvirus 1	10090	Eukaryota	Metazoa	Chordata	Mammalia	Rodentia	Muridae	Mus	Mus_musculus
M38.5 protein	Unreviewed	Unreviewed	Undefined	Enveloped	DNA (ds)	7.544	H2A273	10366		Viruses	Herpesvirales	Herpesviridae	Muromegalovirus	Murid herpesvirus 1	10090	Eukaryota	Metazoa	Chordata	Mammalia	Rodentia	Muridae	Mus	Mus_musculus
M25	Unreviewed	Unreviewed	Undefined	Enveloped	DNA (ds)	6.582	B3UWX6	524650		Viruses	Herpesvirales	Herpesviridae	Muromegalovirus	Murid herpesvirus 1	10092	Eukaryota	Metazoa	Chordata	Mammalia	Rodentia	Muridae	Mus	Mus_musculus
M119.3 protein	Unreviewed	Unreviewed	Undefined	Enveloped	DNA (ds)	4.915	H2A106	10366		Viruses	Herpesvirales	Herpesviridae	Muromegalovirus	Murid herpesvirus 1	10090	Eukaryota	Metazoa	Chordata	Mammalia	Rodentia	Muridae	Mus	Mus_musculus
Putative uncharacterized protein m119.3	Unreviewed	Unreviewed	Undefined	Enveloped	DNA (ds)	4.166	H2A1G9	10367		Viruses	Herpesvirales	Herpesviridae	Muromegalovirus	Murid herpesvirus 1	10090	Eukaryota	Metazoa	Chordata	Mammalia	Rodentia	Muridae	Mus	Mus_musculus
M04/gp34 protein	GO:0016021	integral component of membrane	Undefined	Enveloped	DNA (ds)	2.543	A3R011	10366		Viruses	Herpesvirales	Herpesviridae	Muromegalovirus	Murid herpesvirus 1	10090	Eukaryota	Metazoa	Chordata	Mammalia	Rodentia	Muridae	Mus	Mus_musculus
M15	Unreviewed	Unreviewed	Undefined	Enveloped	DNA (ds)	2.192	B3UXU6	524649		Viruses	Herpesvirales	Herpesviridae	Muromegalovirus	Murid herpesvirus 1	10092	Eukaryota	Metazoa	Chordata	Mammalia	Rodentia	Muridae	Mus	Mus_musculus
Serine-alanine-rich glycoprotein	Unreviewed	Unreviewed	Undefined	Enveloped	DNA (ds)	1.201	D3XDT5	10367		Viruses	Herpesvirales	Herpesviridae	Muromegalovirus	Murid herpesvirus 1	10090	Eukaryota	Metazoa	Chordata	Mammalia	Rodentia	Muridae	Mus	Mus_musculus
M25 protein	Unreviewed	Unreviewed	Undefined	Enveloped	DNA (ds)	1.152	H2A333	10366		Viruses	Herpesvirales	Herpesviridae	Muromegalovirus	Murid herpesvirus 1	10090	Eukaryota	Metazoa	Chordata	Mammalia	Rodentia	Muridae	Mus	Mus_musculus
M03.5 protein	GO:0016021	integral component of membrane	Undefined	Enveloped	DNA (ds)	0.094	A3QZZ0	10366		Viruses	Herpesvirales	Herpesviridae	Muromegalovirus	Murid herpesvirus 1	10090	Eukaryota	Metazoa	Chordata	Mammalia	Rodentia	Muridae	Mus	Mus_musculus
Pr2	Unreviewed	Unreviewed	Undefined	Enveloped	DNA (ds)	11.102	Q9DWH8	79700		Viruses	Herpesvirales	Herpesviridae	Muromegalovirus	Murid_betaherpesvirus_2	10114	Eukaryota	Metazoa	Chordata	Mammalia	Rodentia	Muridae	Rattus	undef
Pr4.1	Unreviewed	Unreviewed	Undefined	Enveloped	DNA (ds)	0.65	Q9DWH4	79700		Viruses	Herpesvirales	Herpesviridae	Muromegalovirus	Murid_betaherpesvirus_2	10114	Eukaryota	Metazoa	Chordata	Mammalia	Rodentia	Muridae	Rattus	undef
Ov8 protein	GO:0016021	integral component of membrane	Undefined	Enveloped	DNA (ds)	1.57	Q2VSI9	10398		Viruses	Herpesvirales	Herpesviridae	Macavirus	Ovine_gammaherpesvirus_2	9940	Eukaryota	Metazoa	Chordata	Mammalia	undef	Bovidae	Ovis	Ovis_aries
RL2	Unreviewed	Unreviewed	Undefined	Enveloped	DNA (ds)	27.189	Q2QBB8	340907		Viruses	Herpesvirales	Herpesviridae	Simplexvirus	Papiine_alphaherpesvirus_2	9606	Eukaryota	Metazoa	Chordata	Mammalia	Primates	Hominidae	Homo	Homo_sapiens
StpB protein	GO:0016021	integral component of membrane	Undefined	Enveloped	DNA (ds)	4.301	Q9DSS4	10381		Viruses	Herpesvirales	Herpesviridae	Rhadinovirus	Saimiriine_gammaherpesvirus_2	9521	Eukaryota	Metazoa	Chordata	Mammalia	Primates	Cebidae	Saimiri	Saimiri_sciureus
Saimiri transformation-associated protein	GO:0016021	integral component of membrane	Undefined	Enveloped	DNA (ds)	2.334	P25050	10382		Viruses	Herpesvirales	Herpesviridae	Rhadinovirus	Saimiriine_gammaherpesvirus_2	9521	Eukaryota	Metazoa	Chordata	Mammalia	Primates	Cebidae	Saimiri	Saimiri_sciureus
UL116	Unreviewed	Unreviewed	Undefined	Enveloped	DNA (ds)	4.503	A0A0F7G998	1667587		Viruses	Herpesvirales	Herpesviridae	Cytomegalovirus	Simian cytomegalovirus	36229	Eukaryota	Metazoa	Chordata	Mammalia	Primates	Cercopithecidae	Papio	Papio_ursinus
UL42	GO:0016021	integral component of membrane	Undefined	Enveloped	DNA (ds)	3.228	A0A0F7GA40	1667587		Viruses	Herpesvirales	Herpesviridae	Cytomegalovirus	Simian cytomegalovirus	36229	Eukaryota	Metazoa	Chordata	Mammalia	Primates	Cercopithecidae	Papio	Papio_ursinus
SPLF2 glycoprotein	GO:0016021	integral component of membrane	Undefined	Enveloped	DNA (ds)	2.54	Q9QC02	50292		Viruses	Herpesvirales	Herpesviridae	Cytomegalovirus	Simian cytomegalovirus	9539	Eukaryota	Metazoa	Chordata	Mammalia	Primates	Cercopithecidae	Macaca	undef
RL11G	GO:0016021	integral component of membrane	Undefined	Enveloped	DNA (ds)	0.766	A0A0F7GBB7	1667587		Viruses	Herpesvirales	Herpesviridae	Cytomegalovirus	Simian cytomegalovirus	36229	Eukaryota	Metazoa	Chordata	Mammalia	Primates	Cercopithecidae	Papio	Papio_ursinus
SPLF1 glycoprotein	GO:0016021	integral component of membrane	Undefined	Enveloped	DNA (ds)	0.656	Q9QC01	50292		Viruses	Herpesvirales	Herpesviridae	Cytomegalovirus	Simian cytomegalovirus	9539	Eukaryota	Metazoa	Chordata	Mammalia	Primates	Cercopithecidae	Macaca	undef
Protein V57	Unreviewed	Unreviewed	Undefined	Enveloped	DNA (ds)	2.23	A0A0S2MM21	10345		Viruses	Herpesvirales	Herpesviridae	Varicellovirus	Suid_alphaherpesvirus_1	9823	Eukaryota	Metazoa	Chordata	Mammalia	undef	Suidae	Sus	Sus_scrofa
V57	Unreviewed	Unreviewed	Undefined	Enveloped	DNA (ds)	0.59	G3G8U8	10345		Viruses	Herpesvirales	Herpesviridae	Varicellovirus	Suid_alphaherpesvirus_1	9823	Eukaryota	Metazoa	Chordata	Mammalia	undef	Suidae	Sus	Sus_scrofa
UL3.5 protein	Unreviewed	Unreviewed	Undefined	Enveloped	DNA (ds)	0.14	Q70HV1	33703		Viruses	Herpesvirales	Herpesviridae	Varicellovirus	Suid_alphaherpesvirus_1	9823	Eukaryota	Metazoa	Chordata	Mammalia	undef	Suidae	Sus	Sus_scrofa
Protein TE42	Unreviewed	Unreviewed	Undefined	Enveloped	DNA (ds)	33.591	A0A0K1R1A1	1561226		Viruses	Herpesvirales	Herpesviridae	Scutavirus	Testudinid_herpesvirus_3	101699	Eukaryota	Metazoa	Chordata	undef	Testudines	Testudinidae	Testudo	Testudo_horsfieldii
T2	Unreviewed	Unreviewed	Undefined	Enveloped	DNA (ds)	43.72	Q91TW1	10397		Viruses	Herpesvirales	Herpesviridae	undef	Tupaiid_betaherpesvirus_1	37347	Eukaryota	Metazoa	Chordata	Mammalia	Scandentia	Tupaiidae	Tupaia	Tupaia_belangeri
ORF 14	GO:0016021	integral component of membrane	Undefined	Enveloped	DNA (ds)	4.664	W6EGY2	10335		Viruses	Herpesvirales	Herpesviridae	Varicellovirus	Varicella-zoster virus	9606	Eukaryota	Metazoa	Chordata	Mammalia	Primates	Hominidae	Homo	Homo_sapiens
ORF98	Unreviewed	Unreviewed	Undefined	Enveloped	DNA (ds)	16.102	F6J0D1	741995		Viruses	Herpesvirales	Malacoherpesviridae	undef	Chlamys_acute_necrobiotic_virus	106299	Eukaryota	Metazoa	Mollusca	Bivalvia	Pectinoida	Pectinidae	Azumapecten	Azumapecten_farreri
ORF39	Unreviewed	Unreviewed	Undefined	Enveloped	DNA (ds)	2.53	F6J078	741995		Viruses	Herpesvirales	Malacoherpesviridae	undef	Chlamys_acute_necrobiotic_virus	106299	Eukaryota	Metazoa	Mollusca	Bivalvia	Pectinoida	Pectinidae	Azumapecten	Azumapecten_farreri
ORF103	Unreviewed	Unreviewed	Undefined	Enveloped	DNA (ds)	1.555	F6J0D6	741995		Viruses	Herpesvirales	Malacoherpesviridae	undef	Chlamys_acute_necrobiotic_virus	106299	Eukaryota	Metazoa	Mollusca	Bivalvia	Pectinoida	Pectinidae	Azumapecten	Azumapecten_farreri
ORF99	Unreviewed	Unreviewed	Undefined	Enveloped	DNA (ds)	16.102	A0A0G3Y2S6	261939		Viruses	Herpesvirales	Malacoherpesviridae	Ostreavirus	Ostreid_herpesvirus_1	29159	Eukaryota	Metazoa	Mollusca	Bivalvia	Ostreoida	Ostreidae	Crassostrea	Crassostrea_gigas
ORF40	Unreviewed	Unreviewed	Undefined	Enveloped	DNA (ds)	2.53	A0A0G3Y4N4	261939		Viruses	Herpesvirales	Malacoherpesviridae	Ostreavirus	Ostreid_herpesvirus_1	29159	Eukaryota	Metazoa	Mollusca	Bivalvia	Ostreoida	Ostreidae	Crassostrea	Crassostrea_gigas
ORF104	Unreviewed	Unreviewed	Undefined	Enveloped	DNA (ds)	1.555	A0A0G3Y2T1	261939		Viruses	Herpesvirales	Malacoherpesviridae	Ostreavirus	Ostreid_herpesvirus_1	29159	Eukaryota	Metazoa	Mollusca	Bivalvia	Ostreoida	Ostreidae	Crassostrea	Crassostrea_gigas
B31	Unreviwed	Unknown	Unknown	Enveloped	DNA (ds)	12.175	I3VQ06	1195167		Viruses	Herpesvirales	Herpesviridae	undef	Bat_betaherpesvirus_B7D8	9433	Eukaryota	Metazoa	Chordata	Mammalia	Chiroptera	Vespertilionidae	Miniopterus	Miniopterus_schreibersii
B80.5	Unreviewed	Unreviewed	Unknown	Enveloped	DNA (ds)	0.725	I3VQ75	1195167		Viruses	Herpesvirales	Herpesviridae	undef	Bat_betaherpesvirus_B7D8	9433	Eukaryota	Metazoa	Chordata	Mammalia	Chiroptera	Vespertilionidae	Miniopterus	Miniopterus_schreibersii
B72	Unreviewed	Unreviewed	Unknown	Enveloped	DNA (ds)	0.023	I3VQ65	1195167		Viruses	Herpesvirales	Herpesviridae	undef	Bat_betaherpesvirus_B7D8	9433	Eukaryota	Metazoa	Chordata	Mammalia	Chiroptera	Vespertilionidae	Miniopterus	Miniopterus_schreibersii
Bov1.b3	Unreviewed	Unreviewed	unknown	Enveloped	DNA (ds)	21.795	A0A060D2W6	1504288		Viruses	Herpesvirales	Herpesviridae	Macavirus	Bovine_gammaherpesvirus_6	9913	Eukaryota	Metazoa	Chordata	Mammalia	undef	Bovidae	Bos	Bos_taurus
Bov2.b3	Unreviewed	Unreviewed	unknown	Enveloped	DNA (ds)	8.956	A0A060D3K7	1504288		Viruses	Herpesvirales	Herpesviridae	Macavirus	Bovine_gammaherpesvirus_6	9913	Eukaryota	Metazoa	Chordata	Mammalia	undef	Bovidae	Bos	Bos_taurus
Bov11.b1	Unreviewed	Unreviewed	unknown	Enveloped	DNA (ds)	2.345	A0A060D3M0	1504288		Viruses	Herpesvirales	Herpesviridae	Macavirus	Bovine_gammaherpesvirus_6	9913	Eukaryota	Metazoa	Chordata	Mammalia	undef	Bovidae	Bos	Bos_taurus
BDLF3	GO:0016021	integral component of membrane	unknown	Enveloped	DNA (ds)	1.111	Q8UZF3	45455		Viruses	Herpesvirales	Herpesviridae	Lymphocryptovirus	Macacine_gammaherpesvirus_4	9544	Eukaryota	Metazoa	Chordata	Mammalia	Primates	Cercopithecidae	Macaca	Macaca_mulatta
B121	GO:0016021	integral component of membrane	unknown	Enveloped	DNA (ds)	2.493	A0A0E3SWR3	1261657		Viruses	Herpesvirales	Herpesviridae	Muromegalovirus	Murid_betaherpesvirus_8	10114	Eukaryota	Metazoa	Chordata	Mammalia	Rodentia	Muridae	Rattus	undef
A121	GO:0016021	integral component of membrane	unknown	Enveloped	DNA (ds)	0.216	A0A0F6TG77	1640278		Viruses	Herpesvirales	Herpesviridae	Muromegalovirus	Murid_betaherpesvirus_8	10117	Eukaryota	Metazoa	Chordata	Mammalia	Rodentia	Muridae	Rattus	Rattus_rattus
Apoptosis inhibitor	GO:0016021	integral component of membrane	Virus-induced change in the morphological, biochemical, or growth parameters of a cell	Enveloped	DNA (ds)	7.544	A2Q6L4	69156		Viruses	Herpesvirales	Herpesviridae	Muromegalovirus	Murid herpesvirus 1	10090	Eukaryota	Metazoa	Chordata	Mammalia	Rodentia	Muridae	Mus	Mus_musculus
Nuclear protein ORF-M	GO:0019087	transformation of host cell by virus	virus-induced change in the morphological, biochemical, or growth parameters of a cell.	Enveloped	DNA (ds)	13.897	A0A0S1TPU5	548914		Viruses	Herpesvirales	Herpesviridae	Proboscivirus	Elephant_endotheliotropic_herpesvirus_4	9783	Eukaryota	Metazoa	Chordata	Mammalia	Proboscidea	Elephantidae	Elephas	Elephas_maximus
Latent membrane protein 1	GO:0019087	transformation of host cell by virus	virus-induced change in the morphological, biochemical, or growth parameters of a cell.	Enveloped	DNA (ds)	9.659	D7PLC8	10376		Viruses	Herpesvirales	Herpesviridae	Lymphocryptovirus	Epstein barr virus	9606	Eukaryota	Metazoa	Chordata	Mammalia	Primates	Hominidae	Homo	Homo_sapiens
ORF 73	GO:0019087	transformation of host cell by virus	virus-induced change in the morphological, biochemical, or growth parameters of a cell.	Enveloped	DNA (ds)	26.748	O40947	37296		Viruses	Herpesvirales	Herpesviridae	Rhadinovirus	Human herpesvirus 8 type	9606	Eukaryota	Metazoa	Chordata	Mammalia	Primates	Hominidae	Homo	Homo_sapiens
K1 glycoprotein	GO:0039526	modulation by virus of host apoptotic process	virus-induced change in the morphological, biochemical, or growth parameters of a cell.	Enveloped	DNA (ds)	7.771	J9VAR9	37296		Viruses	Herpesvirales	Herpesviridae	Rhadinovirus	Human herpesvirus 8 type	9606	Eukaryota	Metazoa	Chordata	Mammalia	Primates	Hominidae	Homo	Homo_sapiens
LMP1	GO:0019087	transformation of host cell by virus	virus-induced change in the morphological, biochemical, or growth parameters of a cell.	Enveloped	DNA (ds)	19.748	Q66043	45455		Viruses	Herpesvirales	Herpesviridae	Lymphocryptovirus	Macacine_gammaherpesvirus_4	9544	Eukaryota	Metazoa	Chordata	Mammalia	Primates	Cercopithecidae	Macaca	Macaca_mulatta
Latency-associated nuclear antigen	GO:0019087	transformation of host cell by virus	virus-induced change in the morphological, biochemical, or growth parameters of a cell.	Enveloped	DNA (ds)	1.676	A1XYW0	123630		Viruses	Herpesvirales	Herpesviridae	Rhadinovirus	Macacine_gammaherpesvirus_5	9545	Eukaryota	Metazoa	Chordata	Mammalia	Primates	Cercopithecidae	Macaca	Macaca_nemestrina
Putative apoptosis inhibitor ORF99	GO:0039526	modulation by virus of host apoptotic process	virus-induced change in the morphological, biochemical, or growth parameters of a cell.	Enveloped	DNA (ds)	16.102	Q6R7D0	654903		Viruses	Herpesvirales	Malacoherpesviridae	Ostreavirus	Ostreid_herpesvirus_1	29159	Eukaryota	Metazoa	Mollusca	Bivalvia	Ostreoida	Ostreidae	Crassostrea	Crassostrea_gigas
CD2v	GO:0019062	virion attachment to host cell	Adsorption and entry	Enveloped	DNA (ds)	5.916	A0A0A7W4Z1	10497		Viruses	Megavirales	Asfarviridae	Asfivirus	African_swine_fever_virus	6938	Eukaryota	Metazoa	Arthropoda	Arachnida	Ixodida	Argasidae	Ornithodoros	Ornithodoros_moubata
E183L protein	GO:0016021	integral component of membrane	Adsorption and entry	Enveloped	DNA (ds)	0.741	A0A0C4K0H2	10497		Viruses	Megavirales	Asfarviridae	Asfivirus	African_swine_fever_virus	6938	Eukaryota	Metazoa	Arthropoda	Arachnida	Ixodida	Argasidae	Ornithodoros	Ornithodoros_moubata
Putative B-type lectin protein	GO:0030246	carbohydrate binding	Adsorption and entry	Non-enveloped	DNA (ds)	3.174	A0A0G2Y2Q6	212035		Viruses	Megavirales	Mimiviridae	Mimivirus	Acanthamoeba_polyphaga_mimivirus	5757	Eukaryota	undef	undef	undef	Longamoebia	undef	Acanthamoeba	Acanthamoeba_polyphaga
Putative truncated GMC-type inactive oxidoreductase R832	Unreviewed	Unreviewed	Adsorption and entry	Non-enveloped	DNA (ds)	2.893	Q5UQH9	212035		Viruses	Megavirales	Mimiviridae	Mimivirus	Acanthamoeba_polyphaga_mimivirus	5757	Eukaryota	undef	undef	undef	Longamoebia	undef	Acanthamoeba	Acanthamoeba_polyphaga
Putative truncated GMC-type inactive oxidoreductase L894	Unreviewed	Unreviewed	Adsorption and entry	Non-enveloped	DNA (ds)	1.475	Q5UQZ1	212035		Viruses	Megavirales	Mimiviridae	Mimivirus	Acanthamoeba_polyphaga_mimivirus	5757	Eukaryota	undef	undef	undef	Longamoebia	undef	Acanthamoeba	Acanthamoeba_polyphaga
Putative B-type lectin protein L288	GO:0030246	carbohydrate binding	Adsorption and entry	Non-enveloped	DNA (ds)	1.434	Q5UPX2	212035		Viruses	Megavirales	Mimiviridae	Mimivirus	Acanthamoeba_polyphaga_mimivirus	5757	Eukaryota	undef	undef	undef	Longamoebia	undef	Acanthamoeba	Acanthamoeba_polyphaga
Putative myristoylated membrane protein	GO:0016021	integral component of membrane	Adsorption and entry	Non-enveloped	DNA (ds)	34.929	G5CQ50	1094892		Viruses	Megavirales	Mimiviridae	undef	Megavirus_chiliensis	5755	Eukaryota	undef	undef	undef	Longamoebia	undef	Acanthamoeba	Acanthamoeba_castellanii
Myristylated IMV envelope protein	GO:0016021	integral component of membrane	Adsorption and entry	Non-enveloped	DNA (ds)	23.734	L7RD84	1269028		Viruses	Megavirales	Mimiviridae	undef	Moumouvirus	5757	Eukaryota	undef	undef	undef	Longamoebia	undef	Acanthamoeba	Acanthamoeba_polyphaga
Virion-associated membrane protein	GO:0016021	integral component of membrane	Adsorption and entry	Non-enveloped	DNA (ds)	7.365	M1PNP4	1247379		Viruses	Megavirales	Mimiviridae	undef	Moumouvirus	5774	Eukaryota	undef	undef	undef	undef	Amoebidae	Amoeba	undef
Glycoprotein repeat domain-containing, virus tail fiber	Unreviewed	Unreviewed	Adsorption and entry	Non-enveloped	DNA (ds)	6.083	A0A1J0F9X8	1917232		Viruses	Megavirales	Phycodnaviridae	Chlorovirus	Only_Syngen_Nebraska_virus_5	554065	Eukaryota	Viridiplantae	Chlorophyta	Trebouxiophyceae	Chlorellales	Chlorellaceae	Chlorella	Chlorella_variabilis
Filamentous hemagglutinin family outer membrane protein	Unreviewed	Unreviewed	Adsorption and entry	Non-enveloped	DNA (ds)	8.002	R4THH8	251749		Viruses	Megavirales	Phycodnaviridae	Prymnesiovirus	Phaeocystis_globosa_virus	33658	Eukaryota	undef	undef	undef	Phaeocystales	Phaeocystaceae	Phaeocystis	Phaeocystis_globosa
Fusolin	Unreviewed	Unreviewed	Adsorption and entry	Enveloped	DNA (ds)	25.621	R4ZG23	1293540		Viruses	Megavirales	Poxviridae	Betaentomopoxvirus	Adoxophyes_honmai_entomopoxvirus_'L'	85585	Eukaryota	Metazoa	Arthropoda	Insecta	Lepidoptera	Tortricidae	Adoxophyes	Adoxophyes_honmai
Fusolin	Unreviewed	Unreviewed	Adsorption and entry	Enveloped	DNA (ds)	2.819	O70709	62099		Viruses	Megavirales	Poxviridae	Alphaentomopoxvirus	Anomala_cuprea_entomopoxvirus	121601	Eukaryota	Metazoa	Arthropoda	Insecta	Coleoptera	Scarabaeidae	Anomala	Anomala_cuprea
Putative fusion protein	GO:0019064	fusion of virus membrane with host plasma membrane	Adsorption and entry	Enveloped	DNA (ds)	6.855	A0A1L3IZP0	67082		Viruses	Megavirales	Poxviridae	undef	BeAn_58058_virus	184063	Eukaryota	Metazoa	Chordata	Mammalia	Rodentia	Cricetidae	Oryzomys	Oryzomys_sp.
Fusolin	Unreviewed	Unreviewed	Adsorption and entry	Enveloped	DNA (ds)	9.676	R4ZFG7	10288		Viruses	Megavirales	Poxviridae	Betaentomopoxvirus	Choristoneura_biennis_entomopoxvirus	7141	Eukaryota	Metazoa	Arthropoda	Insecta	Lepidoptera	Tortricidae	Choristoneura	Choristoneura_fumiferana
Spindolin	Unreviewed	Unreviewed	Adsorption and entry	Enveloped	DNA (ds)	9.676	P23061	10288		Viruses	Megavirales	Poxviridae	Betaentomopoxvirus	Choristoneura_biennis_entomopoxvirus	7141	Eukaryota	Metazoa	Arthropoda	Insecta	Lepidoptera	Tortricidae	Choristoneura	Choristoneura_fumiferana
Fusolin	Unreviewed	Unreviewed	Adsorption and entry	Enveloped	DNA (ds)	10.158	Q9YJU4	28322		Viruses	Megavirales	Poxviridae	Betaentomopoxvirus	Choristoneura_fumiferana_entomopoxvirus	7141	Eukaryota	Metazoa	Arthropoda	Insecta	Lepidoptera	Tortricidae	Choristoneura	Choristoneura_fumiferana
Fusolin	Unreviewed	Unreviewed	Adsorption and entry	Enveloped	DNA (ds)	9.676	R4ZFR5	1293539		Viruses	Megavirales	Poxviridae	Betaentomopoxvirus	Choristoneura_rosaceana_entomopoxvirus_'L'	27543	Eukaryota	Metazoa	Arthropoda	Insecta	Lepidoptera	Tortricidae	Choristoneura	Choristoneura_rosaceana
MV attachment protein	GO:0019064	fusion of virus membrane with host plasma membrane	Adsorption and entry	Enveloped	DNA (ds)	9.527	H6TAA4	930275		Viruses	Megavirales	Poxviridae	undef	Cotia_virus	10090	Eukaryota	Metazoa	Chordata	Mammalia	Rodentia	Muridae	Mus	Mus_musculus
Ati	GO:0016032	viral process	Adsorption and entry	Enveloped	DNA (ds)	31.048	A0A0K2YTD3	10243		Viruses	Megavirales	Poxviridae	Orthopoxvirus	Cowpox_virus	10129	Eukaryota	Metazoa	Chordata	Mammalia	Rodentia	Muridae	Apodemus	Apodemus_sylvaticus
Putative membrane-associated glycoprotein	GO:0016021	integral component of membrane	Adsorption and entry	Enveloped	DNA (ds)	11.064	A0A1S5WLD5	10243		Viruses	Megavirales	Poxviridae	Orthopoxvirus	Cowpox_virus	10129	Eukaryota	Metazoa	Chordata	Mammalia	Rodentia	Muridae	Apodemus	Apodemus_sylvaticus
A-type inclusion protein	GO:0016032	viral process	Adsorption and entry	Enveloped	DNA (ds)	10.773	G0XUT3	10243		Viruses	Megavirales	Poxviridae	Orthopoxvirus	Cowpox_virus	10129	Eukaryota	Metazoa	Chordata	Mammalia	Rodentia	Muridae	Apodemus	Apodemus_sylvaticus
B22R protein	GO:0016021	integral component of membrane	Adsorption and entry	Enveloped	DNA (ds)	9.424	O72759	10243		Viruses	Megavirales	Poxviridae	Orthopoxvirus	Cowpox_virus	10129	Eukaryota	Metazoa	Chordata	Mammalia	Rodentia	Muridae	Apodemus	Apodemus_sylvaticus
B22R-like protein	GO:0016021	integral component of membrane	Adsorption and entry	Enveloped	DNA (ds)	2.283	Q08FK6	305674		Viruses	Megavirales	Poxviridae	Cervidpoxvirus	Deerpox_virus_W-848-83	9872	Eukaryota	Metazoa	Chordata	Mammalia	undef	Cervidae	Odocoileus	Odocoileus_hemionus
Spindolin	Unreviewed	Unreviewed	Adsorption and entry	Enveloped	DNA (ds)	6.471	Q05894	10290		Viruses	Megavirales	Poxviridae	Betaentomopoxvirus	Heliothis_armigera_entomopoxvirus	7088	Eukaryota	Metazoa	Arthropoda	Insecta	Lepidoptera	undef	undef	undef
B1-41-5 protein	GO:0019064	fusion of virus membrane with host plasma membrane	Adsorption and entry	Enveloped	DNA (ds)	10.894	O11367	10280		Viruses	Megavirales	Poxviridae	Molluscipoxvirus	Molluscum_contagiosum_virus	9606	Eukaryota	Metazoa	Chordata	Mammalia	Primates	Hominidae	Homo	Homo_sapiens
B21R	GO:0016021	integral component of membrane	Adsorption and entry	Enveloped	DNA (ds)	8.023	Q3I8H3	10244		Viruses	Megavirales	Poxviridae	Orthopoxvirus	Monkeypox_virus	45479	Eukaryota	Metazoa	Chordata	Mammalia	Rodentia	Sciuridae	Cynomys	Cynomys_gunnisoni
Putative membrane-associated glycoprotein	GO:0016021	integral component of membrane	Adsorption and entry	Enveloped	DNA (ds)	8.023	F1DJ47	10244		Viruses	Megavirales	Poxviridae	Orthopoxvirus	Monkeypox_virus	45479	Eukaryota	Metazoa	Chordata	Mammalia	Rodentia	Sciuridae	Cynomys	Cynomys_gunnisoni
Entry and fusion IMV protein (Cop-L5R)	GO:0016021	integral component of membrane	Adsorption and entry	Enveloped	DNA (ds)	13.937	R4ZFU2	1293572		Viruses	Megavirales	Poxviridae	Betaentomopoxvirus	Mythimna_separata_entomopoxvirus_'L'	271217	Eukaryota	Metazoa	Arthropoda	Insecta	Lepidoptera	Noctuidae	Mythimna	Mythimna_separata
Fusolin	Unreviewed	Unreviewed	Adsorption and entry	Enveloped	DNA (ds)	2.211	R4ZEI8	1293572		Viruses	Megavirales	Poxviridae	Betaentomopoxvirus	Mythimna_separata_entomopoxvirus_'L'	271217	Eukaryota	Metazoa	Arthropoda	Insecta	Lepidoptera	Noctuidae	Mythimna	Mythimna_separata
B22R-like protein	GO:0016021	integral component of membrane	Adsorption and entry	Enveloped	DNA (ds)	12.324	Q070L0	1289473		Viruses	Megavirales	Poxviridae	Crocodylidpoxvirus	Nile_crocodilepox_virus	184234	Eukaryota	Metazoa	Chordata	undef	Crocodylia	Crocodylidae	Crocodylus	Crocodylus_johnsoni
B22R family protein	GO:0016021	integral component of membrane	Adsorption and entry	Enveloped	DNA (ds)	14.437	A0A068EFC5	648998		Viruses	Megavirales	Poxviridae	Avipoxvirus	Penguinpox_virus	92683	Eukaryota	Metazoa	Chordata	Aves	Sphenisciformes	Spheniscidae	Spheniscus	Spheniscus_demersus
B22R family protein	GO:0016021	integral component of membrane	Adsorption and entry	Enveloped	DNA (ds)	16.181	A0A068EKS5	10264		Viruses	Megavirales	Poxviridae	Avipoxvirus	Pigeonpox_virus	8932	Eukaryota	Metazoa	Chordata	Aves	Columbiformes	Columbidae	Columba	Columba_livia
Gp003.2L	GO:0016021	integral component of membrane	Adsorption and entry	Enveloped	DNA (ds)	4.41	Q9PWY7	10272		Viruses	Megavirales	Poxviridae	Leporipoxvirus	Rabbit_fibroma_virus	9986	Eukaryota	Metazoa	Chordata	Mammalia	Lagomorpha	Leporidae	Oryctolagus	Oryctolagus_cuniculus
Surface glycoprotein	GO:0019064	fusion of virus membrane with host plasma membrane	Adsorption and entry	Enveloped	DNA (ds)	1.839	A0A0G3G0A5	10256		Viruses	Megavirales	Poxviridae	Orthopoxvirus	Raccoonpox_virus	9654	Eukaryota	Metazoa	Chordata	Mammalia	Carnivora	Procyonidae	Procyon	Procyon_lotor
Myristylated IMV envelope protein L1R	GO:0016021	integral component of membrane	Adsorption and entry	Enveloped	DNA (ds)	2.449	A0A0H4XWM6	1680908		Viruses	Megavirales	Poxviridae	undef	Salmon_gill_poxvirus	8030	Eukaryota	Metazoa	Chordata	Actinopteri	Salmoniformes	Salmonidae	Salmo	Salmo_salar
B22R protein	GO:0016021	integral component of membrane	Adsorption and entry	Enveloped	DNA (ds)	2.4	A0A0H4XWP7	1680908		Viruses	Megavirales	Poxviridae	undef	Salmon_gill_poxvirus	8030	Eukaryota	Metazoa	Chordata	Actinopteri	Salmoniformes	Salmonidae	Salmo	Salmo_salar
Surface glycoprotein	GO:0019064	fusion of virus membrane with host plasma membrane	Adsorption and entry	Enveloped	DNA (ds)	3.306	A0A1C9KBF3	160796		Viruses	Megavirales	Poxviridae	Orthopoxvirus	Skunkpox_virus	9534	Eukaryota	Metazoa	Chordata	Mammalia	Primates	Cercopithecidae	Chlorocebus	Chlorocebus_aethiops
Iev transmembrane phosphoprotein	GO:0016021	integral component of membrane	Adsorption and entry	Enveloped	DNA (ds)	2.016	A0A1C9KBV2	160796		Viruses	Megavirales	Poxviridae	Orthopoxvirus	Skunkpox_virus	9534	Eukaryota	Metazoa	Chordata	Mammalia	Primates	Cercopithecidae	Chlorocebus	Chlorocebus_aethiops
Hypothetical pox protein	GO:0016021	integral component of membrane	Adsorption and entry	Enveloped	DNA (ds)	46.147	U3UBB5	240426		Viruses	Megavirales	Poxviridae	undef	Squirrelpox_virus	10001	Eukaryota	Metazoa	Chordata	Mammalia	Rodentia	Sciuridae	Sciurus	undef
O1L	GO:0019064	fusion of virus membrane with host plasma membrane	Adsorption and entry	Enveloped	DNA (ds)	15.318	Q1HTS0	240426		Viruses	Megavirales	Poxviridae	undef	Squirrelpox_virus	10001	Eukaryota	Metazoa	Chordata	Mammalia	Rodentia	Sciuridae	Sciurus	undef
MOCV protein-like protein	GO:0016021	integral component of membrane	Adsorption and entry	Enveloped	DNA (ds)	0.758	Q6W4T6	240426		Viruses	Megavirales	Poxviridae	undef	Squirrelpox_virus	10001	Eukaryota	Metazoa	Chordata	Mammalia	Rodentia	Sciuridae	Sciurus	undef
HSPV200	GO:0016021	integral component of membrane	Adsorption and entry	Enveloped	DNA (ds)	9.424	Q0GNM8	397342		Viruses	Megavirales	Poxviridae	Orthopoxvirus	Vaccinia_virus	9913	Eukaryota	Metazoa	Chordata	Mammalia	undef	Bovidae	Bos	Bos_taurus
HSPV021	GO:0016021	integral component of membrane	Adsorption and entry	Enveloped	DNA (ds)	0.825	Q0GP71	397342		Viruses	Megavirales	Poxviridae	Orthopoxvirus	Vaccinia_virus	9913	Eukaryota	Metazoa	Chordata	Mammalia	undef	Bovidae	Bos	Bos_taurus
Major membrane protein 36kDa	GO:0016032	viral process	Adsorption and entry	Enveloped	DNA (ds)	0.355	A0A161JY74	10245		Viruses	Megavirales	Poxviridae	Orthopoxvirus	Vaccinia_virus	9606	Eukaryota	Metazoa	Chordata	Mammalia	Primates	Hominidae	Homo	Homo_sapiens
B22R	GO:0016021	integral component of membrane	Adsorption and entry	Enveloped	DNA (ds)	4.414	Q85406	587200		Viruses	Megavirales	Poxviridae	Orthopoxvirus	Variola_virus	9606	Eukaryota	Metazoa	Chordata	Mammalia	Primates	Hominidae	Homo	Homo_sapiens
E5L protein	GO:0016032	viral process	Adsorption and entry	Enveloped	DNA (ds)	3.556	A0A1U8QG00	587200		Viruses	Megavirales	Poxviridae	Orthopoxvirus	Variola_virus	9606	Eukaryota	Metazoa	Chordata	Mammalia	Primates	Hominidae	Homo	Homo_sapiens
Surface glycoprotein	GO:0019064	fusion of virus membrane with host plasma membrane	Adsorption and entry	Enveloped	DNA (ds)	9.008	A0A1C9KC13	28874		Viruses	Megavirales	Poxviridae	Orthopoxvirus	Volepox_virus	9534	Eukaryota	Metazoa	Chordata	Mammalia	Primates	Cercopithecidae	Chlorocebus	Chlorocebus_aethiops
Iev transmembrane phosphoprotein	GO:0016021	integral component of membrane	Adsorption and entry	Enveloped	DNA (ds)	5.846	A0A1C9KCJ5	28874		Viruses	Megavirales	Poxviridae	Orthopoxvirus	Volepox_virus	9534	Eukaryota	Metazoa	Chordata	Mammalia	Primates	Cercopithecidae	Chlorocebus	Chlorocebus_aethiops
135R	GO:0016021	integral component of membrane	Adsorption and entry	Enveloped	DNA (ds)	8.712	Q6TUN7	928314		Viruses	Megavirales	Poxviridae	Yatapoxvirus	Yaba_monkey_tumor_virus	9538	Eukaryota	Metazoa	Chordata	Mammalia	Primates	Cercopithecidae	Erythrocebus	Erythrocebus_patas
Putative N-acetyltransferase	GO:0008080	N-acetyltransferase activity	Assembly	Non-enveloped	DNA (ds)	10.385	E3VZ51	212035		Viruses	Megavirales	Mimiviridae	Mimivirus	Acanthamoeba_polyphaga_mimivirus	5757	Eukaryota	undef	undef	undef	Longamoebia	undef	Acanthamoeba	Acanthamoeba_polyphaga
Putative n-acetyltransferase	GO:0008080	N-acetyltransferase activity	Assembly	Non-enveloped	DNA (ds)	3.767	L7Y3H8	1235314		Viruses	Megavirales	Mimiviridae	undef	Megavirus_chiliensis	5774	Eukaryota	undef	undef	undef	undef	Amoebidae	Amoeba	undef
Orf virus homologue of retroviral pseudoprotease protein	GO:0008233	peptidase activity	assembly	Enveloped	DNA (ds)	20.309	Q85302	10258		Viruses	Megavirales	Poxviridae	Parapoxvirus	Orf_virus	9925	Eukaryota	Metazoa	Chordata	Mammalia	undef	Bovidae	Capra	Capra_hircus
DNA polymerase beta	GO:0006260	DNA replication	Biosynthesis	Enveloped	DNA (ds)	26.397	P43139	82815		Viruses	Megavirales	Asfarviridae	Asfivirus	African_swine_fever_virus	6937	Eukaryota	Metazoa	Arthropoda	Arachnida	Ixodida	Argasidae	Ornithodoros	undef
BA71V-EP402R (CD2v)	GO:0016021	integral component of membrane	Biosynthesis	Enveloped	DNA (ds)	4.787	A0A0C5AZA5	10497		Viruses	Megavirales	Asfarviridae	Asfivirus	African_swine_fever_virus	6938	Eukaryota	Metazoa	Arthropoda	Arachnida	Ixodida	Argasidae	Ornithodoros	Ornithodoros_moubata
Polyprotein pp220	GO:0003676	nucleic acid binding	Biosynthesis	Enveloped	DNA (ds)	2.251	Q08358	10498		Viruses	Megavirales	Asfarviridae	Asfivirus	African_swine_fever_virus	6937	Eukaryota	Metazoa	Arthropoda	Arachnida	Ixodida	Argasidae	Ornithodoros	undef
B602L protein	Unreviwed	Unknown	Biosynthesis	Enveloped	DNA (ds)	1.566	Q1RNU9	10497		Viruses	Megavirales	Asfarviridae	Asfivirus	African_swine_fever_virus	6938	Eukaryota	Metazoa	Arthropoda	Arachnida	Ixodida	Argasidae	Ornithodoros	Ornithodoros_moubata
T-lymphocyte CD2 receptor-like protein	GO:0016021	integral component of membrane	Biosynthesis	Enveloped	DNA (ds)	0.433	Q4TZL0	10497		Viruses	Megavirales	Asfarviridae	Asfivirus	African_swine_fever_virus	6938	Eukaryota	Metazoa	Arthropoda	Arachnida	Ixodida	Argasidae	Ornithodoros	Ornithodoros_moubata
Ribonucleoside-diphosphate reductase	GO:0004748	ribonucleoside-diphosphate reductase activity, thioredoxin disulfide as acceptor	Biosynthesis	Enveloped	DNA (ds)	0.18	A0A0A1E309	10497		Viruses	Megavirales	Asfarviridae	Asfivirus	African_swine_fever_virus	6938	Eukaryota	Metazoa	Arthropoda	Arachnida	Ixodida	Argasidae	Ornithodoros	Ornithodoros_moubata
Homeodomain-containing protein	GO:0003677	DNA binding	Biosynthesis	Non-enveloped	DNA (ds)	16.807	G8EBK0	554168		Viruses	Megavirales	Mimiviridae	undef	Acanthamoeba_castellanii_mamavirus	5755	Eukaryota	undef	undef	undef	Longamoebia	undef	Acanthamoeba	Acanthamoeba_castellanii
RNA-helicase DExH-NPH-II	GO:0004386	helicase activity	Biosynthesis	Non-enveloped	DNA (ds)	7.925	G8ED84	554168		Viruses	Megavirales	Mimiviridae	undef	Acanthamoeba_castellanii_mamavirus	5755	Eukaryota	undef	undef	undef	Longamoebia	undef	Acanthamoeba	Acanthamoeba_castellanii
Thioredoxin	GO:0015035	protein disulfide oxidoreductase activity	Biosynthesis	Non-enveloped	DNA (ds)	6.773	G8ED80	554168		Viruses	Megavirales	Mimiviridae	undef	Acanthamoeba_castellanii_mamavirus	5755	Eukaryota	undef	undef	undef	Longamoebia	undef	Acanthamoeba	Acanthamoeba_castellanii
Acetylcholinesterase	unreviwed	related to expression of the immediate-early (alpha) group of viral polypeptides	Biosynthesis	Non-enveloped	DNA (ds)	5.234	G8EC28	554168		Viruses	Megavirales	Mimiviridae	undef	Acanthamoeba_castellanii_mamavirus	5755	Eukaryota	undef	undef	undef	Longamoebia	undef	Acanthamoeba	Acanthamoeba_castellanii
GMC oxidoreductase	GO:0050660	flavin adenine dinucleotide binding	Biosynthesis	Non-enveloped	DNA (ds)	2.371	G8EC15	554168		Viruses	Megavirales	Mimiviridae	undef	Acanthamoeba_castellanii_mamavirus	5755	Eukaryota	undef	undef	undef	Longamoebia	undef	Acanthamoeba	Acanthamoeba_castellanii
DNA-directed RNA polymerase subunit beta	GO:0006351	transcription, DNA-templated	Biosynthesis	Non-enveloped	DNA (ds)	0.826	G8ECV6	554168		Viruses	Megavirales	Mimiviridae	undef	Acanthamoeba_castellanii_mamavirus	5755	Eukaryota	undef	undef	undef	Longamoebia	undef	Acanthamoeba	Acanthamoeba_castellanii
BTB family protein	GO:0005198	structural molecule activity	Biosynthesis	Non-enveloped	DNA (ds)	1.606	G8EDP4	554168		Viruses	Megavirales	Mimiviridae	undef	Acanthamoeba_castellanii_mamavirus	5755	Eukaryota	undef	undef	undef	Longamoebia	undef	Acanthamoeba	Acanthamoeba_castellanii
Putative bifunctional metalloprotease/ubiquitin-protein ligase	GO:0008237	metallopeptidase activity	Biosynthesis	Non-enveloped	DNA (ds)	51.873	E3VZY1	212035		Viruses	Megavirales	Mimiviridae	Mimivirus	Acanthamoeba_polyphaga_mimivirus	5757	Eukaryota	undef	undef	undef	Longamoebia	undef	Acanthamoeba	Acanthamoeba_polyphaga
Putative homeobox protein	GO:0003677	DNA binding	Biosynthesis	Non-enveloped	DNA (ds)	17.533	A0A0G2Y3W4	212035		Viruses	Megavirales	Mimiviridae	Mimivirus	Acanthamoeba_polyphaga_mimivirus	5757	Eukaryota	undef	undef	undef	Longamoebia	undef	Acanthamoeba	Acanthamoeba_polyphaga
Putative homeobox protein R749	GO:0003677	DNA binding	Biosynthesis	Non-enveloped	DNA (ds)	16.807	Q5UP03	212035		Viruses	Megavirales	Mimiviridae	Mimivirus	Acanthamoeba_polyphaga_mimivirus	5757	Eukaryota	undef	undef	undef	Longamoebia	undef	Acanthamoeba	Acanthamoeba_polyphaga
Thioredoxin	GO:0015035	protein disulfide oxidoreductase activity	Biosynthesis	Non-enveloped	DNA (ds)	8.1	A0A0G2YAI5	212035		Viruses	Megavirales	Mimiviridae	Mimivirus	Acanthamoeba_polyphaga_mimivirus	5757	Eukaryota	undef	undef	undef	Longamoebia	undef	Acanthamoeba	Acanthamoeba_polyphaga
Putative ATP-dependent RNA helicase	GO:0004386	helicase activity	Biosynthesis	Non-enveloped	DNA (ds)	7.925	E3W050	212035		Viruses	Megavirales	Mimiviridae	Mimivirus	Acanthamoeba_polyphaga_mimivirus	5757	Eukaryota	undef	undef	undef	Longamoebia	undef	Acanthamoeba	Acanthamoeba_polyphaga
Putative regulator of chromosome condensation	Unreviewed	Unreviewed	Biosynthesis	Non-enveloped	DNA (ds)	7.837	A0A0G2Y2V2	212035		Viruses	Megavirales	Mimiviridae	Mimivirus	Acanthamoeba_polyphaga_mimivirus	5757	Eukaryota	undef	undef	undef	Longamoebia	undef	Acanthamoeba	Acanthamoeba_polyphaga
Thioredoxin domain-containing protein	GO:0015035	protein disulfide oxidoreductase activity	Biosynthesis	Non-enveloped	DNA (ds)	6.076	A0A0G2Y8N6	212035		Viruses	Megavirales	Mimiviridae	Mimivirus	Acanthamoeba_polyphaga_mimivirus	5757	Eukaryota	undef	undef	undef	Longamoebia	undef	Acanthamoeba	Acanthamoeba_polyphaga
Putative GMC-type oxidoreductase	GO:0050660	flavin adenine dinucleotide binding	Biosynthesis	Non-enveloped	DNA (ds)	5.675	E3VYR3	212035		Viruses	Megavirales	Mimiviridae	Mimivirus	Acanthamoeba_polyphaga_mimivirus	5757	Eukaryota	undef	undef	undef	Longamoebia	undef	Acanthamoeba	Acanthamoeba_polyphaga
Acetylcholinesterase	unreviwed	related to expression of the immediate-early (alpha) group of viral polypeptides	Biosynthesis	Non-enveloped	DNA (ds)	5.234	E3VYQ3	212035		Viruses	Megavirales	Mimiviridae	Mimivirus	Acanthamoeba_polyphaga_mimivirus	5757	Eukaryota	undef	undef	undef	Longamoebia	undef	Acanthamoeba	Acanthamoeba_polyphaga
Putative PAN domain-containing protein	GO:0016021	integral component of membrane	Biosynthesis	Non-enveloped	DNA (ds)	4.532	A0A0G2Y378	212035		Viruses	Megavirales	Mimiviridae	Mimivirus	Acanthamoeba_polyphaga_mimivirus	5757	Eukaryota	undef	undef	undef	Longamoebia	undef	Acanthamoeba	Acanthamoeba_polyphaga
Thioredoxin domain-containing protein R362	GO:0015035	protein disulfide oxidoreductase activity	Biosynthesis	Non-enveloped	DNA (ds)	4.05	Q5UR25	212035		Viruses	Megavirales	Mimiviridae	Mimivirus	Acanthamoeba_polyphaga_mimivirus	5757	Eukaryota	undef	undef	undef	Longamoebia	undef	Acanthamoeba	Acanthamoeba_polyphaga
Thioredoxin domain-containing protein R443	GO:0015035	protein disulfide oxidoreductase activity	Biosynthesis	Non-enveloped	DNA (ds)	3.656	Q5UQN5	212035		Viruses	Megavirales	Mimiviridae	Mimivirus	Acanthamoeba_polyphaga_mimivirus	5757	Eukaryota	undef	undef	undef	Longamoebia	undef	Acanthamoeba	Acanthamoeba_polyphaga
Putative PAN domain-containing protein R486	Unreviewed	Unreviewed	Biosynthesis	Non-enveloped	DNA (ds)	3.485	Q5UQG0	212035		Viruses	Megavirales	Mimiviridae	Mimivirus	Acanthamoeba_polyphaga_mimivirus	5757	Eukaryota	undef	undef	undef	Longamoebia	undef	Acanthamoeba	Acanthamoeba_polyphaga
BTB family protein	GO:0005198	structural molecule activity	Biosynthesis	Non-enveloped	DNA (ds)	3.359	A0A0G2Y3A7	212035		Viruses	Megavirales	Mimiviridae	Mimivirus	Acanthamoeba_polyphaga_mimivirus	5757	Eukaryota	undef	undef	undef	Longamoebia	undef	Acanthamoeba	Acanthamoeba_polyphaga
Putative serine threonine-protein kinase	GO:0016787	hydrolase activity	Biosynthesis	Non-enveloped	DNA (ds)	2.428	A0A0G2YB01	212035		Viruses	Megavirales	Mimiviridae	Mimivirus	Acanthamoeba_polyphaga_mimivirus	5757	Eukaryota	undef	undef	undef	Longamoebia	undef	Acanthamoeba	Acanthamoeba_polyphaga
Putative glucose-methanol-choline oxidoreductase protein	GO:0050660	flavin adenine dinucleotide binding	Biosynthesis	Non-enveloped	DNA (ds)	2.371	E5L7Z5	212035		Viruses	Megavirales	Mimiviridae	Mimivirus	Acanthamoeba_polyphaga_mimivirus	5757	Eukaryota	undef	undef	undef	Longamoebia	undef	Acanthamoeba	Acanthamoeba_polyphaga
GMC oxidoreductase	GO:0050660	flavin adenine dinucleotide binding	Biosynthesis	Non-enveloped	DNA (ds)	2.371	A0A0G2YEK6	212035		Viruses	Megavirales	Mimiviridae	Mimivirus	Acanthamoeba_polyphaga_mimivirus	5757	Eukaryota	undef	undef	undef	Longamoebia	undef	Acanthamoeba	Acanthamoeba_polyphaga
Putative serine/threonine-protein kinase/receptor	GO:0016787	hydrolase activity	Biosynthesis	Non-enveloped	DNA (ds)	2.06	A0A0G2Y515	212035		Viruses	Megavirales	Mimiviridae	Mimivirus	Acanthamoeba_polyphaga_mimivirus	5757	Eukaryota	undef	undef	undef	Longamoebia	undef	Acanthamoeba	Acanthamoeba_polyphaga
Putative lectin L633	GO:0030246	carbohydrate binding	Biosynthesis	Non-enveloped	DNA (ds)	1.977	Q5UR81	212035		Viruses	Megavirales	Mimiviridae	Mimivirus	Acanthamoeba_polyphaga_mimivirus	5757	Eukaryota	undef	undef	undef	Longamoebia	undef	Acanthamoeba	Acanthamoeba_polyphaga
DNA directed RNA polymerase subunit 2	GO:0006351	transcription, DNA-templated	Biosynthesis	Non-enveloped	DNA (ds)	0.826	A0A0G2Y5W3	212035		Viruses	Megavirales	Mimiviridae	Mimivirus	Acanthamoeba_polyphaga_mimivirus	5757	Eukaryota	undef	undef	undef	Longamoebia	undef	Acanthamoeba	Acanthamoeba_polyphaga
Putative WD repeat-containing protein	Unreviewed	Unreviewed	Biosynthesis	Non-enveloped	DNA (ds)	21.484	E3VZI3	212035		Viruses	Megavirales	Mimiviridae	Mimivirus	Acanthamoeba_polyphaga_mimivirus	5757	Eukaryota	undef	undef	undef	Longamoebia	undef	Acanthamoeba	Acanthamoeba_polyphaga
DNA-directed RNA polymerase subunit 6	GO:0006351	transcription, DNA-templated	Biosynthesis	Non-enveloped	DNA (ds)	6.757	A0A0G2Y9Z3	212035		Viruses	Megavirales	Mimiviridae	Mimivirus	Acanthamoeba_polyphaga_mimivirus	5757	Eukaryota	undef	undef	undef	Longamoebia	undef	Acanthamoeba	Acanthamoeba_polyphaga
Putative DnaJ/Hsp40	GO:0005524	ATP binding	Biosynthesis	Non-enveloped	DNA (ds)	12.357	E3T4P7	693272		Viruses	Megavirales	Mimiviridae	Cafeteriavirus	Cafeteria_roenbergensis_virus	33653	Eukaryota	undef	undef	undef	Bicosoecida	Cafeteriaceae	Cafeteria	Cafeteria_roenbergensis
Putative serine/threonine protein phosphatase	GO:0016787	hydrolase activity	Biosynthesis	Non-enveloped	DNA (ds)	11.366	E3T5U6	693272		Viruses	Megavirales	Mimiviridae	Cafeteriavirus	Cafeteria_roenbergensis_virus	33653	Eukaryota	undef	undef	undef	Bicosoecida	Cafeteriaceae	Cafeteria	Cafeteria_roenbergensis
Putative bifunctional metalloprotease/ubiquitin-protein ligase	GO:0008237	metallopeptidase activity	Biosynthesis	Non-enveloped	DNA (ds)	40.804	L7Y3T2	1235314		Viruses	Megavirales	Mimiviridae	undef	Megavirus_chiliensis	5774	Eukaryota	undef	undef	undef	undef	Amoebidae	Amoeba	undef
Putative WD repeat-containing protein	Unreviewed	Unreviewed	Biosynthesis	Non-enveloped	DNA (ds)	26.13	L7Y3E4	1235314		Viruses	Megavirales	Mimiviridae	undef	Megavirus_chiliensis	5774	Eukaryota	undef	undef	undef	undef	Amoebidae	Amoeba	undef
Putative regulator of chromosome condensation	Unreviewed	Unreviewed	Biosynthesis	Non-enveloped	DNA (ds)	15.141	L7XYG7	1235314		Viruses	Megavirales	Mimiviridae	undef	Megavirus_chiliensis	5774	Eukaryota	undef	undef	undef	undef	Amoebidae	Amoeba	undef
Thioredoxin domain-containing protein	GO:0015035	protein disulfide oxidoreductase activity	Biosynthesis	Non-enveloped	DNA (ds)	9.399	K7Z7Z7	1128140		Viruses	Megavirales	Mimiviridae	undef	Megavirus_chiliensis	5774	Eukaryota	undef	undef	undef	undef	Amoebidae	Amoeba	undef
Putative lectin	GO:0030246	carbohydrate binding	Biosynthesis	Non-enveloped	DNA (ds)	5.055	L7Y6W0	1235314		Viruses	Megavirales	Mimiviridae	undef	Megavirus_chiliensis	5774	Eukaryota	undef	undef	undef	undef	Amoebidae	Amoeba	undef
Putative GMC-type oxidoreductase	GO:0050660	flavin adenine dinucleotide binding	Biosynthesis	Non-enveloped	DNA (ds)	2.029	L7XZH3	1235314		Viruses	Megavirales	Mimiviridae	undef	Megavirus_chiliensis	5774	Eukaryota	undef	undef	undef	undef	Amoebidae	Amoeba	undef
Zinc-dependent metalloprotease domain containing protein	GO:0008237	metallopeptidase activity	Biosynthesis	Non-enveloped	DNA (ds)	42.293	L7RBB6	1269028		Viruses	Megavirales	Mimiviridae	undef	Moumouvirus	5757	Eukaryota	undef	undef	undef	Longamoebia	undef	Acanthamoeba	Acanthamoeba_polyphaga
Thioredoxin	GO:0015035	protein disulfide oxidoreductase activity	Biosynthesis	Non-enveloped	DNA (ds)	13.829	L7RCX3	1269028		Viruses	Megavirales	Mimiviridae	undef	Moumouvirus	5757	Eukaryota	undef	undef	undef	Longamoebia	undef	Acanthamoeba	Acanthamoeba_polyphaga
6-aminohexanoat-oligomer hydrolase	GO:0016787	hydrolase activity	Biosynthesis	Enveloped	RNA (ss)	8.486	M1PM12	1247379		Viruses	Megavirales	Mimiviridae	undef	Moumouvirus	5774	Eukaryota	undef	undef	undef	undef	Amoebidae	Amoeba	undef
Protein Tyrosine Kinase (PTK) family protein	GO:0004672	protein kinase activity	Biosynthesis	Non-enveloped	DNA (ds)	6.581	L7RGQ5	1269028		Viruses	Megavirales	Mimiviridae	undef	Moumouvirus	5757	Eukaryota	undef	undef	undef	Longamoebia	undef	Acanthamoeba	Acanthamoeba_polyphaga
F10-like kinase	GO:0004672	protein kinase activity	Biosynthesis	Non-enveloped	DNA (ds)	3.02	L7RG31	1269028		Viruses	Megavirales	Mimiviridae	undef	Moumouvirus	5757	Eukaryota	undef	undef	undef	Longamoebia	undef	Acanthamoeba	Acanthamoeba_polyphaga
Endotype 6-aminohexanoat-oligomer hydrolase	GO:0016787	hydrolase activity	Biosynthesis	Non-enveloped	DNA (ds)	2.986	L7RD69	1269028		Viruses	Megavirales	Mimiviridae	undef	Moumouvirus	5757	Eukaryota	undef	undef	undef	Longamoebia	undef	Acanthamoeba	Acanthamoeba_polyphaga
GMC oxidoreductase	GO:0050660	flavin adenine dinucleotide binding	Biosynthesis	Non-enveloped	DNA (ds)	2.202	L7RDY4	1269028		Viruses	Megavirales	Mimiviridae	undef	Moumouvirus	5757	Eukaryota	undef	undef	undef	Longamoebia	undef	Acanthamoeba	Acanthamoeba_polyphaga
Oxidoreductase family protein	GO:0050660	flavin adenine dinucleotide binding	Biosynthesis	Non-enveloped	DNA (ds)	1.157	M1PM61	1247379		Viruses	Megavirales	Mimiviridae	undef	Moumouvirus	5774	Eukaryota	undef	undef	undef	undef	Amoebidae	Amoeba	undef
Oxidoreductase	GO:0050660	flavin adenine dinucleotide binding	Biosynthesis	Non-enveloped	DNA (ds)	0.082	M1PAS3	1247379		Viruses	Megavirales	Mimiviridae	undef	Moumouvirus	5774	Eukaryota	undef	undef	undef	undef	Amoebidae	Amoeba	undef
Kinase	GO:0004672	protein kinase activity	Biosynthesis	Non-enveloped	DNA (ds)	2.055	M1NMQ6	1247379		Viruses	Megavirales	Mimiviridae	undef	Moumouvirus	5774	Eukaryota	undef	undef	undef	undef	Amoebidae	Amoeba	undef
Glycosyl hydrolase family 16	GO:0016787	hydrolase activity	Biosynthesis	Non-enveloped	DNA (ds)	14.95	A0A0N9QJ29	455364		Viruses	Megavirales	Phycodnaviridae	undef	Chrysochromulina_ericina_virus	156174	Eukaryota	undef	undef	undef	Prymnesiales	Prymnesiaceae	Haptolina	Haptolina_ericina
Putative phosphotransferase	GO:0016740	transferase activity	Biosynthesis	Non-enveloped	DNA (ds)	11.528	A0A0N9QY38	455364		Viruses	Megavirales	Phycodnaviridae	undef	Chrysochromulina_ericina_virus	156174	Eukaryota	undef	undef	undef	Prymnesiales	Prymnesiaceae	Haptolina	Haptolina_ericina
DNA polymerase B	GO:0006260	DNA replication	Biosynthesis	Non-enveloped	DNA (ds)	7.929	A0A0N9R419	455364		Viruses	Megavirales	Phycodnaviridae	undef	Chrysochromulina_ericina_virus	156174	Eukaryota	undef	undef	undef	Prymnesiales	Prymnesiaceae	Haptolina	Haptolina_ericina
DNA polymerase	GO:0006260	DNA replication	Biosynthesis	Non-enveloped	DNA (ds)	7.366	A7U6F1	455364		Viruses	Megavirales	Phycodnaviridae	undef	Chrysochromulina_ericina_virus	156174	Eukaryota	undef	undef	undef	Prymnesiales	Prymnesiaceae	Haptolina	Haptolina_ericina
Prolin rich repeat containing protein	Unreviewed	Unreviewed	Biosynthesis	Non-enveloped	DNA (ds)	2.31	A0A0N9QJ52	455364		Viruses	Megavirales	Phycodnaviridae	undef	Chrysochromulina_ericina_virus	156174	Eukaryota	undef	undef	undef	Prymnesiales	Prymnesiaceae	Haptolina	Haptolina_ericina
Hsp70 protein	Unreviewed	Unreviewed	Biosynthesis	Non-enveloped	DNA (ds)	1.441	A0A0N9QXN8	455364		Viruses	Megavirales	Phycodnaviridae	undef	Chrysochromulina_ericina_virus	156174	Eukaryota	undef	undef	undef	Prymnesiales	Prymnesiaceae	Haptolina	Haptolina_ericina
Superfamily II helicase	GO:0004386	helicase activity	Biosynthesis	Non-enveloped	DNA (ds)	5.551	A0A1J0F9M3	1917232		Viruses	Megavirales	Phycodnaviridae	Chlorovirus	Only_Syngen_Nebraska_virus_5	554065	Eukaryota	Viridiplantae	Chlorophyta	Trebouxiophyceae	Chlorellales	Chlorellaceae	Chlorella	Chlorella_variabilis
Protein kinase	GO:0004672	protein kinase activity	Biosynthesis	Non-enveloped	DNA (ds)	12.696	O41096	10506		Viruses	Megavirales	Phycodnaviridae	Chlorovirus	Paramecium_bursaria_Chlorella_virus_1	114049	Eukaryota	Viridiplantae	Chlorophyta	Chlorophyceae	undef	undef	Chlorella	undef
ATP-dependent zinc metalloprotease	GO:0005524	ATP binding	Biosynthesis	Non-enveloped	DNA (ds)	1.543	R4TQL5	251749		Viruses	Megavirales	Phycodnaviridae	Prymnesiovirus	Phaeocystis_globosa_virus	33658	Eukaryota	undef	undef	undef	Phaeocystales	Phaeocystaceae	Phaeocystis	Phaeocystis_globosa
Multiple copy protein PGV_MIGE	GO:0003676	nucleic acid binding	Biosynthesis	Non-enveloped	DNA (ds)	0.486	R4TF27	251749		Viruses	Megavirales	Phycodnaviridae	Prymnesiovirus	Phaeocystis_globosa_virus	33658	Eukaryota	undef	undef	undef	Phaeocystales	Phaeocystaceae	Phaeocystis	Phaeocystis_globosa
CNPV130 DNA-binding virion core protein	GO:0019082	viral protein processing	Biosynthesis	Enveloped	DNA (ds)	12.637	Q6VZL7	44088		Viruses	Megavirales	Poxviridae	Avipoxvirus	Canarypox_virus	9134	Eukaryota	Metazoa	Chordata	Aves	Passeriformes	Fringillidae	Serinus	undef
A32R protein	unreviwed	gene regulation	Biosynthesis	Enveloped	DNA (ds)	5.556	Q80DU6	10243		Viruses	Megavirales	Poxviridae	Orthopoxvirus	Cowpox_virus	10129	Eukaryota	Metazoa	Chordata	Mammalia	Rodentia	Muridae	Apodemus	Apodemus_sylvaticus
DNA-binding virion core phosphoprotein F17R	GO:0006260	DNA replication	Biosynthesis	Enveloped	DNA (ds)	0.737	Q70H52	928301		Viruses	Megavirales	Poxviridae	Avipoxvirus	Fowlpox_virus	7742	Eukaryota	Metazoa	Chordata	undef	undef	undef	undef	undef
A12L virion protein orthologue	unreviwed	unknown	Biosynthesis	Enveloped	DNA (ds)	0.386	Q70GY4	928301		Viruses	Megavirales	Poxviridae	Avipoxvirus	Fowlpox_virus	7742	Eukaryota	Metazoa	Chordata	undef	undef	undef	undef	undef
Core phosphoprotein F17	GO:0019082	viral protein processing	Biosynthesis	Enveloped	DNA (ds)	0.737	Q9J5B7	928301		Viruses	Megavirales	Poxviridae	Avipoxvirus	Fowlpox_virus	7742	Eukaryota	Metazoa	Chordata	undef	undef	undef	undef	undef
MPXV-COP-171	regulation of transcription, DNA-templated	regulation of transcription, DNA-templated	Biosynthesis	Enveloped	DNA (ds)	6.211	Q5IXJ8	10244		Viruses	Megavirales	Poxviridae	Orthopoxvirus	Monkeypox_virus	45479	Eukaryota	Metazoa	Chordata	Mammalia	Rodentia	Sciuridae	Cynomys	Cynomys_gunnisoni
Spheroidin	Unreviewed	Unreviewed	Biosynthesis	Enveloped	DNA (ds)	1.978	R4ZFW5	1293572		Viruses	Megavirales	Poxviridae	Betaentomopoxvirus	Mythimna_separata_entomopoxvirus_'L'	271217	Eukaryota	Metazoa	Arthropoda	Insecta	Lepidoptera	Noctuidae	Mythimna	Mythimna_separata
GyrB-like ATPase domain protein	GO:0003918	DNA topoisomerase type II (ATP-hydrolyzing) activity	Biosynthesis	Enveloped	DNA (ds)	7.613	Q070G2	1289473		Viruses	Megavirales	Poxviridae	Crocodylidpoxvirus	Nile_crocodilepox_virus	184234	Eukaryota	Metazoa	Chordata	undef	Crocodylia	Crocodylidae	Crocodylus	Crocodylus_johnsoni
Putative dUTPase	GO:0004170	dUTP diphosphatase activity	Biosynthesis	Enveloped	DNA (ds)	35.503	A0A0A7MBY7	1579460		Viruses	Megavirales	Poxviridae	Parapoxvirus	Parapoxvirus_red_deer/HL953	9860	Eukaryota	Metazoa	Chordata	Mammalia	undef	Cervidae	Cervus	Cervus_elaphus
DNA-binding virion core phosphoprotein	GO:0006260	DNA replication	Biosynthesis	Enveloped	DNA (ds)	0.737	A0A068ELK4	648998		Viruses	Megavirales	Poxviridae	Avipoxvirus	Penguinpox_virus	92683	Eukaryota	Metazoa	Chordata	Aves	Sphenisciformes	Spheniscidae	Spheniscus	Spheniscus_demersus
DNA-binding virion core phosphoprotein	GO:0006260	DNA replication	Biosynthesis	Enveloped	DNA (ds)	0.737	A0A068EGX7	10264		Viruses	Megavirales	Poxviridae	Avipoxvirus	Pigeonpox_virus	8932	Eukaryota	Metazoa	Chordata	Aves	Columbiformes	Columbidae	Columba	Columba_livia
DNA-binding phosphoprotein	GO:0006260	DNA replication	Biosynthesis	Enveloped	DNA (ds)	2.126	A0A1B1MRB5	1873698		Viruses	Megavirales	Poxviridae	undef	Pteropox_virus	94117	Eukaryota	Metazoa	Chordata	Mammalia	Chiroptera	Pteropodidae	Pteropus	Pteropus_scapulatus
Thymidine kinase	GO:0004797	thymidine kinase activity	Biosynthesis	Enveloped	DNA (ds)	36.132	U3UB95	240426		Viruses	Megavirales	Poxviridae	undef	Squirrelpox_virus	10001	Eukaryota	Metazoa	Chordata	Mammalia	Rodentia	Sciuridae	Sciurus	undef
DNA ligase	GO:0006260	DNA replication	Biosynthesis	Enveloped	DNA (ds)	1.41	A0A1L6K3W7	10255		Viruses	Megavirales	Poxviridae	Orthopoxvirus	Variola_virus	9606	Eukaryota	Metazoa	Chordata	Mammalia	Primates	Hominidae	Homo	Homo_sapiens
A35R protein	unreviwed	gene regulation	Biosynthesis	Enveloped	DNA (ds)	1.33	A0A1U8QKT1	587200		Viruses	Megavirales	Poxviridae	Orthopoxvirus	Variola_virus	9606	Eukaryota	Metazoa	Chordata	Mammalia	Primates	Hominidae	Homo	Homo_sapiens
Metalloprotease domain containing protein	GO:0008237	metallopeptidase activity	Maturation	Non-enveloped	DNA (ds)	59.478	M1PXP9	1247379		Viruses	Megavirales	Mimiviridae	undef	Moumouvirus	5774	Eukaryota	undef	undef	undef	undef	Amoebidae	Amoeba	undef
Putative IMV membrane morphogenesis protein	GO:0016021	integral component of membrane	Maturation	Enveloped	DNA (ds)	46.646	Q8V2P6	203173		Viruses	Megavirales	Poxviridae	Orthopoxvirus	Camelpox_virus	9836	Eukaryota	Metazoa	Chordata	Mammalia	undef	Camelidae	Camelus	undef
Putative virion core virion morphogenesis protein	Unreviewed	Unreviewed	Maturation	Enveloped	DNA (ds)	3.411	Q8V2Q1	203173		Viruses	Megavirales	Poxviridae	Orthopoxvirus	Camelpox_virus	9836	Eukaryota	Metazoa	Chordata	Mammalia	undef	Camelidae	Camelus	undef
Collagen-like protein 5	Unreviewed	Unreviewed	structural	Non-enveloped	DNA (ds)	18.642	Q5UPS6	212035		Viruses	Megavirales	Mimiviridae	Mimivirus	Acanthamoeba_polyphaga_mimivirus	5757	Eukaryota	undef	undef	undef	Longamoebia	undef	Acanthamoeba	Acanthamoeba_polyphaga
Collagen-like protein 4	Unreviewed	Unreviewed	structural	Non-enveloped	DNA (ds)	17.859	Q5UPS7	212035		Viruses	Megavirales	Mimiviridae	Mimivirus	Acanthamoeba_polyphaga_mimivirus	5757	Eukaryota	undef	undef	undef	Longamoebia	undef	Acanthamoeba	Acanthamoeba_polyphaga
Collagen-like protein 2	Unreviewed	Unreviewed	structural	Non-enveloped	DNA (ds)	17.122	Q5UQ13	212035		Viruses	Megavirales	Mimiviridae	Mimivirus	Acanthamoeba_polyphaga_mimivirus	5757	Eukaryota	undef	undef	undef	Longamoebia	undef	Acanthamoeba	Acanthamoeba_polyphaga
Collagen-like protein 3	Unreviewed	Unreviewed	structural	Non-enveloped	DNA (ds)	16.087	Q5UPX3	212035		Viruses	Megavirales	Mimiviridae	Mimivirus	Acanthamoeba_polyphaga_mimivirus	5757	Eukaryota	undef	undef	undef	Longamoebia	undef	Acanthamoeba	Acanthamoeba_polyphaga
Collagen-like protein	Unreviewed	Unreviewed	structural	Non-enveloped	DNA (ds)	13.893	A0A0G2Y7X8	212035		Viruses	Megavirales	Mimiviridae	Mimivirus	Acanthamoeba_polyphaga_mimivirus	5757	Eukaryota	undef	undef	undef	Longamoebia	undef	Acanthamoeba	Acanthamoeba_polyphaga
Collagen-like protein 7	Unreviewed	Unreviewed	structural	Non-enveloped	DNA (ds)	9.487	Q5UNS9	212035		Viruses	Megavirales	Mimiviridae	Mimivirus	Acanthamoeba_polyphaga_mimivirus	5757	Eukaryota	undef	undef	undef	Longamoebia	undef	Acanthamoeba	Acanthamoeba_polyphaga
Collagen-like protein 6	Unreviewed	Unreviewed	structural	Non-enveloped	DNA (ds)	7.655	A0A0G2YBE3	212035		Viruses	Megavirales	Mimiviridae	Mimivirus	Acanthamoeba_polyphaga_mimivirus	5757	Eukaryota	undef	undef	undef	Longamoebia	undef	Acanthamoeba	Acanthamoeba_polyphaga
Collagen-like protein	Unreviewed	Unreviewed	structural	Non-enveloped	DNA (ds)	20.463	L7Y5G5	1235314		Viruses	Megavirales	Mimiviridae	undef	Megavirus_chiliensis	5774	Eukaryota	undef	undef	undef	undef	Amoebidae	Amoeba	undef
Collagen-like protein 7	Unreviewed	Unreviewed	structural	Non-enveloped	DNA (ds)	15.426	L7Y395	1235314		Viruses	Megavirales	Mimiviridae	undef	Megavirus_chiliensis	5774	Eukaryota	undef	undef	undef	undef	Amoebidae	Amoeba	undef
CPXV166 protein	Unreviewed	Unreviewed	structural	Enveloped	DNA (ds)	53.925	U5TJY7	10243		Viruses	Megavirales	Poxviridae	Orthopoxvirus	Cowpox_virus	10129	Eukaryota	Metazoa	Chordata	Mammalia	Rodentia	Muridae	Apodemus	Apodemus_sylvaticus
CPXV141 protein	Unreviewed	Unreviewed	structural	Enveloped	DNA (ds)	12.57	Q8QMU1	10243		Viruses	Megavirales	Poxviridae	Orthopoxvirus	Cowpox_virus	10129	Eukaryota	Metazoa	Chordata	Mammalia	Rodentia	Muridae	Apodemus	Apodemus_sylvaticus
CPXV219 protein	Unreviewed	Unreviewed	structural	Enveloped	DNA (ds)	11.738	A0A0K2YSS9	10243		Viruses	Megavirales	Poxviridae	Orthopoxvirus	Cowpox_virus	10129	Eukaryota	Metazoa	Chordata	Mammalia	Rodentia	Muridae	Apodemus	Apodemus_sylvaticus
CPXV052 protein	Unreviewed	Unreviewed	structural	Enveloped	DNA (ds)	6.981	U5TGE2	10243		Viruses	Megavirales	Poxviridae	Orthopoxvirus	Cowpox_virus	10129	Eukaryota	Metazoa	Chordata	Mammalia	Rodentia	Muridae	Apodemus	Apodemus_sylvaticus
CPXV136 protein	Unreviewed	Unreviewed	structural	Enveloped	DNA (ds)	6.155	U5TGD3	10243		Viruses	Megavirales	Poxviridae	Orthopoxvirus	Cowpox_virus	10129	Eukaryota	Metazoa	Chordata	Mammalia	Rodentia	Muridae	Apodemus	Apodemus_sylvaticus
39 kDa core protein	unreviewed	unreviewed	Structural	Enveloped	DNA (ds)	2.784	A0A1S5WL49	10243		Viruses	Megavirales	Poxviridae	Orthopoxvirus	Cowpox_virus	10129	Eukaryota	Metazoa	Chordata	Mammalia	Rodentia	Muridae	Apodemus	Apodemus_sylvaticus
CPXV026 protein	Unreviewed	Unreviewed	structural	Enveloped	DNA (ds)	2.457	U5T8S6	10243		Viruses	Megavirales	Poxviridae	Orthopoxvirus	Cowpox_virus	10129	Eukaryota	Metazoa	Chordata	Mammalia	Rodentia	Muridae	Apodemus	Apodemus_sylvaticus
39 kDa core protein	unreviewed	unreviewed	Structural	Enveloped	DNA (ds)	1.868	F1DIX2	10244		Viruses	Megavirales	Poxviridae	Orthopoxvirus	Monkeypox_virus	45479	Eukaryota	Metazoa	Chordata	Mammalia	Rodentia	Sciuridae	Cynomys	Cynomys_gunnisoni
D8L	GO:0016021	integral component of membrane	structural	Enveloped	DNA (ds)	1.241	Q5QC87	10244		Viruses	Megavirales	Poxviridae	Orthopoxvirus	Monkeypox_virus	45479	Eukaryota	Metazoa	Chordata	Mammalia	Rodentia	Sciuridae	Cynomys	Cynomys_gunnisoni
39kDa core protein	unreviewed	unreviewed	Structural	Enveloped	DNA (ds)	6.561	A0A0G3G2L5	10256		Viruses	Megavirales	Poxviridae	Orthopoxvirus	Raccoonpox_virus	9654	Eukaryota	Metazoa	Chordata	Mammalia	Carnivora	Procyonidae	Procyon	Procyon_lotor
39kDa virion core protein	unreviewed	unreviewed	Structural	Enveloped	DNA (ds)	5.116	A0A1C9KBU4	160796		Viruses	Megavirales	Poxviridae	Orthopoxvirus	Skunkpox_virus	9534	Eukaryota	Metazoa	Chordata	Mammalia	Primates	Cercopithecidae	Chlorocebus	Chlorocebus_aethiops
4b core protein	unreviewed	unreviewed	Structural	Enveloped	DNA (ds)	0.108	A7XCM2	99000		Viruses	Megavirales	Poxviridae	Yatapoxvirus	Tanapox_virus	9443	Eukaryota	Metazoa	Chordata	Mammalia	Primates	undef	undef	undef
39kDa core protein	unreviewed	unreviewed	Structural	Enveloped	DNA (ds)	5.202	Q0NP86	28871		Viruses	Megavirales	Poxviridae	Orthopoxvirus	Taterapox_virus	41262	Eukaryota	Metazoa	Chordata	Mammalia	Rodentia	Muridae	Tatera	undef
39 kDa core protein	unreviewed	unreviewed	Structural	Enveloped	DNA (ds)	22.105	Q4F8B5	336486		Viruses	Megavirales	Poxviridae	Avipoxvirus	Turkeypox_virus	9103	Eukaryota	Metazoa	Chordata	Aves	Galliformes	Phasianidae	Meleagris	Meleagris_gallopavo
39kDa core protein	unreviewed	unreviewed	Structural	Enveloped	DNA (ds)	6.448	O57218	126794		Viruses	Megavirales	Poxviridae	Orthopoxvirus	Vaccinia_virus	9606	Eukaryota	Metazoa	Chordata	Mammalia	Primates	Hominidae	Homo	Homo_sapiens
39 kDa core protein	unreviewed	unreviewed	Structural	Enveloped	DNA (ds)	2.76	H2DWG6	10245		Viruses	Megavirales	Poxviridae	Orthopoxvirus	Vaccinia_virus	9606	Eukaryota	Metazoa	Chordata	Mammalia	Primates	Hominidae	Homo	Homo_sapiens
39-kDa immunodominant antigenic protein protein	unreviewed	unreviewed	Structural	Enveloped	DNA (ds)	0.927	Q6LD94	10245		Viruses	Megavirales	Poxviridae	Orthopoxvirus	Vaccinia_virus	9606	Eukaryota	Metazoa	Chordata	Mammalia	Primates	Hominidae	Homo	Homo_sapiens
39kDa core protein	unreviewed	unreviewed	Structural	Enveloped	DNA (ds)	7.206	Q0NCL3	587201		Viruses	Megavirales	Poxviridae	Orthopoxvirus	Variola virus	9606	Eukaryota	Metazoa	Chordata	Mammalia	Primates	Hominidae	Homo	Homo_sapiens
39kDa core protein	unreviewed	unreviewed	Structural	Enveloped	DNA (ds)	8.159	Q0NID9	10255		Viruses	Megavirales	Poxviridae	Orthopoxvirus	Variola_virus	9606	Eukaryota	Metazoa	Chordata	Mammalia	Primates	Hominidae	Homo	Homo_sapiens
39 kDa core protein	unreviewed	unreviewed	Structural	Enveloped	DNA (ds)	7.206	Q0N538	10255		Viruses	Megavirales	Poxviridae	Orthopoxvirus	Variola_virus	9606	Eukaryota	Metazoa	Chordata	Mammalia	Primates	Hominidae	Homo	Homo_sapiens
D15R protein	GO:0016021	integral component of membrane	structural	Enveloped	DNA (ds)	2.831	A0A1U8QST4	587200		Viruses	Megavirales	Poxviridae	Orthopoxvirus	Variola_virus	9606	Eukaryota	Metazoa	Chordata	Mammalia	Primates	Hominidae	Homo	Homo_sapiens
39kDa virion core protein	unreviewed	unreviewed	Structural	Enveloped	DNA (ds)	2.126	A0A1C9KCC5	28874		Viruses	Megavirales	Poxviridae	Orthopoxvirus	Volepox_virus	9534	Eukaryota	Metazoa	Chordata	Mammalia	Primates	Cercopithecidae	Chlorocebus	Chlorocebus_aethiops
39kDa virion core protein	unreviewed	unreviewed	Structural	Enveloped	DNA (ds)	1.878	G3EHZ7	1076255		Viruses	Megavirales	Poxviridae	Orthopoxvirus	Yoka_poxvirus	10090	Eukaryota	Metazoa	Chordata	Mammalia	Rodentia	Muridae	Mus	Mus_musculus
Major capsid protein	GO:0005198	structural molecule activity	Structure	Non-enveloped	DNA (ds)	1.175	E3T5B3	693272		Viruses	Megavirales	Mimiviridae	Cafeteriavirus	Cafeteria_roenbergensis_virus	33653	Eukaryota	undef	undef	undef	Bicosoecida	Cafeteriaceae	Cafeteria	Cafeteria_roenbergensis
IMV envelope protein	GO:0019031	viral envelope	structure	Non-enveloped	DNA (ds)	4.641	M1PGT7	1247379		Viruses	Megavirales	Mimiviridae	undef	Moumouvirus	5774	Eukaryota	undef	undef	undef	undef	Amoebidae	Amoeba	undef
Major capsid protein 2	GO:0005198	structural molecule activity	Structure	Non-enveloped	DNA (ds)	0.513	A0A0N9QWW3	455364		Viruses	Megavirales	Phycodnaviridae	undef	Chrysochromulina_ericina_virus	156174	Eukaryota	undef	undef	undef	Prymnesiales	Prymnesiaceae	Haptolina	Haptolina_ericina
Major capsid protein VP54	GO:0005198	structural molecule activity	Structure	Non-enveloped	DNA (ds)	2.827	A0A1J0F9Q9	1917232		Viruses	Megavirales	Phycodnaviridae	Chlorovirus	Only_Syngen_Nebraska_virus_5	554065	Eukaryota	Viridiplantae	Chlorophyta	Trebouxiophyceae	Chlorellales	Chlorellaceae	Chlorella	Chlorella_variabilis
Major capsid protein	GO:0005198	structural molecule activity	Structure	Non-enveloped	DNA (ds)	1.305	P30328	10506		Viruses	Megavirales	Phycodnaviridae	Chlorovirus	Paramecium_bursaria_Chlorella_virus_1	114049	Eukaryota	Viridiplantae	Chlorophyta	Chlorophyceae	undef	undef	Chlorella	undef
Putative major capsid protein	GO:0005198	structural molecule activity	Structure	Non-enveloped	DNA (ds)	3.669	A0A0N7KVU5	1586714		Viruses	Megavirales	Phycodnaviridae	undef	Yellowstone_lake_phycodnavirus_2	1	undef	undef	undef	undef	undef	undef	undef	undef
IMV membrane protein	GO:0019031	viral envelope	structure	Enveloped	DNA (ds)	9.74	G0XX70	10243		Viruses	Megavirales	Poxviridae	Orthopoxvirus	Cowpox_virus	10129	Eukaryota	Metazoa	Chordata	Mammalia	Rodentia	Muridae	Apodemus	Apodemus_sylvaticus
IMV membrane protein	GO:0019031	viral envelope	structure	Enveloped	DNA (ds)	3.873	A0A0F6N767	10244		Viruses	Megavirales	Poxviridae	Orthopoxvirus	Monkeypox_virus	45479	Eukaryota	Metazoa	Chordata	Mammalia	Rodentia	Sciuridae	Cynomys	Cynomys_gunnisoni
Imv p35 heparan binding surface protein	GO:0019031	viral envelope	structure	Enveloped	DNA (ds)	6.423	A0A1B1MRE8	1873698		Viruses	Megavirales	Poxviridae	undef	Pteropox_virus	94117	Eukaryota	Metazoa	Chordata	Mammalia	Chiroptera	Pteropodidae	Pteropus	Pteropus_scapulatus
IMV heparin binding surface protein	GO:0019031	viral envelope	structure	Enveloped	DNA (ds)	11.25	U3UBJ8	240426		Viruses	Megavirales	Poxviridae	undef	Squirrelpox_virus	10001	Eukaryota	Metazoa	Chordata	Mammalia	Rodentia	Sciuridae	Sciurus	undef
IMV membrane protein	GO:0019031	viral envelope	structure	Enveloped	DNA (ds)	13.074	Q0NP81	28871		Viruses	Megavirales	Poxviridae	Orthopoxvirus	Taterapox_virus	41262	Eukaryota	Metazoa	Chordata	Mammalia	Rodentia	Muridae	Tatera	undef
Collagen triple helix repeat containing protein	Unreviewed	Unreviewed	suppression by virus of host complement activation	Non-enveloped	DNA (ds)	18.642	G8ECV3	554168		Viruses	Megavirales	Mimiviridae	undef	Acanthamoeba_castellanii_mamavirus	5755	Eukaryota	undef	undef	undef	Longamoebia	undef	Acanthamoeba	Acanthamoeba_castellanii
Ricin-type lectin protein	GO:0046872	metal ion binding	suppression by virus of host complement activation	Non-enveloped	DNA (ds)	5.428	G8ED05	554168		Viruses	Megavirales	Mimiviridae	undef	Acanthamoeba_castellanii_mamavirus	5755	Eukaryota	undef	undef	undef	Longamoebia	undef	Acanthamoeba	Acanthamoeba_castellanii
Collagen triple helix repeat-containing protein	Unreviewed	Unreviewed	suppression by virus of host complement activation	Non-enveloped	DNA (ds)	18.919	A0A0G2YA27	212035		Viruses	Megavirales	Mimiviridae	Mimivirus	Acanthamoeba_polyphaga_mimivirus	5757	Eukaryota	undef	undef	undef	Longamoebia	undef	Acanthamoeba	Acanthamoeba_polyphaga
Collagen triple helix repeat containing protein	Unreviewed	Unreviewed	suppression by virus of host complement activation	Non-enveloped	DNA (ds)	18.642	A0A0G2Y5K0	212035		Viruses	Megavirales	Mimiviridae	Mimivirus	Acanthamoeba_polyphaga_mimivirus	5757	Eukaryota	undef	undef	undef	Longamoebia	undef	Acanthamoeba	Acanthamoeba_polyphaga
Collagen triple helix repeat protein	Unreviewed	Unreviewed	suppression by virus of host complement activation	Non-enveloped	DNA (ds)	5.644	L7RCJ7	1269028		Viruses	Megavirales	Mimiviridae	undef	Moumouvirus	5757	Eukaryota	undef	undef	undef	Longamoebia	undef	Acanthamoeba	Acanthamoeba_polyphaga
Collagen triple helix	Unreviewed	Unreviewed	suppression by virus of host complement activation	Non-enveloped	DNA (ds)	23.177	A0A0N9QJ10	455364		Viruses	Megavirales	Phycodnaviridae	undef	Chrysochromulina_ericina_virus	156174	Eukaryota	undef	undef	undef	Prymnesiales	Prymnesiaceae	Haptolina	Haptolina_ericina
Ring finger domain containing protein	GO:0046872	metal ion binding	suppression by virus of host complement activation	Non-enveloped	DNA (ds)	6.976	A0A0N9QXM8	455364		Viruses	Megavirales	Phycodnaviridae	undef	Chrysochromulina_ericina_virus	156174	Eukaryota	undef	undef	undef	Prymnesiales	Prymnesiaceae	Haptolina	Haptolina_ericina
RING finger protein	GO:0046872	metal ion binding	suppression by virus of host complement activation	Non-enveloped	DNA (ds)	11.295	R4TWR5	251749		Viruses	Megavirales	Phycodnaviridae	Prymnesiovirus	Phaeocystis_globosa_virus	33658	Eukaryota	undef	undef	undef	Phaeocystales	Phaeocystaceae	Phaeocystis	Phaeocystis_globosa
NF-kappaB inhibitor	Unreviewed	Unreviewed	suppression by virus of host complement activation	Enveloped	DNA (ds)	5.415	A0A0E3T7W7	129727		Viruses	Megavirales	Poxviridae	Parapoxvirus	Bovine_papular_stomatitis_virus	9913	Eukaryota	Metazoa	Chordata	Mammalia	undef	Bovidae	Bos	Bos_taurus
CNPV010 ankyrin repeat protein	Unreviewed	Unreviewed	suppression by virus of host complement activation	Enveloped	DNA (ds)	12.13	Q6VZY7	44088		Viruses	Megavirales	Poxviridae	Avipoxvirus	Canarypox_virus	9134	Eukaryota	Metazoa	Chordata	Aves	Passeriformes	Fringillidae	Serinus	undef
Ig domain OX-2-like protein	GO:0050776	regulation of immune response	suppression by virus of host complement activation	Enveloped	DNA (ds)	0.563	A0A1S6LC02	10273		Viruses	Megavirales	Poxviridae	Leporipoxvirus	Myxoma_virus	9986	Eukaryota	Metazoa	Chordata	Mammalia	Lagomorpha	Leporidae	Oryctolagus	Oryctolagus_cuniculus
Immunodominant envelope protein F1L	Unreviewed	Unreviewed	suppression by virus of host complement activation	Enveloped	DNA (ds)	0.598	A0A0K1TPB3	10258		Viruses	Megavirales	Poxviridae	Parapoxvirus	Orf_virus	9925	Eukaryota	Metazoa	Chordata	Mammalia	undef	Bovidae	Capra	Capra_hircus
Immunodominant virion protein	Unreviewed	Unreviewed	suppression by virus of host complement activation	Enveloped	DNA (ds)	29.23	A0A068EFG7	648998		Viruses	Megavirales	Poxviridae	Avipoxvirus	Penguinpox_virus	92683	Eukaryota	Metazoa	Chordata	Aves	Sphenisciformes	Spheniscidae	Spheniscus	Spheniscus_demersus
Immunodominant virion protein	Unreviewed	Unreviewed	suppression by virus of host complement activation	Enveloped	DNA (ds)	24.244	A0A068EGC6	10264		Viruses	Megavirales	Poxviridae	Avipoxvirus	Pigeonpox_virus	8932	Eukaryota	Metazoa	Chordata	Aves	Columbiformes	Columbidae	Columba	Columba_livia
Immunodominant envelope protein	Unreviewed	Unreviewed	suppression by virus of host complement activation	Enveloped	DNA (ds)	7.34	D3IZ75	129726		Viruses	Megavirales	Poxviridae	Parapoxvirus	Pseudocowpox_virus	9913	Eukaryota	Metazoa	Chordata	Mammalia	undef	Bovidae	Bos	Bos_taurus
C4R	GO:0016021	integral component of membrane	suppression by virus of host complement activation	Enveloped	DNA (ds)	11.058	Q1HTQ9	240426		Viruses	Megavirales	Poxviridae	undef	Squirrelpox_virus	10001	Eukaryota	Metazoa	Chordata	Mammalia	Rodentia	Sciuridae	Sciurus	undef
Immunodominant virion protein	Unreviewed	Unreviewed	suppression by virus of host complement activation	Enveloped	DNA (ds)	2.335	A0A0M3ZRQ9	336486		Viruses	Megavirales	Poxviridae	Avipoxvirus	Turkeypox_virus	9103	Eukaryota	Metazoa	Chordata	Aves	Galliformes	Phasianidae	Meleagris	Meleagris_gallopavo
Ankyrin repeat-containing protein	unreviwed	regulation of the pro-inflammatory NF-jB signaling cascade	suppression by virus of host complement activation and viral structural proteins	Non-enveloped	DNA (ds)	2.846	G8EBG8	554168		Viruses	Megavirales	Mimiviridae	undef	Acanthamoeba_castellanii_mamavirus	5755	Eukaryota	undef	undef	undef	Longamoebia	undef	Acanthamoeba	Acanthamoeba_castellanii
Ankyrin repeat-containing protein	unreviwed	regulation of the pro-inflammatory NF-jB signaling cascade	suppression by virus of host complement activation and viral structural proteins	Non-enveloped	DNA (ds)	1.417	A0A0G2YAW1	212035		Viruses	Megavirales	Mimiviridae	Mimivirus	Acanthamoeba_polyphaga_mimivirus	5757	Eukaryota	undef	undef	undef	Longamoebia	undef	Acanthamoeba	Acanthamoeba_polyphaga
Ankyrin-containing protein	unreviwed	regulation of the pro-inflammatory NF-jB signaling cascade	suppression by virus of host complement activation and viral structural proteins	Non-enveloped	DNA (ds)	0.46	E3VYF6	212035		Viruses	Megavirales	Mimiviridae	Mimivirus	Acanthamoeba_polyphaga_mimivirus	5757	Eukaryota	undef	undef	undef	Longamoebia	undef	Acanthamoeba	Acanthamoeba_polyphaga
Ankyrin repeat protein	unreviwed	regulation of the pro-inflammatory NF-jB signaling cascade	suppression by virus of host complement activation and viral structural proteins	Non-enveloped	DNA (ds)	10.374	L7RDZ1	1269028		Viruses	Megavirales	Mimiviridae	undef	Moumouvirus	5757	Eukaryota	undef	undef	undef	Longamoebia	undef	Acanthamoeba	Acanthamoeba_polyphaga
Ankyrin repeat-containing protein	unreviwed	regulation of the pro-inflammatory NF-jB signaling cascade	suppression by virus of host complement activation and viral structural proteins	Enveloped	DNA (ds)	1.156	G0XWA1	10243		Viruses	Megavirales	Poxviridae	Orthopoxvirus	Cowpox_virus	10129	Eukaryota	Metazoa	Chordata	Mammalia	Rodentia	Muridae	Apodemus	Apodemus_sylvaticus
Ankyrin repeat-containing protein	unreviwed	regulation of the pro-inflammatory NF-jB signaling cascade	suppression by virus of host complement activation and viral structural proteins	Enveloped	DNA (ds)	1.587	A0A0G3FXI4	10256		Viruses	Megavirales	Poxviridae	Orthopoxvirus	Raccoonpox_virus	9654	Eukaryota	Metazoa	Chordata	Mammalia	Carnivora	Procyonidae	Procyon	Procyon_lotor
Late protein I196L	Unreviewed	Unreviewed	Undefined	Enveloped	DNA (ds)	11.142	P0CA91	10500		Viruses	Megavirales	Asfarviridae	Asfivirus	African_swine_fever_virus	6937	Eukaryota	Metazoa	Arthropoda	Arachnida	Ixodida	Argasidae	Ornithodoros	undef
H171R	Unreviewed	Unreviewed	Undefined	Enveloped	DNA (ds)	5.699	A0A0A1DY27	10497		Viruses	Megavirales	Asfarviridae	Asfivirus	African_swine_fever_virus	6938	Eukaryota	Metazoa	Arthropoda	Arachnida	Ixodida	Argasidae	Ornithodoros	Ornithodoros_moubata
Structural protein p54	GO:0016021	integral component of membrane	Undefined	Enveloped	DNA (ds)	5.349	A0A059SRZ0	10497		Viruses	Megavirales	Asfarviridae	Asfivirus	African_swine_fever_virus	6938	Eukaryota	Metazoa	Arthropoda	Arachnida	Ixodida	Argasidae	Ornithodoros	Ornithodoros_moubata
Protein B602L	Unreviewed	Unreviewed	Undefined	Enveloped	DNA (ds)	0.711	Q8V9S9	10500		Viruses	Megavirales	Asfarviridae	Asfivirus	African_swine_fever_virus	6937	Eukaryota	Metazoa	Arthropoda	Arachnida	Ixodida	Argasidae	Ornithodoros	undef
Lectin homolog	Unreviewed	Unreviewed	Undefined	Enveloped	DNA (ds)	0.423	O89336	10497		Viruses	Megavirales	Asfarviridae	Asfivirus	African_swine_fever_virus	6938	Eukaryota	Metazoa	Arthropoda	Arachnida	Ixodida	Argasidae	Ornithodoros	Ornithodoros_moubata
Pp220	Unreviewed	Unreviewed	Undefined	Enveloped	DNA (ds)	0.384	X2L2R8	10497		Viruses	Megavirales	Asfarviridae	Asfivirus	African_swine_fever_virus	6938	Eukaryota	Metazoa	Arthropoda	Arachnida	Ixodida	Argasidae	Ornithodoros	Ornithodoros_moubata
Putative uncharacterized protein MAMA_R413	Unreviewed	Unreviewed	Undefined	Non-enveloped	DNA (ds)	55.073	G8ED52	554168		Viruses	Megavirales	Mimiviridae	undef	Acanthamoeba_castellanii_mamavirus	5755	Eukaryota	undef	undef	undef	Longamoebia	undef	Acanthamoeba	Acanthamoeba_castellanii
Putative uncharacterized protein MAMA_L437	Unreviewed	Unreviewed	Undefined	Non-enveloped	DNA (ds)	45.218	G8ED74	554168		Viruses	Megavirales	Mimiviridae	undef	Acanthamoeba_castellanii_mamavirus	5755	Eukaryota	undef	undef	undef	Longamoebia	undef	Acanthamoeba	Acanthamoeba_castellanii
Putative low complexity protein	Unreviewed	Unreviewed	Undefined	Non-enveloped	DNA (ds)	41.638	G8ECX9	554168		Viruses	Megavirales	Mimiviridae	undef	Acanthamoeba_castellanii_mamavirus	5755	Eukaryota	undef	undef	undef	Longamoebia	undef	Acanthamoeba	Acanthamoeba_castellanii
Putative uncharacterized protein MAMA_L436	Unreviewed	Unreviewed	Undefined	Non-enveloped	DNA (ds)	34.831	G8ED73	554168		Viruses	Megavirales	Mimiviridae	undef	Acanthamoeba_castellanii_mamavirus	5755	Eukaryota	undef	undef	undef	Longamoebia	undef	Acanthamoeba	Acanthamoeba_castellanii
Putative uncharacterized protein MAMA_R484	Unreviewed	Unreviewed	Undefined	Non-enveloped	DNA (ds)	34.763	G8EDB9	554168		Viruses	Megavirales	Mimiviridae	undef	Acanthamoeba_castellanii_mamavirus	5755	Eukaryota	undef	undef	undef	Longamoebia	undef	Acanthamoeba	Acanthamoeba_castellanii
Putative uncharacterized protein MAMA_R847	Unreviewed	Unreviewed	Undefined	Non-enveloped	DNA (ds)	34.744	G8EBH9	554168		Viruses	Megavirales	Mimiviridae	undef	Acanthamoeba_castellanii_mamavirus	5755	Eukaryota	undef	undef	undef	Longamoebia	undef	Acanthamoeba	Acanthamoeba_castellanii
Putative uncharacterized protein MAMA_L499	Unreviewed	Unreviewed	Undefined	Non-enveloped	DNA (ds)	27.913	G8EDD3	554168		Viruses	Megavirales	Mimiviridae	undef	Acanthamoeba_castellanii_mamavirus	5755	Eukaryota	undef	undef	undef	Longamoebia	undef	Acanthamoeba	Acanthamoeba_castellanii
Putative uncharacterized protein MAMA_R553	Unreviewed	Unreviewed	Undefined	Non-enveloped	DNA (ds)	27.782	G8EDI3	554168		Viruses	Megavirales	Mimiviridae	undef	Acanthamoeba_castellanii_mamavirus	5755	Eukaryota	undef	undef	undef	Longamoebia	undef	Acanthamoeba	Acanthamoeba_castellanii
Putative uncharacterized protein MAMA_R424	Unreviewed	Unreviewed	Undefined	Non-enveloped	DNA (ds)	26.97	G8ED62	554168		Viruses	Megavirales	Mimiviridae	undef	Acanthamoeba_castellanii_mamavirus	5755	Eukaryota	undef	undef	undef	Longamoebia	undef	Acanthamoeba	Acanthamoeba_castellanii
Putative uncharacterized protein MAMA_R371	Unreviewed	Unreviewed	Undefined	Non-enveloped	DNA (ds)	24.924	G8ED14	554168		Viruses	Megavirales	Mimiviridae	undef	Acanthamoeba_castellanii_mamavirus	5755	Eukaryota	undef	undef	undef	Longamoebia	undef	Acanthamoeba	Acanthamoeba_castellanii
Putative uncharacterized protein MAMA_R809	Unreviewed	Unreviewed	Undefined	Non-enveloped	DNA (ds)	22.734	G8EBE3	554168		Viruses	Megavirales	Mimiviridae	undef	Acanthamoeba_castellanii_mamavirus	5755	Eukaryota	undef	undef	undef	Longamoebia	undef	Acanthamoeba	Acanthamoeba_castellanii
Putative uncharacterized protein MAMA_L331	Unreviewed	Unreviewed	Undefined	Non-enveloped	DNA (ds)	21.484	G8ECX7	554168		Viruses	Megavirales	Mimiviridae	undef	Acanthamoeba_castellanii_mamavirus	5755	Eukaryota	undef	undef	undef	Longamoebia	undef	Acanthamoeba	Acanthamoeba_castellanii
Putative uncharacterized protein MAMA_L527	Unreviewed	Unreviewed	Undefined	Non-enveloped	DNA (ds)	20.605	G8EDF7	554168		Viruses	Megavirales	Mimiviridae	undef	Acanthamoeba_castellanii_mamavirus	5755	Eukaryota	undef	undef	undef	Longamoebia	undef	Acanthamoeba	Acanthamoeba_castellanii
Putative uncharacterized protein MAMA_L481	Unreviewed	Unreviewed	Undefined	Non-enveloped	DNA (ds)	17.399	G8EDB6	554168		Viruses	Megavirales	Mimiviridae	undef	Acanthamoeba_castellanii_mamavirus	5755	Eukaryota	undef	undef	undef	Longamoebia	undef	Acanthamoeba	Acanthamoeba_castellanii
Putative uncharacterized protein MAMA_L838	Unreviewed	Unreviewed	Undefined	Non-enveloped	DNA (ds)	16.773	G8EBH2	554168		Viruses	Megavirales	Mimiviridae	undef	Acanthamoeba_castellanii_mamavirus	5755	Eukaryota	undef	undef	undef	Longamoebia	undef	Acanthamoeba	Acanthamoeba_castellanii
Putative uncharacterized protein MAMA_L193	Unreviewed	Unreviewed	Undefined	Non-enveloped	DNA (ds)	16.068	G8ECJ5	554168		Viruses	Megavirales	Mimiviridae	undef	Acanthamoeba_castellanii_mamavirus	5755	Eukaryota	undef	undef	undef	Longamoebia	undef	Acanthamoeba	Acanthamoeba_castellanii
Putative uncharacterized protein MAMA_L754	Unreviewed	Unreviewed	Undefined	Non-enveloped	DNA (ds)	14.955	G8EB89	554168		Viruses	Megavirales	Mimiviridae	undef	Acanthamoeba_castellanii_mamavirus	5755	Eukaryota	undef	undef	undef	Longamoebia	undef	Acanthamoeba	Acanthamoeba_castellanii
Putative uncharacterized protein MAMA_R657	Unreviewed	Unreviewed	Undefined	Non-enveloped	DNA (ds)	14.345	G8EDT4	554168		Viruses	Megavirales	Mimiviridae	undef	Acanthamoeba_castellanii_mamavirus	5755	Eukaryota	undef	undef	undef	Longamoebia	undef	Acanthamoeba	Acanthamoeba_castellanii
Putative uncharacterized protein MAMA_R686	Unreviewed	Unreviewed	Undefined	Non-enveloped	DNA (ds)	13.425	G8EDW1	554168		Viruses	Megavirales	Mimiviridae	undef	Acanthamoeba_castellanii_mamavirus	5755	Eukaryota	undef	undef	undef	Longamoebia	undef	Acanthamoeba	Acanthamoeba_castellanii
Putative uncharacterized protein MAMA_L693	Unreviewed	Unreviewed	Undefined	Non-enveloped	DNA (ds)	12.997	G8EB30	554168		Viruses	Megavirales	Mimiviridae	undef	Acanthamoeba_castellanii_mamavirus	5755	Eukaryota	undef	undef	undef	Longamoebia	undef	Acanthamoeba	Acanthamoeba_castellanii
Putative uncharacterized protein MAMA_R833	Unreviewed	Unreviewed	Undefined	Non-enveloped	DNA (ds)	11.79	G8EBG7	554168		Viruses	Megavirales	Mimiviridae	undef	Acanthamoeba_castellanii_mamavirus	5755	Eukaryota	undef	undef	undef	Longamoebia	undef	Acanthamoeba	Acanthamoeba_castellanii
Putative uncharacterized protein MAMA_R534	Unreviewed	Unreviewed	Undefined	Non-enveloped	DNA (ds)	11.709	G8EDG4	554168		Viruses	Megavirales	Mimiviridae	undef	Acanthamoeba_castellanii_mamavirus	5755	Eukaryota	undef	undef	undef	Longamoebia	undef	Acanthamoeba	Acanthamoeba_castellanii
Putative uncharacterized protein MAMA_L517	Unreviewed	Unreviewed	Undefined	Non-enveloped	DNA (ds)	11.501	G8EDE7	554168		Viruses	Megavirales	Mimiviridae	undef	Acanthamoeba_castellanii_mamavirus	5755	Eukaryota	undef	undef	undef	Longamoebia	undef	Acanthamoeba	Acanthamoeba_castellanii
Putative uncharacterized protein MAMA_R549	Unreviewed	Unreviewed	Undefined	Non-enveloped	DNA (ds)	11.423	G8EDH9	554168		Viruses	Megavirales	Mimiviridae	undef	Acanthamoeba_castellanii_mamavirus	5755	Eukaryota	undef	undef	undef	Longamoebia	undef	Acanthamoeba	Acanthamoeba_castellanii
Putative uncharacterized protein MAMA_R751	Unreviewed	Unreviewed	Undefined	Non-enveloped	DNA (ds)	11.182	G8EB86	554168		Viruses	Megavirales	Mimiviridae	undef	Acanthamoeba_castellanii_mamavirus	5755	Eukaryota	undef	undef	undef	Longamoebia	undef	Acanthamoeba	Acanthamoeba_castellanii
Putative uncharacterized protein MAMA_L537	Unreviewed	Unreviewed	Undefined	Non-enveloped	DNA (ds)	9.318	G8EDG7	554168		Viruses	Megavirales	Mimiviridae	undef	Acanthamoeba_castellanii_mamavirus	5755	Eukaryota	undef	undef	undef	Longamoebia	undef	Acanthamoeba	Acanthamoeba_castellanii
Putative uncharacterized protein MAMA_R545	Unreviewed	Unreviewed	Undefined	Non-enveloped	DNA (ds)	9.254	G8EDH5	554168		Viruses	Megavirales	Mimiviridae	undef	Acanthamoeba_castellanii_mamavirus	5755	Eukaryota	undef	undef	undef	Longamoebia	undef	Acanthamoeba	Acanthamoeba_castellanii
Putative uncharacterized protein MAMA_R470	Unreviewed	Unreviewed	Undefined	Non-enveloped	DNA (ds)	8.956	G8EDA5	554168		Viruses	Megavirales	Mimiviridae	undef	Acanthamoeba_castellanii_mamavirus	5755	Eukaryota	undef	undef	undef	Longamoebia	undef	Acanthamoeba	Acanthamoeba_castellanii
Putative uncharacterized protein MAMA_R661	Unreviewed	Unreviewed	Undefined	Non-enveloped	DNA (ds)	8.856	G8EDT8	554168		Viruses	Megavirales	Mimiviridae	undef	Acanthamoeba_castellanii_mamavirus	5755	Eukaryota	undef	undef	undef	Longamoebia	undef	Acanthamoeba	Acanthamoeba_castellanii
Putative uncharacterized protein MAMA_R828	Unreviewed	Unreviewed	Undefined	Non-enveloped	DNA (ds)	8.562	G8EBG2	554168		Viruses	Megavirales	Mimiviridae	undef	Acanthamoeba_castellanii_mamavirus	5755	Eukaryota	undef	undef	undef	Longamoebia	undef	Acanthamoeba	Acanthamoeba_castellanii
Putative uncharacterized protein MAMA_L756	Unreviewed	Unreviewed	Undefined	Non-enveloped	DNA (ds)	7.907	G8EB91	554168		Viruses	Megavirales	Mimiviridae	undef	Acanthamoeba_castellanii_mamavirus	5755	Eukaryota	undef	undef	undef	Longamoebia	undef	Acanthamoeba	Acanthamoeba_castellanii
Putative uncharacterized protein MAMA_R423	Unreviewed	Unreviewed	Undefined	Non-enveloped	DNA (ds)	7.83	G8ED61	554168		Viruses	Megavirales	Mimiviridae	undef	Acanthamoeba_castellanii_mamavirus	5755	Eukaryota	undef	undef	undef	Longamoebia	undef	Acanthamoeba	Acanthamoeba_castellanii
Putative uncharacterized protein MAMA_R270	Unreviewed	Unreviewed	Undefined	Non-enveloped	DNA (ds)	6.435	G8ECR7	554168		Viruses	Megavirales	Mimiviridae	undef	Acanthamoeba_castellanii_mamavirus	5755	Eukaryota	undef	undef	undef	Longamoebia	undef	Acanthamoeba	Acanthamoeba_castellanii
Putative uncharacterized protein MAMA_L670	Unreviewed	Unreviewed	Undefined	Non-enveloped	DNA (ds)	5.723	G8EDU5	554168		Viruses	Megavirales	Mimiviridae	undef	Acanthamoeba_castellanii_mamavirus	5755	Eukaryota	undef	undef	undef	Longamoebia	undef	Acanthamoeba	Acanthamoeba_castellanii
Putative uncharacterized protein MAMA_R662	Unreviewed	Unreviewed	Undefined	Non-enveloped	DNA (ds)	5.119	G8EDT9	554168		Viruses	Megavirales	Mimiviridae	undef	Acanthamoeba_castellanii_mamavirus	5755	Eukaryota	undef	undef	undef	Longamoebia	undef	Acanthamoeba	Acanthamoeba_castellanii
Putative uncharacterized protein MAMA_L540	Unreviewed	Unreviewed	Undefined	Non-enveloped	DNA (ds)	5.053	G8EDH0	554168		Viruses	Megavirales	Mimiviridae	undef	Acanthamoeba_castellanii_mamavirus	5755	Eukaryota	undef	undef	undef	Longamoebia	undef	Acanthamoeba	Acanthamoeba_castellanii
Putative uncharacterized protein MAMA_L479	Unreviewed	Unreviewed	Undefined	Non-enveloped	DNA (ds)	4.942	G8EDB4	554168		Viruses	Megavirales	Mimiviridae	undef	Acanthamoeba_castellanii_mamavirus	5755	Eukaryota	undef	undef	undef	Longamoebia	undef	Acanthamoeba	Acanthamoeba_castellanii
Putative uncharacterized protein MAMA_L183	Unreviewed	Unreviewed	Undefined	Non-enveloped	DNA (ds)	4.926	G8ECI7	554168		Viruses	Megavirales	Mimiviridae	undef	Acanthamoeba_castellanii_mamavirus	5755	Eukaryota	undef	undef	undef	Longamoebia	undef	Acanthamoeba	Acanthamoeba_castellanii
Putative uncharacterized protein MAMA_R563	Unreviewed	Unreviewed	Undefined	Non-enveloped	DNA (ds)	4.851	G8EDJ3	554168		Viruses	Megavirales	Mimiviridae	undef	Acanthamoeba_castellanii_mamavirus	5755	Eukaryota	undef	undef	undef	Longamoebia	undef	Acanthamoeba	Acanthamoeba_castellanii
Proline rich protein	Unreviewed	Unreviewed	Undefined	Non-enveloped	DNA (ds)	4.752	G8EB51	554168		Viruses	Megavirales	Mimiviridae	undef	Acanthamoeba_castellanii_mamavirus	5755	Eukaryota	undef	undef	undef	Longamoebia	undef	Acanthamoeba	Acanthamoeba_castellanii
Putative uncharacterized protein MAMA_L649	Unreviewed	Unreviewed	Undefined	Non-enveloped	DNA (ds)	4.326	G8EDS6	554168		Viruses	Megavirales	Mimiviridae	undef	Acanthamoeba_castellanii_mamavirus	5755	Eukaryota	undef	undef	undef	Longamoebia	undef	Acanthamoeba	Acanthamoeba_castellanii
Putative uncharacterized protein MAMA_L688	Unreviewed	Unreviewed	Undefined	Non-enveloped	DNA (ds)	4.31	G8EB25	554168		Viruses	Megavirales	Mimiviridae	undef	Acanthamoeba_castellanii_mamavirus	5755	Eukaryota	undef	undef	undef	Longamoebia	undef	Acanthamoeba	Acanthamoeba_castellanii
Putative uncharacterized protein MAMA_L829	Unreviewed	Unreviewed	Undefined	Non-enveloped	DNA (ds)	4.098	G8EBG3	554168		Viruses	Megavirales	Mimiviridae	undef	Acanthamoeba_castellanii_mamavirus	5755	Eukaryota	undef	undef	undef	Longamoebia	undef	Acanthamoeba	Acanthamoeba_castellanii
Putative uncharacterized protein MAMA_R274	Unreviewed	Unreviewed	Undefined	Non-enveloped	DNA (ds)	4.096	G8ECS1	554168		Viruses	Megavirales	Mimiviridae	undef	Acanthamoeba_castellanii_mamavirus	5755	Eukaryota	undef	undef	undef	Longamoebia	undef	Acanthamoeba	Acanthamoeba_castellanii
Putative uncharacterized protein MAMA_R485	Unreviewed	Unreviewed	Undefined	Non-enveloped	DNA (ds)	4.075	G8EDC0	554168		Viruses	Megavirales	Mimiviridae	undef	Acanthamoeba_castellanii_mamavirus	5755	Eukaryota	undef	undef	undef	Longamoebia	undef	Acanthamoeba	Acanthamoeba_castellanii
Putative uncharacterized protein MAMA_L110	Unreviewed	Unreviewed	Undefined	Non-enveloped	DNA (ds)	4.064	G8ECB6	554168		Viruses	Megavirales	Mimiviridae	undef	Acanthamoeba_castellanii_mamavirus	5755	Eukaryota	undef	undef	undef	Longamoebia	undef	Acanthamoeba	Acanthamoeba_castellanii
Putative uncharacterized protein MAMA_L819	Unreviewed	Unreviewed	Undefined	Non-enveloped	DNA (ds)	3.8	G8EBF3	554168		Viruses	Megavirales	Mimiviridae	undef	Acanthamoeba_castellanii_mamavirus	5755	Eukaryota	undef	undef	undef	Longamoebia	undef	Acanthamoeba	Acanthamoeba_castellanii
Putative uncharacterized protein MAMA_L907	Unreviewed	Unreviewed	Undefined	Non-enveloped	DNA (ds)	3.547	G8EBN4	554168		Viruses	Megavirales	Mimiviridae	undef	Acanthamoeba_castellanii_mamavirus	5755	Eukaryota	undef	undef	undef	Longamoebia	undef	Acanthamoeba	Acanthamoeba_castellanii
PAN domain-containing protein	GO:0016021	integral component of membrane	Undefined	Non-enveloped	DNA (ds)	3.485	G8EDK5	554168		Viruses	Megavirales	Mimiviridae	undef	Acanthamoeba_castellanii_mamavirus	5755	Eukaryota	undef	undef	undef	Longamoebia	undef	Acanthamoeba	Acanthamoeba_castellanii
Putative uncharacterized protein MAMA_L332	Unreviewed	Unreviewed	Undefined	Non-enveloped	DNA (ds)	3.074	G8ECX8	554168		Viruses	Megavirales	Mimiviridae	undef	Acanthamoeba_castellanii_mamavirus	5755	Eukaryota	undef	undef	undef	Longamoebia	undef	Acanthamoeba	Acanthamoeba_castellanii
Putative uncharacterized protein MAMA_R734	Unreviewed	Unreviewed	Undefined	Non-enveloped	DNA (ds)	2.659	G8EB69	554168		Viruses	Megavirales	Mimiviridae	undef	Acanthamoeba_castellanii_mamavirus	5755	Eukaryota	undef	undef	undef	Longamoebia	undef	Acanthamoeba	Acanthamoeba_castellanii
Putative uncharacterized protein MAMA_L313	Unreviewed	Unreviewed	Undefined	Non-enveloped	DNA (ds)	2.627	G8ECV9	554168		Viruses	Megavirales	Mimiviridae	undef	Acanthamoeba_castellanii_mamavirus	5755	Eukaryota	undef	undef	undef	Longamoebia	undef	Acanthamoeba	Acanthamoeba_castellanii
Putative uncharacterized protein MAMA_L547	Unreviewed	Unreviewed	Undefined	Non-enveloped	DNA (ds)	2.52	G8EDH7	554168		Viruses	Megavirales	Mimiviridae	undef	Acanthamoeba_castellanii_mamavirus	5755	Eukaryota	undef	undef	undef	Longamoebia	undef	Acanthamoeba	Acanthamoeba_castellanii
Putative uncharacterized protein MAMA_L579	Unreviewed	Unreviewed	Undefined	Non-enveloped	DNA (ds)	2.436	G8EDK8	554168		Viruses	Megavirales	Mimiviridae	undef	Acanthamoeba_castellanii_mamavirus	5755	Eukaryota	undef	undef	undef	Longamoebia	undef	Acanthamoeba	Acanthamoeba_castellanii
Poxvirus P4B major core protein	Unreviewed	Unreviewed	Undefined	Non-enveloped	DNA (ds)	2.265	G8EDC7	554168		Viruses	Megavirales	Mimiviridae	undef	Acanthamoeba_castellanii_mamavirus	5755	Eukaryota	undef	undef	undef	Longamoebia	undef	Acanthamoeba	Acanthamoeba_castellanii
Serine/Threonine protein kinase	Unreviewed	Unreviewed	Undefined	Non-enveloped	DNA (ds)	2.06	G8EBT2	554168		Viruses	Megavirales	Mimiviridae	undef	Acanthamoeba_castellanii_mamavirus	5755	Eukaryota	undef	undef	undef	Longamoebia	undef	Acanthamoeba	Acanthamoeba_castellanii
Putative uncharacterized protein MAMA_R752	Unreviewed	Unreviewed	Undefined	Non-enveloped	DNA (ds)	1.522	G8EB87	554168		Viruses	Megavirales	Mimiviridae	undef	Acanthamoeba_castellanii_mamavirus	5755	Eukaryota	undef	undef	undef	Longamoebia	undef	Acanthamoeba	Acanthamoeba_castellanii
Putative uncharacterized protein MAMA_R755	Unreviewed	Unreviewed	Undefined	Non-enveloped	DNA (ds)	1.222	G8EB90	554168		Viruses	Megavirales	Mimiviridae	undef	Acanthamoeba_castellanii_mamavirus	5755	Eukaryota	undef	undef	undef	Longamoebia	undef	Acanthamoeba	Acanthamoeba_castellanii
Putative uncharacterized protein MAMA_L961	Unreviewed	Unreviewed	Undefined	Non-enveloped	DNA (ds)	0.805	G8EBT6	554168		Viruses	Megavirales	Mimiviridae	undef	Acanthamoeba_castellanii_mamavirus	5755	Eukaryota	undef	undef	undef	Longamoebia	undef	Acanthamoeba	Acanthamoeba_castellanii
Putative uncharacterized protein MAMA_R543	Unreviewed	Unreviewed	Undefined	Non-enveloped	DNA (ds)	0.667	G8EDH3	554168		Viruses	Megavirales	Mimiviridae	undef	Acanthamoeba_castellanii_mamavirus	5755	Eukaryota	undef	undef	undef	Longamoebia	undef	Acanthamoeba	Acanthamoeba_castellanii
FAD dependent oxidoreductase family protein	Unreviewed	Unreviewed	undefined	Non-enveloped	DNA (ds)	0.341	G8EBA1	554168		Viruses	Megavirales	Mimiviridae	undef	Acanthamoeba_castellanii_mamavirus	5755	Eukaryota	undef	undef	undef	Longamoebia	undef	Acanthamoeba	Acanthamoeba_castellanii
Putative uncharacterized protein MAMA_R656	Unreviewed	Unreviewed	Undefined	Non-enveloped	DNA (ds)	0.164	G8EDT3	554168		Viruses	Megavirales	Mimiviridae	undef	Acanthamoeba_castellanii_mamavirus	5755	Eukaryota	undef	undef	undef	Longamoebia	undef	Acanthamoeba	Acanthamoeba_castellanii
Putative uncharacterized protein MAMA_R652	Unreviewed	Unreviewed	Undefined	Non-enveloped	DNA (ds)	0.106	G8EDS9	554168		Viruses	Megavirales	Mimiviridae	undef	Acanthamoeba_castellanii_mamavirus	5755	Eukaryota	undef	undef	undef	Longamoebia	undef	Acanthamoeba	Acanthamoeba_castellanii
Putative uncharacterized protein MAMA_L129	Unreviewed	Unreviewed	Undefined	Non-enveloped	DNA (ds)	11.871	G8ECD4	554168		Viruses	Megavirales	Mimiviridae	undef	Acanthamoeba_castellanii_mamavirus	5755	Eukaryota	undef	undef	undef	Longamoebia	undef	Acanthamoeba	Acanthamoeba_castellanii
Uncharacterized protein	Unreviewed	Unreviewed	Undefined	Non-enveloped	DNA (ds)	55.959	A0A0G2Y697	212035		Viruses	Megavirales	Mimiviridae	Mimivirus	Acanthamoeba_polyphaga_mimivirus	5757	Eukaryota	undef	undef	undef	Longamoebia	undef	Acanthamoeba	Acanthamoeba_polyphaga
Putative uncharacterized protein R335	Unreviewed	Unreviewed	Undefined	Non-enveloped	DNA (ds)	54.999	E3VZZ3	212035		Viruses	Megavirales	Mimiviridae	Mimivirus	Acanthamoeba_polyphaga_mimivirus	5757	Eukaryota	undef	undef	undef	Longamoebia	undef	Acanthamoeba	Acanthamoeba_polyphaga
Putative uncharacterized protein L357	Unreviewed	Unreviewed	Undefined	Non-enveloped	DNA (ds)	45.218	E3W039	212035		Viruses	Megavirales	Mimiviridae	Mimivirus	Acanthamoeba_polyphaga_mimivirus	5757	Eukaryota	undef	undef	undef	Longamoebia	undef	Acanthamoeba	Acanthamoeba_polyphaga
Putative low complexity protein	Unreviewed	Unreviewed	Undefined	Non-enveloped	DNA (ds)	44.836	A0A0G2Y2N6	212035		Viruses	Megavirales	Mimiviridae	Mimivirus	Acanthamoeba_polyphaga_mimivirus	5757	Eukaryota	undef	undef	undef	Longamoebia	undef	Acanthamoeba	Acanthamoeba_polyphaga
Putative uncharacterized protein L265	Unreviewed	Unreviewed	Undefined	Non-enveloped	DNA (ds)	39.176	E3VZI4	212035		Viruses	Megavirales	Mimiviridae	Mimivirus	Acanthamoeba_polyphaga_mimivirus	5757	Eukaryota	undef	undef	undef	Longamoebia	undef	Acanthamoeba	Acanthamoeba_polyphaga
Putative uncharacterized protein L356	Unreviewed	Unreviewed	Undefined	Non-enveloped	DNA (ds)	34.831	E3W038	212035		Viruses	Megavirales	Mimiviridae	Mimivirus	Acanthamoeba_polyphaga_mimivirus	5757	Eukaryota	undef	undef	undef	Longamoebia	undef	Acanthamoeba	Acanthamoeba_polyphaga
Putative uncharacterized protein R727	Unreviewed	Unreviewed	Undefined	Non-enveloped	DNA (ds)	34.744	E3W009	212035		Viruses	Megavirales	Mimiviridae	Mimivirus	Acanthamoeba_polyphaga_mimivirus	5757	Eukaryota	undef	undef	undef	Longamoebia	undef	Acanthamoeba	Acanthamoeba_polyphaga
Putative uncharacterized protein R402	Unreviewed	Unreviewed	Undefined	Non-enveloped	DNA (ds)	33.481	E3VXK8	212035		Viruses	Megavirales	Mimiviridae	Mimivirus	Acanthamoeba_polyphaga_mimivirus	5757	Eukaryota	undef	undef	undef	Longamoebia	undef	Acanthamoeba	Acanthamoeba_polyphaga
Putative uncharacterized protein L417	Unreviewed	Unreviewed	Undefined	Non-enveloped	DNA (ds)	27.913	E3VXS9	212035		Viruses	Megavirales	Mimiviridae	Mimivirus	Acanthamoeba_polyphaga_mimivirus	5757	Eukaryota	undef	undef	undef	Longamoebia	undef	Acanthamoeba	Acanthamoeba_polyphaga
Putative uncharacterized protein R467	Unreviewed	Unreviewed	Undefined	Non-enveloped	DNA (ds)	27.782	E3VY85	212035		Viruses	Megavirales	Mimiviridae	Mimivirus	Acanthamoeba_polyphaga_mimivirus	5757	Eukaryota	undef	undef	undef	Longamoebia	undef	Acanthamoeba	Acanthamoeba_polyphaga
Putative uncharacterized protein R346	Unreviewed	Unreviewed	Undefined	Non-enveloped	DNA (ds)	26.97	E3W004	212035		Viruses	Megavirales	Mimiviridae	Mimivirus	Acanthamoeba_polyphaga_mimivirus	5757	Eukaryota	undef	undef	undef	Longamoebia	undef	Acanthamoeba	Acanthamoeba_polyphaga
Putative uncharacterized protein R297	Unreviewed	Unreviewed	Undefined	Non-enveloped	DNA (ds)	24.924	E3VZP5	212035		Viruses	Megavirales	Mimiviridae	Mimivirus	Acanthamoeba_polyphaga_mimivirus	5757	Eukaryota	undef	undef	undef	Longamoebia	undef	Acanthamoeba	Acanthamoeba_polyphaga
Putative uncharacterized protein R692	Unreviewed	Unreviewed	Undefined	Non-enveloped	DNA (ds)	22.734	F8V6N0	212035		Viruses	Megavirales	Mimiviridae	Mimivirus	Acanthamoeba_polyphaga_mimivirus	5757	Eukaryota	undef	undef	undef	Longamoebia	undef	Acanthamoeba	Acanthamoeba_polyphaga
Uncharacterized WD repeat-containing protein L264	Unreviewed	Unreviewed	Undefined	Non-enveloped	DNA (ds)	21.484	Q5UPU7	212035		Viruses	Megavirales	Mimiviridae	Mimivirus	Acanthamoeba_polyphaga_mimivirus	5757	Eukaryota	undef	undef	undef	Longamoebia	undef	Acanthamoeba	Acanthamoeba_polyphaga
Putative uncharacterized protein L442	Unreviewed	Unreviewed	Undefined	Non-enveloped	DNA (ds)	20.605	E3VY08	212035		Viruses	Megavirales	Mimiviridae	Mimivirus	Acanthamoeba_polyphaga_mimivirus	5757	Eukaryota	undef	undef	undef	Longamoebia	undef	Acanthamoeba	Acanthamoeba_polyphaga
Putative uncharacterized protein R705	Unreviewed	Unreviewed	Undefined	Non-enveloped	DNA (ds)	18.21	E3VZW3	212035		Viruses	Megavirales	Mimiviridae	Mimivirus	Acanthamoeba_polyphaga_mimivirus	5757	Eukaryota	undef	undef	undef	Longamoebia	undef	Acanthamoeba	Acanthamoeba_polyphaga
Putative uncharacterized protein L399	Unreviewed	Unreviewed	Undefined	Non-enveloped	DNA (ds)	17.399	E3VXK5	212035		Viruses	Megavirales	Mimiviridae	Mimivirus	Acanthamoeba_polyphaga_mimivirus	5757	Eukaryota	undef	undef	undef	Longamoebia	undef	Acanthamoeba	Acanthamoeba_polyphaga
Putative uncharacterized protein L645	Unreviewed	Unreviewed	Undefined	Non-enveloped	DNA (ds)	17.091	E3VZH0	212035		Viruses	Megavirales	Mimiviridae	Mimivirus	Acanthamoeba_polyphaga_mimivirus	5757	Eukaryota	undef	undef	undef	Longamoebia	undef	Acanthamoeba	Acanthamoeba_polyphaga
Putative uncharacterized protein L138	Unreviewed	Unreviewed	Undefined	Non-enveloped	DNA (ds)	16.068	E3VYR6	212035		Viruses	Megavirales	Mimiviridae	Mimivirus	Acanthamoeba_polyphaga_mimivirus	5757	Eukaryota	undef	undef	undef	Longamoebia	undef	Acanthamoeba	Acanthamoeba_polyphaga
Putative cell-wall-anchored protein sasa (LPXTG motif)	Unreviewed	Unreviewed	Undefined	Non-enveloped	DNA (ds)	14.78	A0A0G2YAR5	212035		Viruses	Megavirales	Mimiviridae	Mimivirus	Acanthamoeba_polyphaga_mimivirus	5757	Eukaryota	undef	undef	undef	Longamoebia	undef	Acanthamoeba	Acanthamoeba_polyphaga
Putative uncharacterized protein L591	Unreviewed	Unreviewed	Undefined	Non-enveloped	DNA (ds)	12.997	E3VZ58	212035		Viruses	Megavirales	Mimiviridae	Mimivirus	Acanthamoeba_polyphaga_mimivirus	5757	Eukaryota	undef	undef	undef	Longamoebia	undef	Acanthamoeba	Acanthamoeba_polyphaga
Putative uncharacterized protein L77b	Unreviewed	Unreviewed	Undefined	Non-enveloped	DNA (ds)	11.871	E3VY66	212035		Viruses	Megavirales	Mimiviridae	Mimivirus	Acanthamoeba_polyphaga_mimivirus	5757	Eukaryota	undef	undef	undef	Longamoebia	undef	Acanthamoeba	Acanthamoeba_polyphaga
Putative uncharacterized protein R714	Unreviewed	Unreviewed	Undefined	Non-enveloped	DNA (ds)	11.79	E3VZX3	212035		Viruses	Megavirales	Mimiviridae	Mimivirus	Acanthamoeba_polyphaga_mimivirus	5757	Eukaryota	undef	undef	undef	Longamoebia	undef	Acanthamoeba	Acanthamoeba_polyphaga
Putative uncharacterized protein R449	Unreviewed	Unreviewed	Undefined	Non-enveloped	DNA (ds)	11.709	E3VY15	212035		Viruses	Megavirales	Mimiviridae	Mimivirus	Acanthamoeba_polyphaga_mimivirus	5757	Eukaryota	undef	undef	undef	Longamoebia	undef	Acanthamoeba	Acanthamoeba_polyphaga
Putative uncharacterized protein L434	Unreviewed	Unreviewed	Undefined	Non-enveloped	DNA (ds)	11.501	E3VXZ7	212035		Viruses	Megavirales	Mimiviridae	Mimivirus	Acanthamoeba_polyphaga_mimivirus	5757	Eukaryota	undef	undef	undef	Longamoebia	undef	Acanthamoeba	Acanthamoeba_polyphaga
Putative uncharacterized protein R463	Unreviewed	Unreviewed	Undefined	Non-enveloped	DNA (ds)	11.423	E3VY81	212035		Viruses	Megavirales	Mimiviridae	Mimivirus	Acanthamoeba_polyphaga_mimivirus	5757	Eukaryota	undef	undef	undef	Longamoebia	undef	Acanthamoeba	Acanthamoeba_polyphaga
Putative collagenous domain-containing protein	Unreviewed	Unreviewed	Undefined	Non-enveloped	DNA (ds)	11.399	E3VZC6	212035		Viruses	Megavirales	Mimiviridae	Mimivirus	Acanthamoeba_polyphaga_mimivirus	5757	Eukaryota	undef	undef	undef	Longamoebia	undef	Acanthamoeba	Acanthamoeba_polyphaga
Putative collagenous domain-containing protein R238	Unreviewed	Unreviewed	Undefined	Non-enveloped	DNA (ds)	11.399	Q5UPX4	212035		Viruses	Megavirales	Mimiviridae	Mimivirus	Acanthamoeba_polyphaga_mimivirus	5757	Eukaryota	undef	undef	undef	Longamoebia	undef	Acanthamoeba	Acanthamoeba_polyphaga
Uncharacterized N-acetyltransferase R584	Unreviewed	Unreviewed	Undefined	Non-enveloped	DNA (ds)	10.385	Q5UR52	212035		Viruses	Megavirales	Mimiviridae	Mimivirus	Acanthamoeba_polyphaga_mimivirus	5757	Eukaryota	undef	undef	undef	Longamoebia	undef	Acanthamoeba	Acanthamoeba_polyphaga
Proline rich protein	Unreviewed	Unreviewed	Undefined	Non-enveloped	DNA (ds)	10.344	E3VZA4	212035		Viruses	Megavirales	Mimiviridae	Mimivirus	Acanthamoeba_polyphaga_mimivirus	5757	Eukaryota	undef	undef	undef	Longamoebia	undef	Acanthamoeba	Acanthamoeba_polyphaga
Uncharacterized protein R610	Unreviewed	Unreviewed	Undefined	Non-enveloped	DNA (ds)	10.344	Q7T6X1	212035		Viruses	Megavirales	Mimiviridae	Mimivirus	Acanthamoeba_polyphaga_mimivirus	5757	Eukaryota	undef	undef	undef	Longamoebia	undef	Acanthamoeba	Acanthamoeba_polyphaga
Putative uncharacterized protein R627	Unreviewed	Unreviewed	Undefined	Non-enveloped	DNA (ds)	9.667	E3VZF0	212035		Viruses	Megavirales	Mimiviridae	Mimivirus	Acanthamoeba_polyphaga_mimivirus	5757	Eukaryota	undef	undef	undef	Longamoebia	undef	Acanthamoeba	Acanthamoeba_polyphaga
Uncharacterized protein R640	Unreviewed	Unreviewed	Undefined	Non-enveloped	DNA (ds)	9.615	Q5UR92	212035		Viruses	Megavirales	Mimiviridae	Mimivirus	Acanthamoeba_polyphaga_mimivirus	5757	Eukaryota	undef	undef	undef	Longamoebia	undef	Acanthamoeba	Acanthamoeba_polyphaga
Putative uncharacterized protein L452	Unreviewed	Unreviewed	Undefined	Non-enveloped	DNA (ds)	9.318	E3VY18	212035		Viruses	Megavirales	Mimiviridae	Mimivirus	Acanthamoeba_polyphaga_mimivirus	5757	Eukaryota	undef	undef	undef	Longamoebia	undef	Acanthamoeba	Acanthamoeba_polyphaga
Putative uncharacterized protein R459	Unreviewed	Unreviewed	Undefined	Non-enveloped	DNA (ds)	9.254	E3VY77	212035		Viruses	Megavirales	Mimiviridae	Mimivirus	Acanthamoeba_polyphaga_mimivirus	5757	Eukaryota	undef	undef	undef	Longamoebia	undef	Acanthamoeba	Acanthamoeba_polyphaga
Putative uncharacterized protein R387	Unreviewed	Unreviewed	Undefined	Non-enveloped	DNA (ds)	8.956	E3VXJ4	212035		Viruses	Megavirales	Mimiviridae	Mimivirus	Acanthamoeba_polyphaga_mimivirus	5757	Eukaryota	undef	undef	undef	Longamoebia	undef	Acanthamoeba	Acanthamoeba_polyphaga
Putative uncharacterized protein R561	Unreviewed	Unreviewed	Undefined	Non-enveloped	DNA (ds)	8.856	E3VZ06	212035		Viruses	Megavirales	Mimiviridae	Mimivirus	Acanthamoeba_polyphaga_mimivirus	5757	Eukaryota	undef	undef	undef	Longamoebia	undef	Acanthamoeba	Acanthamoeba_polyphaga
Putative uncharacterized protein L309	Unreviewed	Unreviewed	Undefined	Non-enveloped	DNA (ds)	8.605	F8V5J4	212035		Viruses	Megavirales	Mimiviridae	Mimivirus	Acanthamoeba_polyphaga_mimivirus	5757	Eukaryota	undef	undef	undef	Longamoebia	undef	Acanthamoeba	Acanthamoeba_polyphaga
Uncharacterized protein R345	Unreviewed	Unreviewed	Undefined	Non-enveloped	DNA (ds)	7.83	Q5UQT5	212035		Viruses	Megavirales	Mimiviridae	Mimivirus	Acanthamoeba_polyphaga_mimivirus	5757	Eukaryota	undef	undef	undef	Longamoebia	undef	Acanthamoeba	Acanthamoeba_polyphaga
Putative uncharacterized protein R558	Unreviewed	Unreviewed	Undefined	Non-enveloped	DNA (ds)	7.13	E3VZ03	212035		Viruses	Megavirales	Mimiviridae	Mimivirus	Acanthamoeba_polyphaga_mimivirus	5757	Eukaryota	undef	undef	undef	Longamoebia	undef	Acanthamoeba	Acanthamoeba_polyphaga
Putative virion-associated membrane protein	GO:0016021	integral component of membrane	Undefined	Non-enveloped	DNA (ds)	6.966	A0A0G2Y5F2	212035		Viruses	Megavirales	Mimiviridae	Mimivirus	Acanthamoeba_polyphaga_mimivirus	5757	Eukaryota	undef	undef	undef	Longamoebia	undef	Acanthamoeba	Acanthamoeba_polyphaga
RNA-binding region RNP-1 (RNA recognition motif)	Unreviewed	Unreviewed	Undefined	Non-enveloped	DNA (ds)	6.793	A0A0G2Y3L2	212035		Viruses	Megavirales	Mimiviridae	Mimivirus	Acanthamoeba_polyphaga_mimivirus	5757	Eukaryota	undef	undef	undef	Longamoebia	undef	Acanthamoeba	Acanthamoeba_polyphaga
Putative uncharacterized protein R710	Unreviewed	Unreviewed	Undefined	Non-enveloped	DNA (ds)	6.592	E3VZW8	212035		Viruses	Megavirales	Mimiviridae	Mimivirus	Acanthamoeba_polyphaga_mimivirus	5757	Eukaryota	undef	undef	undef	Longamoebia	undef	Acanthamoeba	Acanthamoeba_polyphaga
Putative uncharacterized protein R204b	Unreviewed	Unreviewed	Undefined	Non-enveloped	DNA (ds)	6.435	E3VZ42	212035		Viruses	Megavirales	Mimiviridae	Mimivirus	Acanthamoeba_polyphaga_mimivirus	5757	Eukaryota	undef	undef	undef	Longamoebia	undef	Acanthamoeba	Acanthamoeba_polyphaga
Putative uncharacterized protein L291	Unreviewed	Unreviewed	Undefined	Non-enveloped	DNA (ds)	6.418	F8V5H7	212035		Viruses	Megavirales	Mimiviridae	Mimivirus	Acanthamoeba_polyphaga_mimivirus	5757	Eukaryota	undef	undef	undef	Longamoebia	undef	Acanthamoeba	Acanthamoeba_polyphaga
Putative ankyrin repeat protein	Unreviewed	Unreviewed	Undefined	Non-enveloped	DNA (ds)	5.761	A0A0G2YBI5	212035		Viruses	Megavirales	Mimiviridae	Mimivirus	Acanthamoeba_polyphaga_mimivirus	5757	Eukaryota	undef	undef	undef	Longamoebia	undef	Acanthamoeba	Acanthamoeba_polyphaga
Putative cholinesterase	Unreviewed	Unreviewed	Undefined	Non-enveloped	DNA (ds)	5.234	A0A0G2Y9C0	212035		Viruses	Megavirales	Mimiviridae	Mimivirus	Acanthamoeba_polyphaga_mimivirus	5757	Eukaryota	undef	undef	undef	Longamoebia	undef	Acanthamoeba	Acanthamoeba_polyphaga
Putative uncharacterized protein R562	Unreviewed	Unreviewed	Undefined	Non-enveloped	DNA (ds)	5.119	E3VZ07	212035		Viruses	Megavirales	Mimiviridae	Mimivirus	Acanthamoeba_polyphaga_mimivirus	5757	Eukaryota	undef	undef	undef	Longamoebia	undef	Acanthamoeba	Acanthamoeba_polyphaga
Putative uncharacterized protein L397	Unreviewed	Unreviewed	Undefined	Non-enveloped	DNA (ds)	4.942	E3VXK3	212035		Viruses	Megavirales	Mimiviridae	Mimivirus	Acanthamoeba_polyphaga_mimivirus	5757	Eukaryota	undef	undef	undef	Longamoebia	undef	Acanthamoeba	Acanthamoeba_polyphaga
Putative uncharacterized protein L128b	Unreviewed	Unreviewed	Undefined	Non-enveloped	DNA (ds)	4.926	E3VYL9	212035		Viruses	Megavirales	Mimiviridae	Mimivirus	Acanthamoeba_polyphaga_mimivirus	5757	Eukaryota	undef	undef	undef	Longamoebia	undef	Acanthamoeba	Acanthamoeba_polyphaga
Putative uncharacterized protein R476b	Unreviewed	Unreviewed	Undefined	Non-enveloped	DNA (ds)	4.851	E3VY95	212035		Viruses	Megavirales	Mimiviridae	Mimivirus	Acanthamoeba_polyphaga_mimivirus	5757	Eukaryota	undef	undef	undef	Longamoebia	undef	Acanthamoeba	Acanthamoeba_polyphaga
Putative uncharacterized protein L550	Unreviewed	Unreviewed	Undefined	Non-enveloped	DNA (ds)	4.326	E3VYZ5	212035		Viruses	Megavirales	Mimiviridae	Mimivirus	Acanthamoeba_polyphaga_mimivirus	5757	Eukaryota	undef	undef	undef	Longamoebia	undef	Acanthamoeba	Acanthamoeba_polyphaga
Putative uncharacterized protein L586	Unreviewed	Unreviewed	Undefined	Non-enveloped	DNA (ds)	4.31	E3VZ53	212035		Viruses	Megavirales	Mimiviridae	Mimivirus	Acanthamoeba_polyphaga_mimivirus	5757	Eukaryota	undef	undef	undef	Longamoebia	undef	Acanthamoeba	Acanthamoeba_polyphaga
Putative uncharacterized protein L711	Unreviewed	Unreviewed	Undefined	Non-enveloped	DNA (ds)	4.098	E3VZW9	212035		Viruses	Megavirales	Mimiviridae	Mimivirus	Acanthamoeba_polyphaga_mimivirus	5757	Eukaryota	undef	undef	undef	Longamoebia	undef	Acanthamoeba	Acanthamoeba_polyphaga
Putative uncharacterized protein L701	Unreviewed	Unreviewed	Undefined	Non-enveloped	DNA (ds)	4.077	E3VZV9	212035		Viruses	Megavirales	Mimiviridae	Mimivirus	Acanthamoeba_polyphaga_mimivirus	5757	Eukaryota	undef	undef	undef	Longamoebia	undef	Acanthamoeba	Acanthamoeba_polyphaga
Putative uncharacterized protein R403	Unreviewed	Unreviewed	Undefined	Non-enveloped	DNA (ds)	4.075	E3VXR5	212035		Viruses	Megavirales	Mimiviridae	Mimivirus	Acanthamoeba_polyphaga_mimivirus	5757	Eukaryota	undef	undef	undef	Longamoebia	undef	Acanthamoeba	Acanthamoeba_polyphaga
Uncharacterized protein L65	Unreviewed	Unreviewed	Undefined	Non-enveloped	DNA (ds)	4.064	Q5UPE0	212035		Viruses	Megavirales	Mimiviridae	Mimivirus	Acanthamoeba_polyphaga_mimivirus	5757	Eukaryota	undef	undef	undef	Longamoebia	undef	Acanthamoeba	Acanthamoeba_polyphaga
Putative uncharacterized protein R362	Unreviewed	Unreviewed	Undefined	Non-enveloped	DNA (ds)	4.05	E3W045	212035		Viruses	Megavirales	Mimiviridae	Mimivirus	Acanthamoeba_polyphaga_mimivirus	5757	Eukaryota	undef	undef	undef	Longamoebia	undef	Acanthamoeba	Acanthamoeba_polyphaga
Putative uncharacterized protein L647	Unreviewed	Unreviewed	Undefined	Non-enveloped	DNA (ds)	3.813	F8V6I9	212035		Viruses	Megavirales	Mimiviridae	Mimivirus	Acanthamoeba_polyphaga_mimivirus	5757	Eukaryota	undef	undef	undef	Longamoebia	undef	Acanthamoeba	Acanthamoeba_polyphaga
Putative uncharacterized protein L454	Unreviewed	Unreviewed	Undefined	Non-enveloped	DNA (ds)	3.727	E3VY20	212035		Viruses	Megavirales	Mimiviridae	Mimivirus	Acanthamoeba_polyphaga_mimivirus	5757	Eukaryota	undef	undef	undef	Longamoebia	undef	Acanthamoeba	Acanthamoeba_polyphaga
Putative uncharacterized protein R443	Unreviewed	Unreviewed	Undefined	Non-enveloped	DNA (ds)	3.656	E3VY09	212035		Viruses	Megavirales	Mimiviridae	Mimivirus	Acanthamoeba_polyphaga_mimivirus	5757	Eukaryota	undef	undef	undef	Longamoebia	undef	Acanthamoeba	Acanthamoeba_polyphaga
Putative uncharacterized protein L778	Unreviewed	Unreviewed	Undefined	Non-enveloped	DNA (ds)	3.547	E3VXL3	212035		Viruses	Megavirales	Mimiviridae	Mimivirus	Acanthamoeba_polyphaga_mimivirus	5757	Eukaryota	undef	undef	undef	Longamoebia	undef	Acanthamoeba	Acanthamoeba_polyphaga
Uncharacterized protein L488	Unreviewed	Unreviewed	Undefined	Non-enveloped	DNA (ds)	3.175	Q5UQF8	212035		Viruses	Megavirales	Mimiviridae	Mimivirus	Acanthamoeba_polyphaga_mimivirus	5757	Eukaryota	undef	undef	undef	Longamoebia	undef	Acanthamoeba	Acanthamoeba_polyphaga
Glucose-methanol-choline oxidoreductase	Unreveiwed	Unreveiwed	Undefined	Non-enveloped	DNA (ds)	2.893	A0A0G2Y1Q6	212035		Viruses	Megavirales	Mimiviridae	Mimivirus	Acanthamoeba_polyphaga_mimivirus	5757	Eukaryota	undef	undef	undef	Longamoebia	undef	Acanthamoeba	Acanthamoeba_polyphaga
Putative ankyrin repeat protein L715	Unreviewed	Unreviewed	Undefined	Non-enveloped	DNA (ds)	2.846	Q5UNX2	212035		Viruses	Megavirales	Mimiviridae	Mimivirus	Acanthamoeba_polyphaga_mimivirus	5757	Eukaryota	undef	undef	undef	Longamoebia	undef	Acanthamoeba	Acanthamoeba_polyphaga
Putative uncharacterized protein L330	Unreviewed	Unreviewed	Undefined	Non-enveloped	DNA (ds)	2.666	E3VZY8	212035		Viruses	Megavirales	Mimiviridae	Mimivirus	Acanthamoeba_polyphaga_mimivirus	5757	Eukaryota	undef	undef	undef	Longamoebia	undef	Acanthamoeba	Acanthamoeba_polyphaga
Uncharacterized protein L248	Unreviewed	Unreviewed	Undefined	Non-enveloped	DNA (ds)	2.627	Q5UPT3	212035		Viruses	Megavirales	Mimiviridae	Mimivirus	Acanthamoeba_polyphaga_mimivirus	5757	Eukaryota	undef	undef	undef	Longamoebia	undef	Acanthamoeba	Acanthamoeba_polyphaga
Putative uncharacterized protein L461	Unreviewed	Unreviewed	Undefined	Non-enveloped	DNA (ds)	2.52	E3VY79	212035		Viruses	Megavirales	Mimiviridae	Mimivirus	Acanthamoeba_polyphaga_mimivirus	5757	Eukaryota	undef	undef	undef	Longamoebia	undef	Acanthamoeba	Acanthamoeba_polyphaga
Putative uncharacterized protein L488	Unreviewed	Unreviewed	Undefined	Non-enveloped	DNA (ds)	2.436	E3VYG2	212035		Viruses	Megavirales	Mimiviridae	Mimivirus	Acanthamoeba_polyphaga_mimivirus	5757	Eukaryota	undef	undef	undef	Longamoebia	undef	Acanthamoeba	Acanthamoeba_polyphaga
Major core protein	Unreviewed	Unreviewed	Undefined	Non-enveloped	DNA (ds)	2.265	E3VXS2	212035		Viruses	Megavirales	Mimiviridae	Mimivirus	Acanthamoeba_polyphaga_mimivirus	5757	Eukaryota	undef	undef	undef	Longamoebia	undef	Acanthamoeba	Acanthamoeba_polyphaga
Putative core protein L410	Unreviewed	Unreviewed	Undefined	Non-enveloped	DNA (ds)	2.265	Q5UQL0	212035		Viruses	Megavirales	Mimiviridae	Mimivirus	Acanthamoeba_polyphaga_mimivirus	5757	Eukaryota	undef	undef	undef	Longamoebia	undef	Acanthamoeba	Acanthamoeba_polyphaga
FAD dependent oxidoreductase family protein	Unreviewed	Unreviewed	undefined	Non-enveloped	DNA (ds)	2.025	A0A0G2Y3M2	212035		Viruses	Megavirales	Mimiviridae	Mimivirus	Acanthamoeba_polyphaga_mimivirus	5757	Eukaryota	undef	undef	undef	Longamoebia	undef	Acanthamoeba	Acanthamoeba_polyphaga
Putative uncharacterized protein R557	Unreviewed	Unreviewed	Undefined	Non-enveloped	DNA (ds)	1.866	E3VZ02	212035		Viruses	Megavirales	Mimiviridae	Mimivirus	Acanthamoeba_polyphaga_mimivirus	5757	Eukaryota	undef	undef	undef	Longamoebia	undef	Acanthamoeba	Acanthamoeba_polyphaga
Putative BTB/POZ domain-containing protein	GO:0051260	protein homooligomerization	Undefined	Non-enveloped	DNA (ds)	1.606	E3VYP8	212035		Viruses	Megavirales	Mimiviridae	Mimivirus	Acanthamoeba_polyphaga_mimivirus	5757	Eukaryota	undef	undef	undef	Longamoebia	undef	Acanthamoeba	Acanthamoeba_polyphaga
Putative uncharacterized protein L520b	Unreviewed	Unreviewed	Undefined	Non-enveloped	DNA (ds)	1.606	F8V662	212035		Viruses	Megavirales	Mimiviridae	Mimivirus	Acanthamoeba_polyphaga_mimivirus	5757	Eukaryota	undef	undef	undef	Longamoebia	undef	Acanthamoeba	Acanthamoeba_polyphaga
Putative uncharacterized protein R646	Unreviewed	Unreviewed	Undefined	Non-enveloped	DNA (ds)	1.222	E3VZH1	212035		Viruses	Megavirales	Mimiviridae	Mimivirus	Acanthamoeba_polyphaga_mimivirus	5757	Eukaryota	undef	undef	undef	Longamoebia	undef	Acanthamoeba	Acanthamoeba_polyphaga
Putative uncharacterized protein R643	Unreviewed	Unreviewed	Undefined	Non-enveloped	DNA (ds)	1	E3VZG8	212035		Viruses	Megavirales	Mimiviridae	Mimivirus	Acanthamoeba_polyphaga_mimivirus	5757	Eukaryota	undef	undef	undef	Longamoebia	undef	Acanthamoeba	Acanthamoeba_polyphaga
Putative uncharacterized protein L829	Unreviewed	Unreviewed	Undefined	Non-enveloped	DNA (ds)	0.805	E3VY24	212035		Viruses	Megavirales	Mimiviridae	Mimivirus	Acanthamoeba_polyphaga_mimivirus	5757	Eukaryota	undef	undef	undef	Longamoebia	undef	Acanthamoeba	Acanthamoeba_polyphaga
Putative amine oxidase	Unreviewed	Unreviewed	Undefined	Non-enveloped	DNA (ds)	0.705	E3VZK4	212035		Viruses	Megavirales	Mimiviridae	Mimivirus	Acanthamoeba_polyphaga_mimivirus	5757	Eukaryota	undef	undef	undef	Longamoebia	undef	Acanthamoeba	Acanthamoeba_polyphaga
Putative uncharacterized protein R457	Unreviewed	Unreviewed	Undefined	Non-enveloped	DNA (ds)	0.667	E3VY75	212035		Viruses	Megavirales	Mimiviridae	Mimivirus	Acanthamoeba_polyphaga_mimivirus	5757	Eukaryota	undef	undef	undef	Longamoebia	undef	Acanthamoeba	Acanthamoeba_polyphaga
Putative ankyrin repeat protein L484	Unreviewed	Unreviewed	Undefined	Non-enveloped	DNA (ds)	0.46	Q5UQF0	212035		Viruses	Megavirales	Mimiviridae	Mimivirus	Acanthamoeba_polyphaga_mimivirus	5757	Eukaryota	undef	undef	undef	Longamoebia	undef	Acanthamoeba	Acanthamoeba_polyphaga
Putative uncharacterized protein R553	Unreviewed	Unreviewed	Undefined	Non-enveloped	DNA (ds)	0.106	E3VYZ8	212035		Viruses	Megavirales	Mimiviridae	Mimivirus	Acanthamoeba_polyphaga_mimivirus	5757	Eukaryota	undef	undef	undef	Longamoebia	undef	Acanthamoeba	Acanthamoeba_polyphaga
Putative uncharacterized protein L719	Unreviewed	Unreviewed	Undefined	Non-enveloped	DNA (ds)	12.226	E3VZX8	212035		Viruses	Megavirales	Mimiviridae	Mimivirus	Acanthamoeba_polyphaga_mimivirus	5757	Eukaryota	undef	undef	undef	Longamoebia	undef	Acanthamoeba	Acanthamoeba_polyphaga
Putative uncharacterized protein L567	Unreviewed	Unreviewed	Undefined	Non-enveloped	DNA (ds)	6.462	E3VZ13	212035		Viruses	Megavirales	Mimiviridae	Mimivirus	Acanthamoeba_polyphaga_mimivirus	5757	Eukaryota	undef	undef	undef	Longamoebia	undef	Acanthamoeba	Acanthamoeba_polyphaga
Putative uncharacterized protein	Unreviewed	Unreviewed	Undefined	Non-enveloped	DNA (ds)	30.353	E3T5M2	693272		Viruses	Megavirales	Mimiviridae	Cafeteriavirus	Cafeteria_roenbergensis_virus	33653	Eukaryota	undef	undef	undef	Bicosoecida	Cafeteriaceae	Cafeteria	Cafeteria_roenbergensis
Major core protein	Unreviewed	Unreviewed	Undefined	Non-enveloped	DNA (ds)	0.31	E3T5A3	693272		Viruses	Megavirales	Mimiviridae	Cafeteriavirus	Cafeteria_roenbergensis_virus	33653	Eukaryota	undef	undef	undef	Bicosoecida	Cafeteriaceae	Cafeteria	Cafeteria_roenbergensis
Uncharacterized protein	Unreviewed	Unreviewed	Undefined	Non-enveloped	DNA (ds)	54.043	K7YH79	1128140		Viruses	Megavirales	Mimiviridae	undef	Megavirus_chiliensis	5774	Eukaryota	undef	undef	undef	undef	Amoebidae	Amoeba	undef
Putative uncharacterized protein mg566	Unreviewed	Unreviewed	Undefined	Non-enveloped	DNA (ds)	51.636	G5CT16	1094892		Viruses	Megavirales	Mimiviridae	undef	Megavirus_chiliensis	5755	Eukaryota	undef	undef	undef	Longamoebia	undef	Acanthamoeba	Acanthamoeba_castellanii
Putative uncharacterized protein mg419	Unreviewed	Unreviewed	Undefined	Non-enveloped	DNA (ds)	38.658	G5CT61	1094892		Viruses	Megavirales	Mimiviridae	undef	Megavirus_chiliensis	5755	Eukaryota	undef	undef	undef	Longamoebia	undef	Acanthamoeba	Acanthamoeba_castellanii
Putative uncharacterized protein mg491	Unreviewed	Unreviewed	Undefined	Non-enveloped	DNA (ds)	38.635	G5CSA1	1094892		Viruses	Megavirales	Mimiviridae	undef	Megavirus_chiliensis	5755	Eukaryota	undef	undef	undef	Longamoebia	undef	Acanthamoeba	Acanthamoeba_castellanii
Putative uncharacterized protein mg546	Unreviewed	Unreviewed	Undefined	Non-enveloped	DNA (ds)	38.483	G5CST1	1094892		Viruses	Megavirales	Mimiviridae	undef	Megavirus_chiliensis	5755	Eukaryota	undef	undef	undef	Longamoebia	undef	Acanthamoeba	Acanthamoeba_castellanii
Putative uncharacterized protein mg494	Unreviewed	Unreviewed	Undefined	Non-enveloped	DNA (ds)	37.686	G5CSG7	1094892		Viruses	Megavirales	Mimiviridae	undef	Megavirus_chiliensis	5755	Eukaryota	undef	undef	undef	Longamoebia	undef	Acanthamoeba	Acanthamoeba_castellanii
Putative uncharacterized protein mg610	Unreviewed	Unreviewed	Undefined	Non-enveloped	DNA (ds)	37.68	G5CQ80	1094892		Viruses	Megavirales	Mimiviridae	undef	Megavirus_chiliensis	5755	Eukaryota	undef	undef	undef	Longamoebia	undef	Acanthamoeba	Acanthamoeba_castellanii
Putative uncharacterized protein mg436	Unreviewed	Unreviewed	Undefined	Non-enveloped	DNA (ds)	28.266	G5CT78	1094892		Viruses	Megavirales	Mimiviridae	undef	Megavirus_chiliensis	5755	Eukaryota	undef	undef	undef	Longamoebia	undef	Acanthamoeba	Acanthamoeba_castellanii
Putative uncharacterized protein mg547	Unreviewed	Unreviewed	Undefined	Non-enveloped	DNA (ds)	24.819	G5CST2	1094892		Viruses	Megavirales	Mimiviridae	undef	Megavirus_chiliensis	5755	Eukaryota	undef	undef	undef	Longamoebia	undef	Acanthamoeba	Acanthamoeba_castellanii
Putative uncharacterized protein mg428	Unreviewed	Unreviewed	Undefined	Non-enveloped	DNA (ds)	22.32	G5CT70	1094892		Viruses	Megavirales	Mimiviridae	undef	Megavirus_chiliensis	5755	Eukaryota	undef	undef	undef	Longamoebia	undef	Acanthamoeba	Acanthamoeba_castellanii
Putative uncharacterized protein mg496	Unreviewed	Unreviewed	Undefined	Non-enveloped	DNA (ds)	20.053	G5CSG9	1094892		Viruses	Megavirales	Mimiviridae	undef	Megavirus_chiliensis	5755	Eukaryota	undef	undef	undef	Longamoebia	undef	Acanthamoeba	Acanthamoeba_castellanii
Putative uncharacterized protein mg364	Unreviewed	Unreviewed	Undefined	Non-enveloped	DNA (ds)	18.533	G5CSN2	1094892		Viruses	Megavirales	Mimiviridae	undef	Megavirus_chiliensis	5755	Eukaryota	undef	undef	undef	Longamoebia	undef	Acanthamoeba	Acanthamoeba_castellanii
Putative uncharacterized protein mg777	Unreviewed	Unreviewed	Undefined	Non-enveloped	DNA (ds)	17.727	G5CRG9	1094892		Viruses	Megavirales	Mimiviridae	undef	Megavirus_chiliensis	5755	Eukaryota	undef	undef	undef	Longamoebia	undef	Acanthamoeba	Acanthamoeba_castellanii
Putative collagenous domain-containing protein	Unreviewed	Unreviewed	Undefined	Non-enveloped	DNA (ds)	15.988	L7Y3Y3	1235314		Viruses	Megavirales	Mimiviridae	undef	Megavirus_chiliensis	5774	Eukaryota	undef	undef	undef	undef	Amoebidae	Amoeba	undef
Putative uncharacterized protein mg774	Unreviewed	Unreviewed	Undefined	Non-enveloped	DNA (ds)	15.563	G5CRG6	1094892		Viruses	Megavirales	Mimiviridae	undef	Megavirus_chiliensis	5755	Eukaryota	undef	undef	undef	Longamoebia	undef	Acanthamoeba	Acanthamoeba_castellanii
Putative BTB/POZ domain-containing protein	GO:0051260	protein homooligomerization	Undefined	Non-enveloped	DNA (ds)	14.315	L7Y384	1235314		Viruses	Megavirales	Mimiviridae	undef	Megavirus_chiliensis	5774	Eukaryota	undef	undef	undef	undef	Amoebidae	Amoeba	undef
Putative uncharacterized protein mg456	Unreviewed	Unreviewed	Undefined	Non-enveloped	DNA (ds)	14.047	G5CQ28	1094892		Viruses	Megavirales	Mimiviridae	undef	Megavirus_chiliensis	5755	Eukaryota	undef	undef	undef	Longamoebia	undef	Acanthamoeba	Acanthamoeba_castellanii
Putative uncharacterized protein mg490	Unreviewed	Unreviewed	Undefined	Non-enveloped	DNA (ds)	13.555	G5CSA0	1094892		Viruses	Megavirales	Mimiviridae	undef	Megavirus_chiliensis	5755	Eukaryota	undef	undef	undef	Longamoebia	undef	Acanthamoeba	Acanthamoeba_castellanii
Putative uncharacterized protein mg619	Unreviewed	Unreviewed	Undefined	Non-enveloped	DNA (ds)	13.549	G5CQD6	1094892		Viruses	Megavirales	Mimiviridae	undef	Megavirus_chiliensis	5755	Eukaryota	undef	undef	undef	Longamoebia	undef	Acanthamoeba	Acanthamoeba_castellanii
Putative uncharacterized protein mg615	Unreviewed	Unreviewed	Undefined	Non-enveloped	DNA (ds)	12.842	G5CQD2	1094892		Viruses	Megavirales	Mimiviridae	undef	Megavirus_chiliensis	5755	Eukaryota	undef	undef	undef	Longamoebia	undef	Acanthamoeba	Acanthamoeba_castellanii
Putative uncharacterized protein mg12	Unreviewed	Unreviewed	Undefined	Non-enveloped	DNA (ds)	12.106	G5CQC3	1094892		Viruses	Megavirales	Mimiviridae	undef	Megavirus_chiliensis	5755	Eukaryota	undef	undef	undef	Longamoebia	undef	Acanthamoeba	Acanthamoeba_castellanii
Putative uncharacterized protein mg597	Unreviewed	Unreviewed	Undefined	Non-enveloped	DNA (ds)	11.793	G5CQ67	1094892		Viruses	Megavirales	Mimiviridae	undef	Megavirus_chiliensis	5755	Eukaryota	undef	undef	undef	Longamoebia	undef	Acanthamoeba	Acanthamoeba_castellanii
Putative uncharacterized protein mg243	Unreviewed	Unreviewed	Undefined	Non-enveloped	DNA (ds)	10.427	G5CRU9	1094892		Viruses	Megavirales	Mimiviridae	undef	Megavirus_chiliensis	5755	Eukaryota	undef	undef	undef	Longamoebia	undef	Acanthamoeba	Acanthamoeba_castellanii
Putative uncharacterized protein mg556	Unreviewed	Unreviewed	Undefined	Non-enveloped	DNA (ds)	10.178	G5CT06	1094892		Viruses	Megavirales	Mimiviridae	undef	Megavirus_chiliensis	5755	Eukaryota	undef	undef	undef	Longamoebia	undef	Acanthamoeba	Acanthamoeba_castellanii
Putative uncharacterized protein mg681	Unreviewed	Unreviewed	Undefined	Non-enveloped	DNA (ds)	10.13	G5CQW6	1094892		Viruses	Megavirales	Mimiviridae	undef	Megavirus_chiliensis	5755	Eukaryota	undef	undef	undef	Longamoebia	undef	Acanthamoeba	Acanthamoeba_castellanii
Putative uncharacterized protein mg392	Unreviewed	Unreviewed	Undefined	Non-enveloped	DNA (ds)	10.041	G5CSX6	1094892		Viruses	Megavirales	Mimiviridae	undef	Megavirus_chiliensis	5755	Eukaryota	undef	undef	undef	Longamoebia	undef	Acanthamoeba	Acanthamoeba_castellanii
Putative uncharacterized protein mg508	Unreviewed	Unreviewed	Undefined	Non-enveloped	DNA (ds)	9.891	G5CSI1	1094892		Viruses	Megavirales	Mimiviridae	undef	Megavirus_chiliensis	5755	Eukaryota	undef	undef	undef	Longamoebia	undef	Acanthamoeba	Acanthamoeba_castellanii
Putative uncharacterized protein mg407	Unreviewed	Unreviewed	Undefined	Non-enveloped	DNA (ds)	9.373	G5CSZ1	1094892		Viruses	Megavirales	Mimiviridae	undef	Megavirus_chiliensis	5755	Eukaryota	undef	undef	undef	Longamoebia	undef	Acanthamoeba	Acanthamoeba_castellanii
Putative uncharacterized protein mg672	Unreviewed	Unreviewed	Undefined	Non-enveloped	DNA (ds)	8.127	G5CQV7	1094892		Viruses	Megavirales	Mimiviridae	undef	Megavirus_chiliensis	5755	Eukaryota	undef	undef	undef	Longamoebia	undef	Acanthamoeba	Acanthamoeba_castellanii
Putative uncharacterized protein mg1066	Unreviewed	Unreviewed	Undefined	Non-enveloped	DNA (ds)	8.043	G5CQH0	1094892		Viruses	Megavirales	Mimiviridae	undef	Megavirus_chiliensis	5755	Eukaryota	undef	undef	undef	Longamoebia	undef	Acanthamoeba	Acanthamoeba_castellanii
Putative uncharacterized protein mg669	Unreviewed	Unreviewed	Undefined	Non-enveloped	DNA (ds)	6.741	G5CQV4	1094892		Viruses	Megavirales	Mimiviridae	undef	Megavirus_chiliensis	5755	Eukaryota	undef	undef	undef	Longamoebia	undef	Acanthamoeba	Acanthamoeba_castellanii
Putative uncharacterized protein mg199	Unreviewed	Unreviewed	Undefined	Non-enveloped	DNA (ds)	6.336	G5CRJ9	1094892		Viruses	Megavirales	Mimiviridae	undef	Megavirus_chiliensis	5755	Eukaryota	undef	undef	undef	Longamoebia	undef	Acanthamoeba	Acanthamoeba_castellanii
Putative uncharacterized protein mg43	Unreviewed	Unreviewed	Undefined	Non-enveloped	DNA (ds)	6.251	G5CQL4	1094892		Viruses	Megavirales	Mimiviridae	undef	Megavirus_chiliensis	5755	Eukaryota	undef	undef	undef	Longamoebia	undef	Acanthamoeba	Acanthamoeba_castellanii
Putative virion-associated membrane protein	GO:0016021	integral component of membrane	Undefined	Non-enveloped	DNA (ds)	5.915	L7Y3F7	1235314		Viruses	Megavirales	Mimiviridae	undef	Megavirus_chiliensis	5774	Eukaryota	undef	undef	undef	undef	Amoebidae	Amoeba	undef
Putative uncharacterized protein mg271	Unreviewed	Unreviewed	Undefined	Non-enveloped	DNA (ds)	5.816	G5CS05	1094892		Viruses	Megavirales	Mimiviridae	undef	Megavirus_chiliensis	5755	Eukaryota	undef	undef	undef	Longamoebia	undef	Acanthamoeba	Acanthamoeba_castellanii
Putative cholinesterase	Unreviewed	Unreviewed	Undefined	Non-enveloped	DNA (ds)	5.707	G5CSV8	1094892		Viruses	Megavirales	Mimiviridae	undef	Megavirus_chiliensis	5755	Eukaryota	undef	undef	undef	Longamoebia	undef	Acanthamoeba	Acanthamoeba_castellanii
Putative uncharacterized protein mg553	Unreviewed	Unreviewed	Undefined	Non-enveloped	DNA (ds)	4.913	G5CT03	1094892		Viruses	Megavirales	Mimiviridae	undef	Megavirus_chiliensis	5755	Eukaryota	undef	undef	undef	Longamoebia	undef	Acanthamoeba	Acanthamoeba_castellanii
Putative uncharacterized protein mg731	Unreviewed	Unreviewed	Undefined	Non-enveloped	DNA (ds)	4.849	G5CR92	1094892		Viruses	Megavirales	Mimiviridae	undef	Megavirus_chiliensis	5755	Eukaryota	undef	undef	undef	Longamoebia	undef	Acanthamoeba	Acanthamoeba_castellanii
Putative uncharacterized protein mg342	Unreviewed	Unreviewed	Undefined	Non-enveloped	DNA (ds)	4.692	G5CSF2	1094892		Viruses	Megavirales	Mimiviridae	undef	Megavirus_chiliensis	5755	Eukaryota	undef	undef	undef	Longamoebia	undef	Acanthamoeba	Acanthamoeba_castellanii
Putative uncharacterized protein mg677	Unreviewed	Unreviewed	Undefined	Non-enveloped	DNA (ds)	4.207	G5CQW2	1094892		Viruses	Megavirales	Mimiviridae	undef	Megavirus_chiliensis	5755	Eukaryota	undef	undef	undef	Longamoebia	undef	Acanthamoeba	Acanthamoeba_castellanii
Putative uncharacterized protein mg434	Unreviewed	Unreviewed	Undefined	Non-enveloped	DNA (ds)	4.169	G5CT76	1094892		Viruses	Megavirales	Mimiviridae	undef	Megavirus_chiliensis	5755	Eukaryota	undef	undef	undef	Longamoebia	undef	Acanthamoeba	Acanthamoeba_castellanii
Putative uncharacterized protein mg1119	Unreviewed	Unreviewed	Undefined	Non-enveloped	DNA (ds)	3.218	G5CQY7	1094892		Viruses	Megavirales	Mimiviridae	undef	Megavirus_chiliensis	5755	Eukaryota	undef	undef	undef	Longamoebia	undef	Acanthamoeba	Acanthamoeba_castellanii
Putative uncharacterized protein mg682	Unreviewed	Unreviewed	Undefined	Non-enveloped	DNA (ds)	3.154	G5CQW7	1094892		Viruses	Megavirales	Mimiviridae	undef	Megavirus_chiliensis	5755	Eukaryota	undef	undef	undef	Longamoebia	undef	Acanthamoeba	Acanthamoeba_castellanii
Putative uncharacterized protein mg702	Unreviewed	Unreviewed	Undefined	Non-enveloped	DNA (ds)	3.067	G5CR29	1094892		Viruses	Megavirales	Mimiviridae	undef	Megavirus_chiliensis	5755	Eukaryota	undef	undef	undef	Longamoebia	undef	Acanthamoeba	Acanthamoeba_castellanii
Putative uncharacterized protein mg572	Unreviewed	Unreviewed	Undefined	Non-enveloped	DNA (ds)	2.65	G5CT22	1094892		Viruses	Megavirales	Mimiviridae	undef	Megavirus_chiliensis	5755	Eukaryota	undef	undef	undef	Longamoebia	undef	Acanthamoeba	Acanthamoeba_castellanii
Putative uncharacterized protein mg703	Unreviewed	Unreviewed	Undefined	Non-enveloped	DNA (ds)	2.413	G5CR30	1094892		Viruses	Megavirales	Mimiviridae	undef	Megavirus_chiliensis	5755	Eukaryota	undef	undef	undef	Longamoebia	undef	Acanthamoeba	Acanthamoeba_castellanii
Putative uncharacterized protein mg564	Unreviewed	Unreviewed	Undefined	Non-enveloped	DNA (ds)	2.163	G5CT14	1094892		Viruses	Megavirales	Mimiviridae	undef	Megavirus_chiliensis	5755	Eukaryota	undef	undef	undef	Longamoebia	undef	Acanthamoeba	Acanthamoeba_castellanii
Putative uncharacterized protein mg334	Unreviewed	Unreviewed	Undefined	Non-enveloped	DNA (ds)	2.002	G5CSE4	1094892		Viruses	Megavirales	Mimiviridae	undef	Megavirus_chiliensis	5755	Eukaryota	undef	undef	undef	Longamoebia	undef	Acanthamoeba	Acanthamoeba_castellanii
Putative Sel1-like repeat-containing protein	Unreviewed	Unreviewed	Undefined	Non-enveloped	DNA (ds)	1.958	K7YXI1	1128140		Viruses	Megavirales	Mimiviridae	undef	Megavirus_chiliensis	5774	Eukaryota	undef	undef	undef	undef	Amoebidae	Amoeba	undef
Putative uncharacterized protein mg518	Unreviewed	Unreviewed	Undefined	Non-enveloped	DNA (ds)	1.514	G5CSJ1	1094892		Viruses	Megavirales	Mimiviridae	undef	Megavirus_chiliensis	5755	Eukaryota	undef	undef	undef	Longamoebia	undef	Acanthamoeba	Acanthamoeba_castellanii
Putative uncharacterized protein mg722	Unreviewed	Unreviewed	Undefined	Non-enveloped	DNA (ds)	1.126	G5CR83	1094892		Viruses	Megavirales	Mimiviridae	undef	Megavirus_chiliensis	5755	Eukaryota	undef	undef	undef	Longamoebia	undef	Acanthamoeba	Acanthamoeba_castellanii
Putative uncharacterized protein mg755	Unreviewed	Unreviewed	Undefined	Non-enveloped	DNA (ds)	0.546	G5CRE7	1094892		Viruses	Megavirales	Mimiviridae	undef	Megavirus_chiliensis	5755	Eukaryota	undef	undef	undef	Longamoebia	undef	Acanthamoeba	Acanthamoeba_castellanii
Putative amine oxidase	Unreviewed	Unreviewed	Undefined	Non-enveloped	DNA (ds)	0.069	L7Y5D6	1235314		Viruses	Megavirales	Mimiviridae	undef	Megavirus_chiliensis	5774	Eukaryota	undef	undef	undef	undef	Amoebidae	Amoeba	undef
Putative uncharacterized protein mg336	Unreviewed	Unreviewed	Undefined	Non-enveloped	DNA (ds)	17.23	G5CSE6	1094892		Viruses	Megavirales	Mimiviridae	undef	Megavirus_chiliensis	5755	Eukaryota	undef	undef	undef	Longamoebia	undef	Acanthamoeba	Acanthamoeba_castellanii
Putative uncharacterized protein mg255	Unreviewed	Unreviewed	Undefined	Non-enveloped	DNA (ds)	10.382	G5CRW1	1094892		Viruses	Megavirales	Mimiviridae	undef	Megavirus_chiliensis	5755	Eukaryota	undef	undef	undef	Longamoebia	undef	Acanthamoeba	Acanthamoeba_castellanii
Putative low complexity protein	Unreviewed	Unreviewed	Undefined	Non-enveloped	DNA (ds)	44.511	L7RCJ0	1269028		Viruses	Megavirales	Mimiviridae	undef	Moumouvirus	5757	Eukaryota	undef	undef	undef	Longamoebia	undef	Acanthamoeba	Acanthamoeba_polyphaga
Low complexity protein	Unreviewed	Unreviewed	Undefined	Non-enveloped	DNA (ds)	43.701	M1PWR4	1247379		Viruses	Megavirales	Mimiviridae	undef	Moumouvirus	5774	Eukaryota	undef	undef	undef	undef	Amoebidae	Amoeba	undef
Uncharacterized protein	Unreviewed	Unreviewed	Undefined	Non-enveloped	DNA (ds)	38.633	M1PGU8	1247379		Viruses	Megavirales	Mimiviridae	undef	Moumouvirus	5774	Eukaryota	undef	undef	undef	undef	Amoebidae	Amoeba	undef
PAN domain-containing protein	GO:0016021	integral component of membrane	Undefined	Non-enveloped	DNA (ds)	27.446	L7RC65	1269028		Viruses	Megavirales	Mimiviridae	undef	Moumouvirus	5757	Eukaryota	undef	undef	undef	Longamoebia	undef	Acanthamoeba	Acanthamoeba_polyphaga
Repeat protein	Unreviewed	Unreviewed	Undefined	Non-enveloped	DNA (ds)	19.437	M1PNF3	1247379		Viruses	Megavirales	Mimiviridae	undef	Moumouvirus	5774	Eukaryota	undef	undef	undef	undef	Amoebidae	Amoeba	undef
TRX domain-containing protein	GO:0015035	protein disulfide oxidoreductase activity	Undefined	Non-enveloped	DNA (ds)	9.698	L7RBU2	1269028		Viruses	Megavirales	Mimiviridae	undef	Moumouvirus	5757	Eukaryota	undef	undef	undef	Longamoebia	undef	Acanthamoeba	Acanthamoeba_polyphaga
Putative virion-associated membrane protein	GO:0016021	integral component of membrane	Undefined	Non-enveloped	DNA (ds)	5.386	L7RCG5	1269028		Viruses	Megavirales	Mimiviridae	undef	Moumouvirus	5757	Eukaryota	undef	undef	undef	Longamoebia	undef	Acanthamoeba	Acanthamoeba_polyphaga
Mannose-specific lectin	GO:0030246	carbohydrate binding	Undefined	Non-enveloped	DNA (ds)	18.23	M1PB08	1247379		Viruses	Megavirales	Mimiviridae	undef	Moumouvirus	5774	Eukaryota	undef	undef	undef	undef	Amoebidae	Amoeba	undef
Triple helix repeat protein	Unreviewed	Unreviewed	Undefined	Non-enveloped	DNA (ds)	14.724	M1PC25	1247379		Viruses	Megavirales	Mimiviridae	undef	Moumouvirus	5774	Eukaryota	undef	undef	undef	undef	Amoebidae	Amoeba	undef
Uncharacterized protein	Unreviewed	Unreviewed	Undefined	Non-enveloped	DNA (ds)	18.395	A0A0P0YLZ7	1586712		Viruses	Megavirales	Mimiviridae	undef	Yellowstone_lake_mimivirus	1	undef	undef	undef	undef	undef	undef	undef	undef
Putative DNA gyrase/DNA topoisomerase IV subunit A	GO:0003918	DNA topoisomerase type II (ATP-hydrolyzing) activity	Undefined	Non-enveloped	DNA (ds)	1.382	A0A0N7KVR0	1586712		Viruses	Megavirales	Mimiviridae	undef	Yellowstone_lake_mimivirus	1	undef	undef	undef	undef	undef	undef	undef	undef
GrBNV_gp06-like protein	Unreviewed	Unreviewed	Undefined	Enveloped	DNA (ds)	28.015	B7SVD5	1046081		Viruses	Megavirales	Nudiviridae	Alphanudivirus	Oryctes rhinoceros nudivirus	72550	Eukaryota	Metazoa	Arthropoda	Insecta	Coleoptera	Scarabaeidae	Oryctes	Oryctes_rhinoceros
Putative uncharacterized protein Z447L	Unreviewed	Unreviewed	Undefined	Non-enveloped	DNA (ds)	39.117	A7K957	322019		Viruses	Megavirales	Phycodnaviridae	Chlorovirus	Acanthocystis_turfacea_Chlorella_virus_1	554066	Eukaryota	Viridiplantae	Chlorophyta	Trebouxiophyceae	Chlorellales	Chlorellaceae	Chlorella	Chlorella_heliozoae
Putative uncharacterized protein Z469L	Unreviewed	Unreviewed	Undefined	Non-enveloped	DNA (ds)	30.885	A7K979	322019		Viruses	Megavirales	Phycodnaviridae	Chlorovirus	Acanthocystis_turfacea_Chlorella_virus_1	554066	Eukaryota	Viridiplantae	Chlorophyta	Trebouxiophyceae	Chlorellales	Chlorellaceae	Chlorella	Chlorella_heliozoae
Putative uncharacterized protein z003L	Unreviewed	Unreviewed	Undefined	Non-enveloped	DNA (ds)	25.963	A7K7W3	322019		Viruses	Megavirales	Phycodnaviridae	Chlorovirus	Acanthocystis_turfacea_Chlorella_virus_1	554066	Eukaryota	Viridiplantae	Chlorophyta	Trebouxiophyceae	Chlorellales	Chlorellaceae	Chlorella	Chlorella_heliozoae
Putative uncharacterized protein Z257L	Unreviewed	Unreviewed	Undefined	Non-enveloped	DNA (ds)	17.983	A7K8L7	322019		Viruses	Megavirales	Phycodnaviridae	Chlorovirus	Acanthocystis_turfacea_Chlorella_virus_1	554066	Eukaryota	Viridiplantae	Chlorophyta	Trebouxiophyceae	Chlorellales	Chlorellaceae	Chlorella	Chlorella_heliozoae
Putative uncharacterized protein Z794L	Unreviewed	Unreviewed	Undefined	Non-enveloped	DNA (ds)	13.212	A7KA54	322019		Viruses	Megavirales	Phycodnaviridae	Chlorovirus	Acanthocystis_turfacea_Chlorella_virus_1	554066	Eukaryota	Viridiplantae	Chlorophyta	Trebouxiophyceae	Chlorellales	Chlorellaceae	Chlorella	Chlorella_heliozoae
Putative uncharacterized protein Z245L	Unreviewed	Unreviewed	Undefined	Non-enveloped	DNA (ds)	12.953	A7K8K5	322019		Viruses	Megavirales	Phycodnaviridae	Chlorovirus	Acanthocystis_turfacea_Chlorella_virus_1	554066	Eukaryota	Viridiplantae	Chlorophyta	Trebouxiophyceae	Chlorellales	Chlorellaceae	Chlorella	Chlorella_heliozoae
Putative uncharacterized protein Z492L	Unreviewed	Unreviewed	Undefined	Non-enveloped	DNA (ds)	10.298	A7K9A2	322019		Viruses	Megavirales	Phycodnaviridae	Chlorovirus	Acanthocystis_turfacea_Chlorella_virus_1	554066	Eukaryota	Viridiplantae	Chlorophyta	Trebouxiophyceae	Chlorellales	Chlorellaceae	Chlorella	Chlorella_heliozoae
Putative uncharacterized protein Z151L	Unreviewed	Unreviewed	Undefined	Non-enveloped	DNA (ds)	9.613	A7K8B1	322019		Viruses	Megavirales	Phycodnaviridae	Chlorovirus	Acanthocystis_turfacea_Chlorella_virus_1	554066	Eukaryota	Viridiplantae	Chlorophyta	Trebouxiophyceae	Chlorellales	Chlorellaceae	Chlorella	Chlorella_heliozoae
Putative uncharacterized protein Z833L	Unreviewed	Unreviewed	Undefined	Non-enveloped	DNA (ds)	7.336	A7KA93	322019		Viruses	Megavirales	Phycodnaviridae	Chlorovirus	Acanthocystis_turfacea_Chlorella_virus_1	554066	Eukaryota	Viridiplantae	Chlorophyta	Trebouxiophyceae	Chlorellales	Chlorellaceae	Chlorella	Chlorella_heliozoae
Putative uncharacterized protein Z316R	Unreviewed	Unreviewed	Undefined	Non-enveloped	DNA (ds)	7.204	A7K8S6	322019		Viruses	Megavirales	Phycodnaviridae	Chlorovirus	Acanthocystis_turfacea_Chlorella_virus_1	554066	Eukaryota	Viridiplantae	Chlorophyta	Trebouxiophyceae	Chlorellales	Chlorellaceae	Chlorella	Chlorella_heliozoae
Putative uncharacterized protein Z669L	Unreviewed	Unreviewed	Undefined	Non-enveloped	DNA (ds)	3.961	A7K9S9	322019		Viruses	Megavirales	Phycodnaviridae	Chlorovirus	Acanthocystis_turfacea_Chlorella_virus_1	554066	Eukaryota	Viridiplantae	Chlorophyta	Trebouxiophyceae	Chlorellales	Chlorellaceae	Chlorella	Chlorella_heliozoae
Putative uncharacterized protein Z115L	Unreviewed	Unreviewed	Undefined	Non-enveloped	DNA (ds)	2.515	A7K875	322019		Viruses	Megavirales	Phycodnaviridae	Chlorovirus	Acanthocystis_turfacea_Chlorella_virus_1	554066	Eukaryota	Viridiplantae	Chlorophyta	Trebouxiophyceae	Chlorellales	Chlorellaceae	Chlorella	Chlorella_heliozoae
Putative uncharacterized protein Z280L	Unreviewed	Unreviewed	Undefined	Non-enveloped	DNA (ds)	0.019	A7K8P0	322019		Viruses	Megavirales	Phycodnaviridae	Chlorovirus	Acanthocystis_turfacea_Chlorella_virus_1	554066	Eukaryota	Viridiplantae	Chlorophyta	Trebouxiophyceae	Chlorellales	Chlorellaceae	Chlorella	Chlorella_heliozoae
Uncharacterized protein	Unreviewed	Unreviewed	Undefined	Non-enveloped	DNA (ds)	6.975	A0A076FG79	1474867		Viruses	Megavirales	Phycodnaviridae	undef	Aureococcus_anophagefferens_virus	44056	Eukaryota	undef	undef	Pelagophyceae	Pelagomonadales	undef	Aureococcus	Aureococcus_anophagefferens
Putative concanavalin A-like lectin/glucanase superfamily protein	Unreviewed	Unreviewed	Undefined	Non-enveloped	DNA (ds)	4.219	A0A076FGK1	1474867		Viruses	Megavirales	Phycodnaviridae	undef	Aureococcus_anophagefferens_virus	44056	Eukaryota	undef	undef	Pelagophyceae	Pelagomonadales	undef	Aureococcus	Aureococcus_anophagefferens
Putative transmembrane domain containing protein	Unreviewed	Unreviewed	Undefined	Non-enveloped	DNA (ds)	3.312	A0A076FH55	1474867		Viruses	Megavirales	Phycodnaviridae	undef	Aureococcus_anophagefferens_virus	44056	Eukaryota	undef	undef	Pelagophyceae	Pelagomonadales	undef	Aureococcus	Aureococcus_anophagefferens
Putative uncharacterized protein	Unreviewed	Unreviewed	Undefined	Non-enveloped	DNA (ds)	30.348	E5ER44	880160		Viruses	Megavirales	Phycodnaviridae	Prasinovirus	Bathycoccus_sp._RCC1105_virus_BpV	41874	Eukaryota	Viridiplantae	Chlorophyta	Mamiellophyceae	Mamiellales	Bathycoccaceae	Bathycoccus	undef
Uncharacterized protein	Unreviewed	Unreviewed	Undefined	Non-enveloped	DNA (ds)	14.761	A0A0N9QB32	455364		Viruses	Megavirales	Phycodnaviridae	undef	Chrysochromulina_ericina_virus	156174	Eukaryota	undef	undef	undef	Prymnesiales	Prymnesiaceae	Haptolina	Haptolina_ericina
Repeat containing protein	Unreviewed	Unreviewed	Undefined	Non-enveloped	DNA (ds)	7.942	A0A0N7G7P2	455364		Viruses	Megavirales	Phycodnaviridae	undef	Chrysochromulina_ericina_virus	156174	Eukaryota	undef	undef	undef	Prymnesiales	Prymnesiaceae	Haptolina	Haptolina_ericina
Ubox/RING superfamily domain containing protein	Unreviewed	Unreviewed	Undefined	Non-enveloped	DNA (ds)	0.652	A0A0N9R0B7	455364		Viruses	Megavirales	Phycodnaviridae	undef	Chrysochromulina_ericina_virus	156174	Eukaryota	undef	undef	undef	Prymnesiales	Prymnesiaceae	Haptolina	Haptolina_ericina
Putative uncharacterized protein	Unreviewed	Unreviewed	Undefined	Non-enveloped	DNA (ds)	7.746	B5LWI0	39420		Viruses	Megavirales	Phycodnaviridae	Phaeovirus	Feldmannia_species_virus	43931	Eukaryota	undef	Phaeophyceae	undef	Ectocarpales	Acinetosporaceae	Feldmannia	undef
Uncharacterized protein	Unreviewed	Unreviewed	Undefined	Non-enveloped	DNA (ds)	19.876	A0A1C9C5E6	97195		Viruses	Megavirales	Phycodnaviridae	Raphidovirus	Heterosigma_akashiwo_virus_01	2829	Eukaryota	undef	undef	Raphidophyceae	Chattonellales	Chattonellaceae	Heterosigma	Heterosigma_akashiwo
Putative E3 ubiquitin-protein	Unreviewed	Unreviewed	Undefined	Non-enveloped	DNA (ds)	1.822	A0A1C9C515	97195		Viruses	Megavirales	Phycodnaviridae	Raphidovirus	Heterosigma_akashiwo_virus_01	2829	Eukaryota	undef	undef	Raphidophyceae	Chattonellales	Chattonellaceae	Heterosigma	Heterosigma_akashiwo
Putative endosialidase	Unreviewed	Unreviewed	Undefined	Non-enveloped	DNA (ds)	0.116	A0A1C9C531	97195		Viruses	Megavirales	Phycodnaviridae	Raphidovirus	Heterosigma_akashiwo_virus_01	2829	Eukaryota	undef	undef	Raphidophyceae	Chattonellales	Chattonellaceae	Heterosigma	Heterosigma_akashiwo
Putative uncharacterized protein	Unreviewed	Unreviewed	Undefined	Non-enveloped	DNA (ds)	23.837	G9E619	373996		Viruses	Megavirales	Phycodnaviridae	Prasinovirus	Micromonas_pusilla_virus_SP1	38833	Eukaryota	Viridiplantae	Chlorophyta	Mamiellophyceae	Mamiellales	Mamiellaceae	Micromonas	Micromonas_pusilla
Putative uncharacterized protein	Unreviewed	Unreviewed	Undefined	Non-enveloped	DNA (ds)	23.724	E5EQG1	880161		Viruses	Megavirales	Phycodnaviridae	Prasinovirus	Micromonas_sp._RCC1109_virus_MpV1	38833	Eukaryota	Viridiplantae	Chlorophyta	Mamiellophyceae	Mamiellales	Mamiellaceae	Micromonas	Micromonas_pusilla
Uncharacterized protein	Unreviewed	Unreviewed	Undefined	Non-enveloped	DNA (ds)	34.252	A0A1J0F9Q8	1917232		Viruses	Megavirales	Phycodnaviridae	Chlorovirus	Only_Syngen_Nebraska_virus_5	554065	Eukaryota	Viridiplantae	Chlorophyta	Trebouxiophyceae	Chlorellales	Chlorellaceae	Chlorella	Chlorella_variabilis
SWI/SNF chromatin remodeling complex	Unreviewed	Unreviewed	Undefined	Non-enveloped	DNA (ds)	13.612	A0A1J0F9H3	1917232		Viruses	Megavirales	Phycodnaviridae	Chlorovirus	Only_Syngen_Nebraska_virus_5	554065	Eukaryota	Viridiplantae	Chlorophyta	Trebouxiophyceae	Chlorellales	Chlorellaceae	Chlorella	Chlorella_variabilis
Fiberonectin binding protein	Unreviewed	Unreviewed	undefined	Non-enveloped	DNA (ds)	46.497	A0A1J0F9J7	1917232		Viruses	Megavirales	Phycodnaviridae	Chlorovirus	Only_Syngen_Nebraska_virus_5	554065	Eukaryota	Viridiplantae	Chlorophyta	Trebouxiophyceae	Chlorellales	Chlorellaceae	Chlorella	Chlorella_variabilis
Putative uncharacterized protein	Unreviewed	Unreviewed	Undefined	Non-enveloped	DNA (ds)	19.051	E5ERF6	880162		Viruses	Megavirales	Phycodnaviridae	Prasinovirus	Ostreococcus_lucimarinus_virus_1	242159	Eukaryota	Viridiplantae	Chlorophyta	Mamiellophyceae	Mamiellales	Bathycoccaceae	Ostreococcus	Ostreococcus_'lucimarinus'
Uncharacterized protein	Unreviewed	Unreviewed	Undefined	Non-enveloped	DNA (ds)	15.236	A0A0N7HVJ5	1663208		Viruses	Megavirales	Phycodnaviridae	Prasinovirus	Ostreococcus_lucimarinus_virus_2	242159	Eukaryota	Viridiplantae	Chlorophyta	Mamiellophyceae	Mamiellales	Bathycoccaceae	Ostreococcus	Ostreococcus_'lucimarinus'
Uncharacterized protein	Unreviewed	Unreviewed	Undefined	Non-enveloped	DNA (ds)	15.883	A0A0P0CK25	1663209		Viruses	Megavirales	Phycodnaviridae	Prasinovirus	Ostreococcus_lucimarinus_virus_7	242159	Eukaryota	Viridiplantae	Chlorophyta	Mamiellophyceae	Mamiellales	Bathycoccaceae	Ostreococcus	Ostreococcus_'lucimarinus'
Uncharacterized protein	Unreviewed	Unreviewed	Undefined	Non-enveloped	DNA (ds)	18.14	A0A0P0CKW9	1663210		Viruses	Megavirales	Phycodnaviridae	Prasinovirus	Ostreococcus_mediterraneus_virus_1	1486918	Eukaryota	Viridiplantae	Chlorophyta	Mamiellophyceae	Mamiellales	Bathycoccaceae	Ostreococcus	Ostreococcus_mediterraneus
Uncharacterized protein	Unreviewed	Unreviewed	Undefined	Non-enveloped	DNA (ds)	15.996	C7U0E7	642926		Viruses	Megavirales	Phycodnaviridae	undef	Ostreococcus_tauri_virus_1	70448	Eukaryota	Viridiplantae	Chlorophyta	Mamiellophyceae	Mamiellales	Bathycoccaceae	Ostreococcus	Ostreococcus_tauri
Putative uncharacterized protein	Unreviewed	Unreviewed	Undefined	Non-enveloped	DNA (ds)	23.532	E4WLN2	696472		Viruses	Megavirales	Phycodnaviridae	undef	Ostreococcus_tauri_virus_2	70448	Eukaryota	Viridiplantae	Chlorophyta	Mamiellophyceae	Mamiellales	Bathycoccaceae	Ostreococcus	Ostreococcus_tauri
Putative virus inclusion body	Unreviewed	Unreviewed	Undefined	Non-enveloped	DNA (ds)	16.599	E4WLY5	696472		Viruses	Megavirales	Phycodnaviridae	undef	Ostreococcus_tauri_virus_2	70448	Eukaryota	Viridiplantae	Chlorophyta	Mamiellophyceae	Mamiellales	Bathycoccaceae	Ostreococcus	Ostreococcus_tauri
Putative viral A-type inclusion protein	Unreviewed	Unreviewed	Undefined	Non-enveloped	DNA (ds)	22.38	A0A120HTH7	1785753		Viruses	Megavirales	Phycodnaviridae	Prasinovirus	Ostreococcus_tauri_virus_OtV5	70448	Eukaryota	Viridiplantae	Chlorophyta	Mamiellophyceae	Mamiellales	Bathycoccaceae	Ostreococcus	Ostreococcus_tauri
Uncharacterized protein	Unreviewed	Unreviewed	Undefined	Non-enveloped	DNA (ds)	8.612	A9YVX8	1785753		Viruses	Megavirales	Phycodnaviridae	Prasinovirus	Ostreococcus_tauri_virus_OtV5	70448	Eukaryota	Viridiplantae	Chlorophyta	Mamiellophyceae	Mamiellales	Bathycoccaceae	Ostreococcus	Ostreococcus_tauri
Putative uncharacterized protein	Unreviewed	Unreviewed	Undefined	Non-enveloped	DNA (ds)	16.862	H8ZJB7	1120767		Viruses	Megavirales	Phycodnaviridae	undef	Ostreococcus_tauri_virus_RT-2011	70448	Eukaryota	Viridiplantae	Chlorophyta	Mamiellophyceae	Mamiellales	Bathycoccaceae	Ostreococcus	Ostreococcus_tauri
Uncharacterized protein	Unreviewed	Unreviewed	Undefined	Non-enveloped	DNA (ds)	39.867	Q98465	10506		Viruses	Megavirales	Phycodnaviridae	Chlorovirus	Paramecium_bursaria_Chlorella_virus_1	114049	Eukaryota	Viridiplantae	Chlorophyta	Chlorophyceae	undef	undef	Chlorella	undef
Putative uncharacterized protein M442R	Unreviewed	Unreviewed	Undefined	Non-enveloped	DNA (ds)	36.328	A7IUH2	346932		Viruses	Megavirales	Phycodnaviridae	Chlorovirus	Paramecium_bursaria_Chlorella_virus_A1	74790	Eukaryota	undef	undef	Oligohymenophorea	Peniculida	Parameciidae	Paramecium	Paramecium_bursaria
Putative uncharacterized protein N451R	Unreviewed	Unreviewed	Undefined	Non-enveloped	DNA (ds)	34.218	A7J7F5	399781		Viruses	Megavirales	Phycodnaviridae	Chlorovirus	Paramecium_bursaria_Chlorella_virus_A1	74790	Eukaryota	undef	undef	Oligohymenophorea	Peniculida	Parameciidae	Paramecium	Paramecium_bursaria
Putative uncharacterized protein N493L	Unreviewed	Unreviewed	Undefined	Non-enveloped	DNA (ds)	28.45	A7J7J7	399781		Viruses	Megavirales	Phycodnaviridae	Chlorovirus	Paramecium_bursaria_Chlorella_virus_A1	74790	Eukaryota	undef	undef	Oligohymenophorea	Peniculida	Parameciidae	Paramecium	Paramecium_bursaria
Putative uncharacterized protein M484L	Unreviewed	Unreviewed	Undefined	Non-enveloped	DNA (ds)	26.623	A7IUL4	346932		Viruses	Megavirales	Phycodnaviridae	Chlorovirus	Paramecium_bursaria_Chlorella_virus_A1	74790	Eukaryota	undef	undef	Oligohymenophorea	Peniculida	Parameciidae	Paramecium	Paramecium_bursaria
Putative uncharacterized protein M015L	Unreviewed	Unreviewed	Undefined	Non-enveloped	DNA (ds)	20.628	A7IT95	346932		Viruses	Megavirales	Phycodnaviridae	Chlorovirus	Paramecium_bursaria_Chlorella_virus_A1	74790	Eukaryota	undef	undef	Oligohymenophorea	Peniculida	Parameciidae	Paramecium	Paramecium_bursaria
Putative uncharacterized protein N020L	Unreviewed	Unreviewed	Undefined	Non-enveloped	DNA (ds)	18.484	A7J674	399781		Viruses	Megavirales	Phycodnaviridae	Chlorovirus	Paramecium_bursaria_Chlorella_virus_A1	74790	Eukaryota	undef	undef	Oligohymenophorea	Peniculida	Parameciidae	Paramecium	Paramecium_bursaria
Putative uncharacterized protein M090L	Unreviewed	Unreviewed	Undefined	Non-enveloped	DNA (ds)	16.478	A7ITH0	346932		Viruses	Megavirales	Phycodnaviridae	Chlorovirus	Paramecium_bursaria_Chlorella_virus_A1	74790	Eukaryota	undef	undef	Oligohymenophorea	Peniculida	Parameciidae	Paramecium	Paramecium_bursaria
Putative uncharacterized protein M332L	Unreviewed	Unreviewed	Undefined	Non-enveloped	DNA (ds)	15.368	A7IU62	346932		Viruses	Megavirales	Phycodnaviridae	Chlorovirus	Paramecium_bursaria_Chlorella_virus_A1	74790	Eukaryota	undef	undef	Oligohymenophorea	Peniculida	Parameciidae	Paramecium	Paramecium_bursaria
Putative uncharacterized protein N339L	Unreviewed	Unreviewed	Undefined	Non-enveloped	DNA (ds)	14.308	A7J743	399781		Viruses	Megavirales	Phycodnaviridae	Chlorovirus	Paramecium_bursaria_Chlorella_virus_A1	74790	Eukaryota	undef	undef	Oligohymenophorea	Peniculida	Parameciidae	Paramecium	Paramecium_bursaria
Putative uncharacterized protein M488L	Unreviewed	Unreviewed	Undefined	Non-enveloped	DNA (ds)	13.129	A7IUL8	346932		Viruses	Megavirales	Phycodnaviridae	Chlorovirus	Paramecium_bursaria_Chlorella_virus_A1	74790	Eukaryota	undef	undef	Oligohymenophorea	Peniculida	Parameciidae	Paramecium	Paramecium_bursaria
Putative uncharacterized protein N496L	Unreviewed	Unreviewed	Undefined	Non-enveloped	DNA (ds)	10.963	A7J7K0	399781		Viruses	Megavirales	Phycodnaviridae	Chlorovirus	Paramecium_bursaria_Chlorella_virus_A1	74790	Eukaryota	undef	undef	Oligohymenophorea	Peniculida	Parameciidae	Paramecium	Paramecium_bursaria
Putative uncharacterized protein n203R	Unreviewed	Unreviewed	Undefined	Non-enveloped	DNA (ds)	10.805	A7J6Q7	399781		Viruses	Megavirales	Phycodnaviridae	Chlorovirus	Paramecium_bursaria_Chlorella_virus_A1	74790	Eukaryota	undef	undef	Oligohymenophorea	Peniculida	Parameciidae	Paramecium	Paramecium_bursaria
Putative uncharacterized protein M526L	Unreviewed	Unreviewed	Undefined	Non-enveloped	DNA (ds)	9.326	A7IUQ6	346932		Viruses	Megavirales	Phycodnaviridae	Chlorovirus	Paramecium_bursaria_Chlorella_virus_A1	74790	Eukaryota	undef	undef	Oligohymenophorea	Peniculida	Parameciidae	Paramecium	Paramecium_bursaria
Putative uncharacterized protein N535L	Unreviewed	Unreviewed	Undefined	Non-enveloped	DNA (ds)	9.173	A7J7N9	399781		Viruses	Megavirales	Phycodnaviridae	Chlorovirus	Paramecium_bursaria_Chlorella_virus_A1	74790	Eukaryota	undef	undef	Oligohymenophorea	Peniculida	Parameciidae	Paramecium	Paramecium_bursaria
Putative uncharacterized protein M518L	Unreviewed	Unreviewed	Undefined	Non-enveloped	DNA (ds)	8.492	A7IUP8	346932		Viruses	Megavirales	Phycodnaviridae	Chlorovirus	Paramecium_bursaria_Chlorella_virus_A1	74790	Eukaryota	undef	undef	Oligohymenophorea	Peniculida	Parameciidae	Paramecium	Paramecium_bursaria
Putative uncharacterized protein N525L	Unreviewed	Unreviewed	Undefined	Non-enveloped	DNA (ds)	7.768	A7J7M9	399781		Viruses	Megavirales	Phycodnaviridae	Chlorovirus	Paramecium_bursaria_Chlorella_virus_A1	74790	Eukaryota	undef	undef	Oligohymenophorea	Peniculida	Parameciidae	Paramecium	Paramecium_bursaria
Putative uncharacterized protein m597R	Unreviewed	Unreviewed	Undefined	Non-enveloped	DNA (ds)	7.099	A7IUX7	346932		Viruses	Megavirales	Phycodnaviridae	Chlorovirus	Paramecium_bursaria_Chlorella_virus_A1	74790	Eukaryota	undef	undef	Oligohymenophorea	Peniculida	Parameciidae	Paramecium	Paramecium_bursaria
Putative uncharacterized protein N737L	Unreviewed	Unreviewed	Undefined	Non-enveloped	DNA (ds)	6.561	A7J891	399781		Viruses	Megavirales	Phycodnaviridae	Chlorovirus	Paramecium_bursaria_Chlorella_virus_A1	74790	Eukaryota	undef	undef	Oligohymenophorea	Peniculida	Parameciidae	Paramecium	Paramecium_bursaria
Putative uncharacterized protein M071R	Unreviewed	Unreviewed	Undefined	Non-enveloped	DNA (ds)	6.027	A7ITF1	346932		Viruses	Megavirales	Phycodnaviridae	Chlorovirus	Paramecium_bursaria_Chlorella_virus_A1	74790	Eukaryota	undef	undef	Oligohymenophorea	Peniculida	Parameciidae	Paramecium	Paramecium_bursaria
Putative uncharacterized protein N052R	Unreviewed	Unreviewed	Undefined	Non-enveloped	DNA (ds)	5.923	A7J6A6	399781		Viruses	Megavirales	Phycodnaviridae	Chlorovirus	Paramecium_bursaria_Chlorella_virus_A1	74790	Eukaryota	undef	undef	Oligohymenophorea	Peniculida	Parameciidae	Paramecium	Paramecium_bursaria
Putative uncharacterized protein N040R	Unreviewed	Unreviewed	Undefined	Non-enveloped	DNA (ds)	5.109	A7J694	399781		Viruses	Megavirales	Phycodnaviridae	Chlorovirus	Paramecium_bursaria_Chlorella_virus_A1	74790	Eukaryota	undef	undef	Oligohymenophorea	Peniculida	Parameciidae	Paramecium	Paramecium_bursaria
Putative uncharacterized protein M748L	Unreviewed	Unreviewed	Undefined	Non-enveloped	DNA (ds)	5.063	A7IVC8	346932		Viruses	Megavirales	Phycodnaviridae	Chlorovirus	Paramecium_bursaria_Chlorella_virus_A1	74790	Eukaryota	undef	undef	Oligohymenophorea	Peniculida	Parameciidae	Paramecium	Paramecium_bursaria
Putative uncharacterized protein M686L	Unreviewed	Unreviewed	Undefined	Non-enveloped	DNA (ds)	4.868	A7IV66	346932		Viruses	Megavirales	Phycodnaviridae	Chlorovirus	Paramecium_bursaria_Chlorella_virus_A1	74790	Eukaryota	undef	undef	Oligohymenophorea	Peniculida	Parameciidae	Paramecium	Paramecium_bursaria
Putative uncharacterized protein N086L	Unreviewed	Unreviewed	Undefined	Non-enveloped	DNA (ds)	4.741	A7J6E0	399781		Viruses	Megavirales	Phycodnaviridae	Chlorovirus	Paramecium_bursaria_Chlorella_virus_A1	74790	Eukaryota	undef	undef	Oligohymenophorea	Peniculida	Parameciidae	Paramecium	Paramecium_bursaria
Putative uncharacterized protein M042R	Unreviewed	Unreviewed	Undefined	Non-enveloped	DNA (ds)	4.624	A7ITC2	346932		Viruses	Megavirales	Phycodnaviridae	Chlorovirus	Paramecium_bursaria_Chlorella_virus_A1	74790	Eukaryota	undef	undef	Oligohymenophorea	Peniculida	Parameciidae	Paramecium	Paramecium_bursaria
Putative uncharacterized protein N067R	Unreviewed	Unreviewed	Undefined	Non-enveloped	DNA (ds)	3.865	A7J6C1	399781		Viruses	Megavirales	Phycodnaviridae	Chlorovirus	Paramecium_bursaria_Chlorella_virus_A1	74790	Eukaryota	undef	undef	Oligohymenophorea	Peniculida	Parameciidae	Paramecium	Paramecium_bursaria
Putative uncharacterized protein m366R	Unreviewed	Unreviewed	Undefined	Non-enveloped	DNA (ds)	3.776	A7IU96	346932		Viruses	Megavirales	Phycodnaviridae	Chlorovirus	Paramecium_bursaria_Chlorella_virus_A1	74790	Eukaryota	undef	undef	Oligohymenophorea	Peniculida	Parameciidae	Paramecium	Paramecium_bursaria
Putative uncharacterized protein N470L	Unreviewed	Unreviewed	Undefined	Non-enveloped	DNA (ds)	3.775	A7J7H4	399781		Viruses	Megavirales	Phycodnaviridae	Chlorovirus	Paramecium_bursaria_Chlorella_virus_A1	74790	Eukaryota	undef	undef	Oligohymenophorea	Peniculida	Parameciidae	Paramecium	Paramecium_bursaria
Putative uncharacterized protein N045R	Unreviewed	Unreviewed	Undefined	Non-enveloped	DNA (ds)	3.57	A7J699	399781		Viruses	Megavirales	Phycodnaviridae	Chlorovirus	Paramecium_bursaria_Chlorella_virus_A1	74790	Eukaryota	undef	undef	Oligohymenophorea	Peniculida	Parameciidae	Paramecium	Paramecium_bursaria
Putative uncharacterized protein N155R	Unreviewed	Unreviewed	Undefined	Non-enveloped	DNA (ds)	2.862	A7J6K9	399781		Viruses	Megavirales	Phycodnaviridae	Chlorovirus	Paramecium_bursaria_Chlorella_virus_A1	74790	Eukaryota	undef	undef	Oligohymenophorea	Peniculida	Parameciidae	Paramecium	Paramecium_bursaria
Putative uncharacterized protein N059R	Unreviewed	Unreviewed	Undefined	Non-enveloped	DNA (ds)	2.682	A7J6B3	399781		Viruses	Megavirales	Phycodnaviridae	Chlorovirus	Paramecium_bursaria_Chlorella_virus_A1	74790	Eukaryota	undef	undef	Oligohymenophorea	Peniculida	Parameciidae	Paramecium	Paramecium_bursaria
Putative uncharacterized protein m561R	Unreviewed	Unreviewed	Undefined	Non-enveloped	DNA (ds)	2.563	A7IUU1	346932		Viruses	Megavirales	Phycodnaviridae	Chlorovirus	Paramecium_bursaria_Chlorella_virus_A1	74790	Eukaryota	undef	undef	Oligohymenophorea	Peniculida	Parameciidae	Paramecium	Paramecium_bursaria
Putative uncharacterized protein M463L	Unreviewed	Unreviewed	Undefined	Non-enveloped	DNA (ds)	2.277	A7IUJ3	346932		Viruses	Megavirales	Phycodnaviridae	Chlorovirus	Paramecium_bursaria_Chlorella_virus_A1	74790	Eukaryota	undef	undef	Oligohymenophorea	Peniculida	Parameciidae	Paramecium	Paramecium_bursaria
Putative uncharacterized protein n568R	Unreviewed	Unreviewed	Undefined	Non-enveloped	DNA (ds)	1.162	A7J7S2	399781		Viruses	Megavirales	Phycodnaviridae	Chlorovirus	Paramecium_bursaria_Chlorella_virus_A1	74790	Eukaryota	undef	undef	Oligohymenophorea	Peniculida	Parameciidae	Paramecium	Paramecium_bursaria
Putative uncharacterized protein N359L	Unreviewed	Unreviewed	Undefined	Non-enveloped	DNA (ds)	0.993	A7J763	399781		Viruses	Megavirales	Phycodnaviridae	Chlorovirus	Paramecium_bursaria_Chlorella_virus_A1	74790	Eukaryota	undef	undef	Oligohymenophorea	Peniculida	Parameciidae	Paramecium	Paramecium_bursaria
Putative uncharacterized protein M348L	Unreviewed	Unreviewed	Undefined	Non-enveloped	DNA (ds)	0.902	A7IU78	346932		Viruses	Megavirales	Phycodnaviridae	Chlorovirus	Paramecium_bursaria_Chlorella_virus_A1	74790	Eukaryota	undef	undef	Oligohymenophorea	Peniculida	Parameciidae	Paramecium	Paramecium_bursaria
Putative uncharacterized protein N593R	Unreviewed	Unreviewed	Undefined	Non-enveloped	DNA (ds)	0.794	A7J7U7	399781		Viruses	Megavirales	Phycodnaviridae	Chlorovirus	Paramecium_bursaria_Chlorella_virus_A1	74790	Eukaryota	undef	undef	Oligohymenophorea	Peniculida	Parameciidae	Paramecium	Paramecium_bursaria
Putative uncharacterized protein M047R	Unreviewed	Unreviewed	Undefined	Non-enveloped	DNA (ds)	0.723	A7ITC7	346932		Viruses	Megavirales	Phycodnaviridae	Chlorovirus	Paramecium_bursaria_Chlorella_virus_A1	74790	Eukaryota	undef	undef	Oligohymenophorea	Peniculida	Parameciidae	Paramecium	Paramecium_bursaria
Putative uncharacterized protein N274L	Unreviewed	Unreviewed	Undefined	Non-enveloped	DNA (ds)	0.694	A7J6X8	399781		Viruses	Megavirales	Phycodnaviridae	Chlorovirus	Paramecium_bursaria_Chlorella_virus_A1	74790	Eukaryota	undef	undef	Oligohymenophorea	Peniculida	Parameciidae	Paramecium	Paramecium_bursaria
Putative uncharacterized protein M061R	Unreviewed	Unreviewed	Undefined	Non-enveloped	DNA (ds)	0.219	A7ITE1	346932		Viruses	Megavirales	Phycodnaviridae	Chlorovirus	Paramecium_bursaria_Chlorella_virus_A1	74790	Eukaryota	undef	undef	Oligohymenophorea	Peniculida	Parameciidae	Paramecium	Paramecium_bursaria
Putative uncharacterized protein M152R	Unreviewed	Unreviewed	Undefined	Non-enveloped	DNA (ds)	0.151	A7ITN2	346932		Viruses	Megavirales	Phycodnaviridae	Chlorovirus	Paramecium_bursaria_Chlorella_virus_A1	74790	Eukaryota	undef	undef	Oligohymenophorea	Peniculida	Parameciidae	Paramecium	Paramecium_bursaria
Putative uncharacterized protein C515L	Unreviewed	Unreviewed	Undefined	Non-enveloped	DNA (ds)	37.224	A7RBW8	380598		Viruses	Megavirales	Phycodnaviridae	Chlorovirus	Paramecium_bursaria_Chlorella_virus_AR158	74790	Eukaryota	undef	undef	Oligohymenophorea	Peniculida	Parameciidae	Paramecium	Paramecium_bursaria
Putative uncharacterized protein c526R	Unreviewed	Unreviewed	Undefined	Non-enveloped	DNA (ds)	28.684	A7RBX9	380598		Viruses	Megavirales	Phycodnaviridae	Chlorovirus	Paramecium_bursaria_Chlorella_virus_AR158	74790	Eukaryota	undef	undef	Oligohymenophorea	Peniculida	Parameciidae	Paramecium	Paramecium_bursaria
Putative uncharacterized protein C239R	Unreviewed	Unreviewed	Undefined	Non-enveloped	DNA (ds)	13.376	A7RB42	380598		Viruses	Megavirales	Phycodnaviridae	Chlorovirus	Paramecium_bursaria_Chlorella_virus_AR158	74790	Eukaryota	undef	undef	Oligohymenophorea	Peniculida	Parameciidae	Paramecium	Paramecium_bursaria
Putative uncharacterized protein C475L	Unreviewed	Unreviewed	Undefined	Non-enveloped	DNA (ds)	10.144	A7RBS8	380598		Viruses	Megavirales	Phycodnaviridae	Chlorovirus	Paramecium_bursaria_Chlorella_virus_AR158	74790	Eukaryota	undef	undef	Oligohymenophorea	Peniculida	Parameciidae	Paramecium	Paramecium_bursaria
Putative uncharacterized protein C741L	Unreviewed	Unreviewed	Undefined	Non-enveloped	DNA (ds)	8.054	A7RCJ4	380598		Viruses	Megavirales	Phycodnaviridae	Chlorovirus	Paramecium_bursaria_Chlorella_virus_AR158	74790	Eukaryota	undef	undef	Oligohymenophorea	Peniculida	Parameciidae	Paramecium	Paramecium_bursaria
Putative uncharacterized protein C763R	Unreviewed	Unreviewed	Undefined	Non-enveloped	DNA (ds)	7.871	A7RCL6	380598		Viruses	Megavirales	Phycodnaviridae	Chlorovirus	Paramecium_bursaria_Chlorella_virus_AR158	74790	Eukaryota	undef	undef	Oligohymenophorea	Peniculida	Parameciidae	Paramecium	Paramecium_bursaria
Putative uncharacterized protein C652L	Unreviewed	Unreviewed	Undefined	Non-enveloped	DNA (ds)	7.153	A7RCA5	380598		Viruses	Megavirales	Phycodnaviridae	Chlorovirus	Paramecium_bursaria_Chlorella_virus_AR158	74790	Eukaryota	undef	undef	Oligohymenophorea	Peniculida	Parameciidae	Paramecium	Paramecium_bursaria
Putative uncharacterized protein C031L	Unreviewed	Unreviewed	Undefined	Non-enveloped	DNA (ds)	6.755	A7RAI0	380598		Viruses	Megavirales	Phycodnaviridae	Chlorovirus	Paramecium_bursaria_Chlorella_virus_AR158	74790	Eukaryota	undef	undef	Oligohymenophorea	Peniculida	Parameciidae	Paramecium	Paramecium_bursaria
Putative uncharacterized protein C044L	Unreviewed	Unreviewed	Undefined	Non-enveloped	DNA (ds)	5.257	A7RAJ8	380598		Viruses	Megavirales	Phycodnaviridae	Chlorovirus	Paramecium_bursaria_Chlorella_virus_AR158	74790	Eukaryota	undef	undef	Oligohymenophorea	Peniculida	Parameciidae	Paramecium	Paramecium_bursaria
Putative uncharacterized protein C400L	Unreviewed	Unreviewed	Undefined	Non-enveloped	DNA (ds)	4.383	A7RBK3	380598		Viruses	Megavirales	Phycodnaviridae	Chlorovirus	Paramecium_bursaria_Chlorella_virus_AR158	74790	Eukaryota	undef	undef	Oligohymenophorea	Peniculida	Parameciidae	Paramecium	Paramecium_bursaria
Putative uncharacterized protein C037L	Unreviewed	Unreviewed	Undefined	Non-enveloped	DNA (ds)	3.969	A7RAI6	380598		Viruses	Megavirales	Phycodnaviridae	Chlorovirus	Paramecium_bursaria_Chlorella_virus_AR158	74790	Eukaryota	undef	undef	Oligohymenophorea	Peniculida	Parameciidae	Paramecium	Paramecium_bursaria
Putative uncharacterized protein C558L	Unreviewed	Unreviewed	Undefined	Non-enveloped	DNA (ds)	3.718	A7RC11	380598		Viruses	Megavirales	Phycodnaviridae	Chlorovirus	Paramecium_bursaria_Chlorella_virus_AR158	74790	Eukaryota	undef	undef	Oligohymenophorea	Peniculida	Parameciidae	Paramecium	Paramecium_bursaria
Putative uncharacterized protein C532L	Unreviewed	Unreviewed	Undefined	Non-enveloped	DNA (ds)	2.597	A7RBY5	380598		Viruses	Megavirales	Phycodnaviridae	Chlorovirus	Paramecium_bursaria_Chlorella_virus_AR158	74790	Eukaryota	undef	undef	Oligohymenophorea	Peniculida	Parameciidae	Paramecium	Paramecium_bursaria
Putative uncharacterized protein C430L	Unreviewed	Unreviewed	Undefined	Non-enveloped	DNA (ds)	1.92	A7RBN3	380598		Viruses	Megavirales	Phycodnaviridae	Chlorovirus	Paramecium_bursaria_Chlorella_virus_AR158	74790	Eukaryota	undef	undef	Oligohymenophorea	Peniculida	Parameciidae	Paramecium	Paramecium_bursaria
Putative uncharacterized protein C255R	Unreviewed	Unreviewed	Undefined	Non-enveloped	DNA (ds)	1.189	A7RB58	380598		Viruses	Megavirales	Phycodnaviridae	Chlorovirus	Paramecium_bursaria_Chlorella_virus_AR158	74790	Eukaryota	undef	undef	Oligohymenophorea	Peniculida	Parameciidae	Paramecium	Paramecium_bursaria
Putative uncharacterized protein C024L	Unreviewed	Unreviewed	Undefined	Non-enveloped	DNA (ds)	0.812	A7RAH3	380598		Viruses	Megavirales	Phycodnaviridae	Chlorovirus	Paramecium_bursaria_Chlorella_virus_AR158	74790	Eukaryota	undef	undef	Oligohymenophorea	Peniculida	Parameciidae	Paramecium	Paramecium_bursaria
Putative uncharacterized protein c603R	Unreviewed	Unreviewed	Undefined	Non-enveloped	DNA (ds)	0.356	A7RC56	380598		Viruses	Megavirales	Phycodnaviridae	Chlorovirus	Paramecium_bursaria_Chlorella_virus_AR158	74790	Eukaryota	undef	undef	Oligohymenophorea	Peniculida	Parameciidae	Paramecium	Paramecium_bursaria
Putative uncharacterized protein C162R	Unreviewed	Unreviewed	Undefined	Non-enveloped	DNA (ds)	0.172	A7RAW6	380598		Viruses	Megavirales	Phycodnaviridae	Chlorovirus	Paramecium_bursaria_Chlorella_virus_AR158	74790	Eukaryota	undef	undef	Oligohymenophorea	Peniculida	Parameciidae	Paramecium	Paramecium_bursaria
Putative uncharacterized protein B568L	Unreviewed	Unreviewed	Undefined	Non-enveloped	DNA (ds)	25.958	A7IX93	46021		Viruses	Megavirales	Phycodnaviridae	Chlorovirus	Paramecium_bursaria_Chlorella_virus_NY2A	114049	Eukaryota	Viridiplantae	Chlorophyta	Chlorophyceae	undef	undef	Chlorella	undef
Putative uncharacterized protein B579R	Unreviewed	Unreviewed	Undefined	Non-enveloped	DNA (ds)	16.908	A7IXA4	46021		Viruses	Megavirales	Phycodnaviridae	Chlorovirus	Paramecium_bursaria_Chlorella_virus_NY2A	114049	Eukaryota	Viridiplantae	Chlorophyta	Chlorophyceae	undef	undef	Chlorella	undef
Putative uncharacterized protein b669L	Unreviewed	Unreviewed	Undefined	Non-enveloped	DNA (ds)	16.108	A7IXJ4	46021		Viruses	Megavirales	Phycodnaviridae	Chlorovirus	Paramecium_bursaria_Chlorella_virus_NY2A	114049	Eukaryota	Viridiplantae	Chlorophyta	Chlorophyceae	undef	undef	Chlorella	undef
Putative uncharacterized protein B258R	Unreviewed	Unreviewed	Undefined	Non-enveloped	DNA (ds)	13.211	A7IWD3	46021		Viruses	Megavirales	Phycodnaviridae	Chlorovirus	Paramecium_bursaria_Chlorella_virus_NY2A	114049	Eukaryota	Viridiplantae	Chlorophyta	Chlorophyceae	undef	undef	Chlorella	undef
Putative uncharacterized protein B725L	Unreviewed	Unreviewed	Undefined	Non-enveloped	DNA (ds)	10.755	A7IXQ0	46021		Viruses	Megavirales	Phycodnaviridae	Chlorovirus	Paramecium_bursaria_Chlorella_virus_NY2A	114049	Eukaryota	Viridiplantae	Chlorophyta	Chlorophyceae	undef	undef	Chlorella	undef
Putative uncharacterized protein B847R	Unreviewed	Unreviewed	Undefined	Non-enveloped	DNA (ds)	10.493	A7IY22	46021		Viruses	Megavirales	Phycodnaviridae	Chlorovirus	Paramecium_bursaria_Chlorella_virus_NY2A	114049	Eukaryota	Viridiplantae	Chlorophyta	Chlorophyceae	undef	undef	Chlorella	undef
Putative uncharacterized protein B825L	Unreviewed	Unreviewed	Undefined	Non-enveloped	DNA (ds)	8.054	A7IY00	46021		Viruses	Megavirales	Phycodnaviridae	Chlorovirus	Paramecium_bursaria_Chlorella_virus_NY2A	114049	Eukaryota	Viridiplantae	Chlorophyta	Chlorophyceae	undef	undef	Chlorella	undef
Putative uncharacterized protein B034L	Unreviewed	Unreviewed	Undefined	Non-enveloped	DNA (ds)	6.755	A7IVQ9	46021		Viruses	Megavirales	Phycodnaviridae	Chlorovirus	Paramecium_bursaria_Chlorella_virus_NY2A	114049	Eukaryota	Viridiplantae	Chlorophyta	Chlorophyceae	undef	undef	Chlorella	undef
Putative uncharacterized protein B055L	Unreviewed	Unreviewed	Undefined	Non-enveloped	DNA (ds)	5.257	A7IVT0	46021		Viruses	Megavirales	Phycodnaviridae	Chlorovirus	Paramecium_bursaria_Chlorella_virus_NY2A	114049	Eukaryota	Viridiplantae	Chlorophyta	Chlorophyceae	undef	undef	Chlorella	undef
Putative uncharacterized protein B040L	Unreviewed	Unreviewed	Undefined	Non-enveloped	DNA (ds)	4.925	A7IVR5	46021		Viruses	Megavirales	Phycodnaviridae	Chlorovirus	Paramecium_bursaria_Chlorella_virus_NY2A	114049	Eukaryota	Viridiplantae	Chlorophyta	Chlorophyceae	undef	undef	Chlorella	undef
Putative uncharacterized protein B652R	Unreviewed	Unreviewed	Undefined	Non-enveloped	DNA (ds)	4.643	A7IXH7	46021		Viruses	Megavirales	Phycodnaviridae	Chlorovirus	Paramecium_bursaria_Chlorella_virus_NY2A	114049	Eukaryota	Viridiplantae	Chlorophyta	Chlorophyceae	undef	undef	Chlorella	undef
Putative uncharacterized protein B455L	Unreviewed	Unreviewed	Undefined	Non-enveloped	DNA (ds)	4.383	A7IWY0	46021		Viruses	Megavirales	Phycodnaviridae	Chlorovirus	Paramecium_bursaria_Chlorella_virus_NY2A	114049	Eukaryota	Viridiplantae	Chlorophyta	Chlorophyceae	undef	undef	Chlorella	undef
Putative uncharacterized protein B617L	Unreviewed	Unreviewed	Undefined	Non-enveloped	DNA (ds)	3.718	A7IXE2	46021		Viruses	Megavirales	Phycodnaviridae	Chlorovirus	Paramecium_bursaria_Chlorella_virus_NY2A	114049	Eukaryota	Viridiplantae	Chlorophyta	Chlorophyceae	undef	undef	Chlorella	undef
Putative uncharacterized protein B585L	Unreviewed	Unreviewed	Undefined	Non-enveloped	DNA (ds)	2.597	A7IXB0	46021		Viruses	Megavirales	Phycodnaviridae	Chlorovirus	Paramecium_bursaria_Chlorella_virus_NY2A	114049	Eukaryota	Viridiplantae	Chlorophyta	Chlorophyceae	undef	undef	Chlorella	undef
Putative uncharacterized protein B047L	Unreviewed	Unreviewed	Undefined	Non-enveloped	DNA (ds)	2.454	A7IVS2	46021		Viruses	Megavirales	Phycodnaviridae	Chlorovirus	Paramecium_bursaria_Chlorella_virus_NY2A	114049	Eukaryota	Viridiplantae	Chlorophyta	Chlorophyceae	undef	undef	Chlorella	undef
Putative uncharacterized protein B488L	Unreviewed	Unreviewed	Undefined	Non-enveloped	DNA (ds)	1.944	A7IX13	46021		Viruses	Megavirales	Phycodnaviridae	Chlorovirus	Paramecium_bursaria_Chlorella_virus_NY2A	114049	Eukaryota	Viridiplantae	Chlorophyta	Chlorophyceae	undef	undef	Chlorella	undef
Putative uncharacterized protein b444R	Unreviewed	Unreviewed	Undefined	Non-enveloped	DNA (ds)	0.519	A7IWW9	46021		Viruses	Megavirales	Phycodnaviridae	Chlorovirus	Paramecium_bursaria_Chlorella_virus_NY2A	114049	Eukaryota	Viridiplantae	Chlorophyta	Chlorophyceae	undef	undef	Chlorella	undef
Putative uncharacterized protein B027L	Unreviewed	Unreviewed	Undefined	Non-enveloped	DNA (ds)	0.43	A7IVQ2	46021		Viruses	Megavirales	Phycodnaviridae	Chlorovirus	Paramecium_bursaria_Chlorella_virus_NY2A	114049	Eukaryota	Viridiplantae	Chlorophyta	Chlorophyceae	undef	undef	Chlorella	undef
Uncharacterized protein	Unreviewed	Unreviewed	Undefined	Non-enveloped	DNA (ds)	18.953	R4TQ47	251749		Viruses	Megavirales	Phycodnaviridae	Prymnesiovirus	Phaeocystis_globosa_virus	33658	Eukaryota	undef	undef	undef	Phaeocystales	Phaeocystaceae	Phaeocystis	Phaeocystis_globosa
Outer membrane autotransporter	Unreviewed	Unreviewed	Undefined	Non-enveloped	DNA (ds)	5.582	R4TF36	251749		Viruses	Megavirales	Phycodnaviridae	Prymnesiovirus	Phaeocystis_globosa_virus	33658	Eukaryota	undef	undef	undef	Phaeocystales	Phaeocystaceae	Phaeocystis	Phaeocystis_globosa
SAR116 cluster protein	Unreviewed	Unreviewed	Undefined	Non-enveloped	DNA (ds)	3.217	R4TIA3	251749		Viruses	Megavirales	Phycodnaviridae	Prymnesiovirus	Phaeocystis_globosa_virus	33658	Eukaryota	undef	undef	undef	Phaeocystales	Phaeocystaceae	Phaeocystis	Phaeocystis_globosa
NPH-I transcription termination factor			Undefined	Non-enveloped	DNA (ds)	1.144	R4TFX3	251749		Viruses	Megavirales	Phycodnaviridae	Prymnesiovirus	Phaeocystis_globosa_virus	33658	Eukaryota	undef	undef	undef	Phaeocystales	Phaeocystaceae	Phaeocystis	Phaeocystis_globosa
Uncharacterized protein	Unreviewed	Unreviewed	Undefined	Non-enveloped	DNA (ds)	19.383	A0A0P0YLY9	1586713		Viruses	Megavirales	Phycodnaviridae	undef	Yellowstone_lake_phycodnavirus_1	1	undef	undef	undef	undef	undef	undef	undef	undef
Uncharacterized protein	Unreviewed	Unreviewed	Undefined	Non-enveloped	DNA (ds)	14.448	A0A0P0YMM2	1586714		Viruses	Megavirales	Phycodnaviridae	undef	Yellowstone_lake_phycodnavirus_2	1	undef	undef	undef	undef	undef	undef	undef	undef
Uncharacterized protein	Unreviewed	Unreviewed	Undefined	Non-enveloped	DNA (ds)	17.644	A0A0P0YNE4	1586715		Viruses	Megavirales	Phycodnaviridae	undef	Yellowstone_lake_phycodnavirus_3	1	undef	undef	undef	undef	undef	undef	undef	undef
Uncharacterized protein	Unreviewed	Unreviewed	Undefined	Enveloped	DNA (ds)	21.601	R4ZDG4	1293540		Viruses	Megavirales	Poxviridae	Betaentomopoxvirus	Adoxophyes_honmai_entomopoxvirus_'L'	85585	Eukaryota	Metazoa	Arthropoda	Insecta	Lepidoptera	Tortricidae	Adoxophyes	Adoxophyes_honmai
Uncharacterized protein AMV183/G2R	Unreviewed	Unreviewed	Undefined	Enveloped	DNA (ds)	3.372	P29818	28321		Viruses	Megavirales	Poxviridae	Betaentomopoxvirus	Amsacta_moorei_entomopoxvirus	340055	Eukaryota	Metazoa	Arthropoda	Insecta	Lepidoptera	Erebidae	Amsacta	undef
Uncharacterized protein	Unreviewed	Unreviewed	Undefined	Enveloped	DNA (ds)	34.568	W6JJ23	62099		Viruses	Megavirales	Poxviridae	Alphaentomopoxvirus	Anomala_cuprea_entomopoxvirus	121601	Eukaryota	Metazoa	Arthropoda	Insecta	Coleoptera	Scarabaeidae	Anomala	Anomala_cuprea
Precursor p4a of core protein 4a	GO:0005198	structural molecule activity	Undefined	Enveloped	DNA (ds)	2.587	W6JIU5	62099		Viruses	Megavirales	Poxviridae	Alphaentomopoxvirus	Anomala_cuprea_entomopoxvirus	121601	Eukaryota	Metazoa	Arthropoda	Insecta	Coleoptera	Scarabaeidae	Anomala	Anomala_cuprea
Virion core protein P4b	GO:0005198	structural molecule activity	Undefined	Enveloped	DNA (ds)	9.941	A0A0E3XA83	129727		Viruses	Megavirales	Poxviridae	Parapoxvirus	Bovine_papular_stomatitis_virus	9913	Eukaryota	Metazoa	Chordata	Mammalia	undef	Bovidae	Bos	Bos_taurus
Uncharacterized protein	Unreviewed	Unreviewed	Undefined	Enveloped	DNA (ds)	5.239	A0A0E3XAQ2	129727		Viruses	Megavirales	Poxviridae	Parapoxvirus	Bovine_papular_stomatitis_virus	9913	Eukaryota	Metazoa	Chordata	Mammalia	undef	Bovidae	Bos	Bos_taurus
Putative uncharacterized protein	Unreviewed	Unreviewed	Undefined	Enveloped	DNA (ds)	3.516	Q6TV68	129727		Viruses	Megavirales	Poxviridae	Parapoxvirus	Bovine_papular_stomatitis_virus	9913	Eukaryota	Metazoa	Chordata	Mammalia	undef	Bovidae	Bos	Bos_taurus
Putative uncharacterized protein	Unreviewed	Unreviewed	Undefined	Enveloped	DNA (ds)	11.347	Q8V2M5	203173		Viruses	Megavirales	Poxviridae	Orthopoxvirus	Camelpox_virus	9836	Eukaryota	Metazoa	Chordata	Mammalia	undef	Camelidae	Camelus	undef
Virion membrane protein A9	GO:0016021	integral component of membrane	Undefined	Enveloped	DNA (ds)	3.101	A0A0K1LED0	28873		Viruses	Megavirales	Poxviridae	Orthopoxvirus	Camelpox_virus	9836	Eukaryota	Metazoa	Chordata	Mammalia	undef	Camelidae	Camelus	undef
Putative uncharacterized protein CNPV156	Unreviewed	Unreviewed	Undefined	Enveloped	DNA (ds)	9.524	Q6VZJ1	44088		Viruses	Megavirales	Poxviridae	Avipoxvirus	Canarypox_virus	9134	Eukaryota	Metazoa	Chordata	Aves	Passeriformes	Fringillidae	Serinus	undef
Putative uncharacterized protein CNPV066	Unreviewed	Unreviewed	Undefined	Enveloped	DNA (ds)	1.56	Q6VZT1	44088		Viruses	Megavirales	Poxviridae	Avipoxvirus	Canarypox_virus	9134	Eukaryota	Metazoa	Chordata	Aves	Passeriformes	Fringillidae	Serinus	undef
Uncharacterized protein	Unreviewed	Unreviewed	Undefined	Enveloped	DNA (ds)	22.345	R4ZDM7	10288		Viruses	Megavirales	Poxviridae	Betaentomopoxvirus	Choristoneura_biennis_entomopoxvirus	7141	Eukaryota	Metazoa	Arthropoda	Insecta	Lepidoptera	Tortricidae	Choristoneura	Choristoneura_fumiferana
Uncharacterized protein	Unreviewed	Unreviewed	Undefined	Enveloped	DNA (ds)	22.345	R4ZE70	1293539		Viruses	Megavirales	Poxviridae	Betaentomopoxvirus	Choristoneura_rosaceana_entomopoxvirus_'L'	27543	Eukaryota	Metazoa	Arthropoda	Insecta	Lepidoptera	Tortricidae	Choristoneura	Choristoneura_rosaceana
Uncharacterized protein	Unreviewed	Unreviewed	Undefined	Enveloped	DNA (ds)	18.148	A0A1S5WL82	10243		Viruses	Megavirales	Poxviridae	Orthopoxvirus	Cowpox_virus	10129	Eukaryota	Metazoa	Chordata	Mammalia	Rodentia	Muridae	Apodemus	Apodemus_sylvaticus
Putative uncharacterized protein	Unreviewed	Unreviewed	Undefined	Enveloped	DNA (ds)	11.303	G0XWN2	10243		Viruses	Megavirales	Poxviridae	Orthopoxvirus	Cowpox_virus	10129	Eukaryota	Metazoa	Chordata	Mammalia	Rodentia	Muridae	Apodemus	Apodemus_sylvaticus
36.5kDa major membrane protein	GO:0016032	viral process	Undefined	Enveloped	DNA (ds)	1.245	Q0NQ31	10243		Viruses	Megavirales	Poxviridae	Orthopoxvirus	Cowpox_virus	10129	Eukaryota	Metazoa	Chordata	Mammalia	Rodentia	Muridae	Apodemus	Apodemus_sylvaticus
G5L protein	GO:0016032	viral process	undefined	Enveloped	DNA (ds)	0.747	P87633	10243		Viruses	Megavirales	Poxviridae	Orthopoxvirus	Cowpox_virus	10129	Eukaryota	Metazoa	Chordata	Mammalia	Rodentia	Muridae	Apodemus	Apodemus_sylvaticus
Virion core protein P4b	GO:0005198	structural molecule activity	Undefined	Enveloped	DNA (ds)	2.668	Q08F79	305676		Viruses	Megavirales	Poxviridae	Cervidpoxvirus	Deerpox_virus_W-848-83	9872	Eukaryota	Metazoa	Chordata	Mammalia	undef	Cervidae	Odocoileus	Odocoileus_hemionus
Virion core protein	Unreviewed	Unreviewed	Undefined	Enveloped	DNA (ds)	2.401	Q08F70	305676		Viruses	Megavirales	Poxviridae	Cervidpoxvirus	Deerpox_virus_W-848-83	9872	Eukaryota	Metazoa	Chordata	Mammalia	undef	Cervidae	Odocoileus	Odocoileus_hemionus
EVN021	Unreviewed	Unreviewed	undefined	Enveloped	DNA (ds)	0.91	A0A075IQH9	1651168		Viruses	Megavirales	Poxviridae	Orthopoxvirus	Ectromelia_virus	10088	Eukaryota	Metazoa	Chordata	Mammalia	Rodentia	Muridae	Mus	undef
EVM112	GO:0016021	integral component of membrane	undefined	Enveloped	DNA (ds)	0.392	Q8JLA3	12643		Viruses	Megavirales	Poxviridae	Orthopoxvirus	Ectromelia_virus	10090	Eukaryota	Metazoa	Chordata	Mammalia	Rodentia	Muridae	Mus	Mus_musculus
FP-39K	Unreviewed	Unreviewed	undefined	Enveloped	DNA (ds)	22.105	O72911	10261		Viruses	Megavirales	Poxviridae	Avipoxvirus	Fowlpox_virus	7742	Eukaryota	Metazoa	Chordata	undef	undef	undef	undef	undef
ORF FPV097 variola B22R gene family protein	Unreviewed	Unreviewed	Undefined	Enveloped	DNA (ds)	17.861	Q9J5C3	928301		Viruses	Megavirales	Poxviridae	Avipoxvirus	Fowlpox_virus	7742	Eukaryota	Metazoa	Chordata	undef	undef	undef	undef	undef
ORF FPV098 variola B22R gene family protein	Unreviewed	Unreviewed	Undefined	Enveloped	DNA (ds)	15.706	Q9J5C2	928301		Viruses	Megavirales	Poxviridae	Avipoxvirus	Fowlpox_virus	7742	Eukaryota	Metazoa	Chordata	undef	undef	undef	undef	undef
VARV Bangladesh B22R orthologue	Unreviewed	Unreviewed	Undefined	Enveloped	DNA (ds)	15.016	Q70H57	928301		Viruses	Megavirales	Poxviridae	Avipoxvirus	Fowlpox_virus	7742	Eukaryota	Metazoa	Chordata	undef	undef	undef	undef	undef
ORF FPV122 variola B22R gene family protein	Unreviewed	Unreviewed	Undefined	Enveloped	DNA (ds)	3.171	Q9J5A0	928301		Viruses	Megavirales	Poxviridae	Avipoxvirus	Fowlpox_virus	7742	Eukaryota	Metazoa	Chordata	undef	undef	undef	undef	undef
ORF FPV176 Virion protein	Unreviewed	Unreviewed	Undefined	Enveloped	DNA (ds)	0.386	Q9J557	928301		Viruses	Megavirales	Poxviridae	Avipoxvirus	Fowlpox_virus	7742	Eukaryota	Metazoa	Chordata	undef	undef	undef	undef	undef
Putative uncharacterized protein MSV177	Unreviewed	Unreviewed	Undefined	Enveloped	DNA (ds)	18.95	Q9YVR5	83191		Viruses	Megavirales	Poxviridae	undef	Melanoplus_sanguinipes_entomopoxvirus	65742	Eukaryota	Metazoa	Arthropoda	Insecta	Orthoptera	Acrididae	Melanoplus	Melanoplus_sanguinipes
Putative uncharacterized protein MSV172	Unreviewed	Unreviewed	Undefined	Enveloped	DNA (ds)	11.131	Q9YVS0	83191		Viruses	Megavirales	Poxviridae	undef	Melanoplus_sanguinipes_entomopoxvirus	65742	Eukaryota	Metazoa	Arthropoda	Insecta	Orthoptera	Acrididae	Melanoplus	Melanoplus_sanguinipes
Putative uncharacterized protein MSV057	Unreviewed	Unreviewed	Undefined	Enveloped	DNA (ds)	9.685	Q9YW35	83191		Viruses	Megavirales	Poxviridae	undef	Melanoplus_sanguinipes_entomopoxvirus	65742	Eukaryota	Metazoa	Arthropoda	Insecta	Orthoptera	Acrididae	Melanoplus	Melanoplus_sanguinipes
Putative uncharacterized protein MSV046	Unreviewed	Unreviewed	Undefined	Enveloped	DNA (ds)	2.986	Q9YW46	83191		Viruses	Megavirales	Poxviridae	undef	Melanoplus_sanguinipes_entomopoxvirus	65742	Eukaryota	Metazoa	Arthropoda	Insecta	Orthoptera	Acrididae	Melanoplus	Melanoplus_sanguinipes
ORF MSV216 SCG gene family protein	GO:0016021	integral component of membrane	Undefined	Enveloped	DNA (ds)	1.632	Q9YVM6	83191		Viruses	Megavirales	Poxviridae	undef	Melanoplus_sanguinipes_entomopoxvirus	65742	Eukaryota	Metazoa	Arthropoda	Insecta	Orthoptera	Acrididae	Melanoplus	Melanoplus_sanguinipes
ORF MSV164 putative core protein, fowlpox virus P4b homolog (Vaccinia A3L), similar to SW:P17355	Unreviewed	Unreviewed	Undefined	Enveloped	DNA (ds)	0.583	Q9YVS8	83191		Viruses	Megavirales	Poxviridae	undef	Melanoplus_sanguinipes_entomopoxvirus	65742	Eukaryota	Metazoa	Arthropoda	Insecta	Orthoptera	Acrididae	Melanoplus	Melanoplus_sanguinipes
MC006	Unreviewed	Unreviewed	Undefined	Enveloped	DNA (ds)	74.679	A0A1S7DN08	10280		Viruses	Megavirales	Poxviridae	Molluscipoxvirus	Molluscum_contagiosum_virus	9606	Eukaryota	Metazoa	Chordata	Mammalia	Primates	Hominidae	Homo	Homo_sapiens
Uncharacterized protein	Unreviewed	Unreviewed	Undefined	Enveloped	DNA (ds)	15.99	O11287	10280		Viruses	Megavirales	Poxviridae	Molluscipoxvirus	Molluscum_contagiosum_virus	9606	Eukaryota	Metazoa	Chordata	Mammalia	Primates	Hominidae	Homo	Homo_sapiens
MC161	Unreviewed	Unreviewed	Undefined	Enveloped	DNA (ds)	13.26	Q98327	10280		Viruses	Megavirales	Poxviridae	Molluscipoxvirus	Molluscum_contagiosum_virus	9606	Eukaryota	Metazoa	Chordata	Mammalia	Primates	Hominidae	Homo	Homo_sapiens
MC141	Unreviewed	Unreviewed	Undefined	Enveloped	DNA (ds)	7.269	Q98307	10280		Viruses	Megavirales	Poxviridae	Molluscipoxvirus	Molluscum_contagiosum_virus	9606	Eukaryota	Metazoa	Chordata	Mammalia	Primates	Hominidae	Homo	Homo_sapiens
MC018	Unreviewed	Unreviewed	Undefined	Enveloped	DNA (ds)	7.16	A0A1S7DMK7	10280		Viruses	Megavirales	Poxviridae	Molluscipoxvirus	Molluscum_contagiosum_virus	9606	Eukaryota	Metazoa	Chordata	Mammalia	Primates	Hominidae	Homo	Homo_sapiens
MC163	Unreviewed	Unreviewed	Undefined	Enveloped	DNA (ds)	7.023	A0A1S7DN14	10280		Viruses	Megavirales	Poxviridae	Molluscipoxvirus	Molluscum_contagiosum_virus	9606	Eukaryota	Metazoa	Chordata	Mammalia	Primates	Hominidae	Homo	Homo_sapiens
MC163R	Unreviewed	Unreviewed	Undefined	Enveloped	DNA (ds)	7.023	Q98329	10280		Viruses	Megavirales	Poxviridae	Molluscipoxvirus	Molluscum_contagiosum_virus	9606	Eukaryota	Metazoa	Chordata	Mammalia	Primates	Hominidae	Homo	Homo_sapiens
MC162	Unreviewed	Unreviewed	Undefined	Enveloped	DNA (ds)	6.424	A0A1S7DLZ2	10281		Viruses	Megavirales	Poxviridae	Molluscipoxvirus	Molluscum_contagiosum_virus	9606	Eukaryota	Metazoa	Chordata	Mammalia	Primates	Hominidae	Homo	Homo_sapiens
MC133	Unreviewed	Unreviewed	Undefined	Enveloped	DNA (ds)	5.829	A0A1S7DLV8	10281		Viruses	Megavirales	Poxviridae	Molluscipoxvirus	Molluscum_contagiosum_virus	9606	Eukaryota	Metazoa	Chordata	Mammalia	Primates	Hominidae	Homo	Homo_sapiens
MC054	Unreviewed	Unreviewed	Undefined	Enveloped	DNA (ds)	5.426	A0A1S7DMQ1	10280		Viruses	Megavirales	Poxviridae	Molluscipoxvirus	Molluscum_contagiosum_virus	9606	Eukaryota	Metazoa	Chordata	Mammalia	Primates	Hominidae	Homo	Homo_sapiens
H-M-N-1 protein	Unreviewed	Unreviewed	Undefined	Enveloped	DNA (ds)	4.396	O11375	10280		Viruses	Megavirales	Poxviridae	Molluscipoxvirus	Molluscum_contagiosum_virus	9606	Eukaryota	Metazoa	Chordata	Mammalia	Primates	Hominidae	Homo	Homo_sapiens
MC146	Unreviewed	Unreviewed	Undefined	Enveloped	DNA (ds)	4.396	A0A1S7DME9	10280		Viruses	Megavirales	Poxviridae	Molluscipoxvirus	Molluscum_contagiosum_virus	9606	Eukaryota	Metazoa	Chordata	Mammalia	Primates	Hominidae	Homo	Homo_sapiens
MC146R	Unreviewed	Unreviewed	Undefined	Enveloped	DNA (ds)	4.227	Q98312	10280		Viruses	Megavirales	Poxviridae	Molluscipoxvirus	Molluscum_contagiosum_virus	9606	Eukaryota	Metazoa	Chordata	Mammalia	Primates	Hominidae	Homo	Homo_sapiens
MC133L	Unreviewed	Unreviewed	Undefined	Enveloped	DNA (ds)	3.991	Q98299	10280		Viruses	Megavirales	Poxviridae	Molluscipoxvirus	Molluscum_contagiosum_virus	9606	Eukaryota	Metazoa	Chordata	Mammalia	Primates	Hominidae	Homo	Homo_sapiens
MC035	Unreviewed	Unreviewed	Undefined	Enveloped	DNA (ds)	3.578	A0A1S7DLN4	10281		Viruses	Megavirales	Poxviridae	Molluscipoxvirus	Molluscum_contagiosum_virus	9606	Eukaryota	Metazoa	Chordata	Mammalia	Primates	Hominidae	Homo	Homo_sapiens
MC123	Unreviewed	Unreviewed	Undefined	Enveloped	DNA (ds)	2.531	A0A1S7DLU8	10281		Viruses	Megavirales	Poxviridae	Molluscipoxvirus	Molluscum_contagiosum_virus	9606	Eukaryota	Metazoa	Chordata	Mammalia	Primates	Hominidae	Homo	Homo_sapiens
MC162R	Unreviewed	Unreviewed	Undefined	Enveloped	DNA (ds)	1.341	Q98328	10280		Viruses	Megavirales	Poxviridae	Molluscipoxvirus	Molluscum_contagiosum_virus	9606	Eukaryota	Metazoa	Chordata	Mammalia	Primates	Hominidae	Homo	Homo_sapiens
M159.1	Unreviewed	Unreviewed	Undefined	Enveloped	DNA (ds)	0.71	A0A1S7DN10	10280		Viruses	Megavirales	Poxviridae	Molluscipoxvirus	Molluscum_contagiosum_virus	9606	Eukaryota	Metazoa	Chordata	Mammalia	Primates	Hominidae	Homo	Homo_sapiens
MPXV-COP-011	Unreviewed	Unreviewed	Undefined	Enveloped	DNA (ds)	0.977	Q5IY08	10244		Viruses	Megavirales	Poxviridae	Orthopoxvirus	Monkeypox_virus	45479	Eukaryota	Metazoa	Chordata	Mammalia	Rodentia	Sciuridae	Cynomys	Cynomys_gunnisoni
Putative uncharacterized protein	Unreviewed	Unreviewed	Undefined	Enveloped	DNA (ds)	0.879	F1DIM1	10244		Viruses	Megavirales	Poxviridae	Orthopoxvirus	Monkeypox_virus	45479	Eukaryota	Metazoa	Chordata	Mammalia	Rodentia	Sciuridae	Cynomys	Cynomys_gunnisoni
Uncharacterized protein	Unreviewed	Unreviewed	Undefined	Enveloped	DNA (ds)	36.321	R4ZFV9	1293572		Viruses	Megavirales	Poxviridae	Betaentomopoxvirus	Mythimna_separata_entomopoxvirus_'L'	271217	Eukaryota	Metazoa	Arthropoda	Insecta	Lepidoptera	Noctuidae	Mythimna	Mythimna_separata
p4a	Unreviewed	Unreviewed	Undefined	Enveloped	DNA (ds)	7.266	R4ZFV7	1293572		Viruses	Megavirales	Poxviridae	Betaentomopoxvirus	Mythimna_separata_entomopoxvirus_'L'	271217	Eukaryota	Metazoa	Arthropoda	Insecta	Lepidoptera	Noctuidae	Mythimna	Mythimna_separata
M134R	Unreviewed	Unreviewed	Undefined	Enveloped	DNA (ds)	0.377	K4J8A8	10273		Viruses	Megavirales	Poxviridae	Leporipoxvirus	Myxoma_virus	9986	Eukaryota	Metazoa	Chordata	Mammalia	Lagomorpha	Leporidae	Oryctolagus	Oryctolagus_cuniculus
Virion core protein	Unreviewed	Unreviewed	Undefined	Enveloped	DNA (ds)	27.561	Q070J3	1289473		Viruses	Megavirales	Poxviridae	Crocodylidpoxvirus	Nile_crocodilepox_virus	184234	Eukaryota	Metazoa	Chordata	undef	Crocodylia	Crocodylidae	Crocodylus	Crocodylus_johnsoni
Uncharacterized protein	Unreviewed	Unreviewed	Undefined	Enveloped	DNA (ds)	13.437	Q070L7	1289473		Viruses	Megavirales	Poxviridae	Crocodylidpoxvirus	Nile_crocodilepox_virus	184234	Eukaryota	Metazoa	Chordata	undef	Crocodylia	Crocodylidae	Crocodylus	Crocodylus_johnsoni
Uncharacterized protein	Unreviewed	Unreviewed	Undefined	Enveloped	DNA (ds)	21.498	A0A0R8HK46	10258		Viruses	Megavirales	Poxviridae	Parapoxvirus	Orf_virus	9925	Eukaryota	Metazoa	Chordata	Mammalia	undef	Bovidae	Capra	Capra_hircus
Putative uncharacterized protein	Unreviewed	Unreviewed	Undefined	Enveloped	DNA (ds)	9.316	Q6TVK4	647330		Viruses	Megavirales	Poxviridae	Parapoxvirus	Orf_virus	9925	Eukaryota	Metazoa	Chordata	Mammalia	undef	Bovidae	Capra	Capra_hircus
PP74	Unreviewed	Unreviewed	Undefined	Enveloped	DNA (ds)	8.887	F1AX65	10258		Viruses	Megavirales	Poxviridae	Parapoxvirus	Orf_virus	9925	Eukaryota	Metazoa	Chordata	Mammalia	undef	Bovidae	Capra	Capra_hircus
Virion core protein P4b	GO:0005198	structural molecule activity	Undefined	Enveloped	DNA (ds)	8.049	A0A0R8HJ36	10258		Viruses	Megavirales	Poxviridae	Parapoxvirus	Orf_virus	9925	Eukaryota	Metazoa	Chordata	Mammalia	undef	Bovidae	Capra	Capra_hircus
Virion core, P4b	GO:0005198	structural molecule activity	Undefined	Enveloped	DNA (ds)	7.415	Q2F896	10258		Viruses	Megavirales	Poxviridae	Parapoxvirus	Orf_virus	9925	Eukaryota	Metazoa	Chordata	Mammalia	undef	Bovidae	Capra	Capra_hircus
PP146	Unreviewed	Unreviewed	Undefined	Enveloped	DNA (ds)	5.985	F1AWW0	10258		Viruses	Megavirales	Poxviridae	Parapoxvirus	Orf_virus	9925	Eukaryota	Metazoa	Chordata	Mammalia	undef	Bovidae	Capra	Capra_hircus
Virion core protein	Unreviewed	Unreviewed	Undefined	Enveloped	DNA (ds)	5.729	A0A0R8HW13	10258		Viruses	Megavirales	Poxviridae	Parapoxvirus	Orf_virus	9925	Eukaryota	Metazoa	Chordata	Mammalia	undef	Bovidae	Capra	Capra_hircus
PP3	Unreviewed	Unreviewed	Undefined	Enveloped	DNA (ds)	5.417	F1AXI9	10258		Viruses	Megavirales	Poxviridae	Parapoxvirus	Orf_virus	9925	Eukaryota	Metazoa	Chordata	Mammalia	undef	Bovidae	Capra	Capra_hircus
PP151	Unreviewed	Unreviewed	Undefined	Enveloped	DNA (ds)	5.162	F1AWW8	10258		Viruses	Megavirales	Poxviridae	Parapoxvirus	Orf_virus	9925	Eukaryota	Metazoa	Chordata	Mammalia	undef	Bovidae	Capra	Capra_hircus
ORF088 virion core protein	Unreviewed	Unreviewed	Undefined	Enveloped	DNA (ds)	4.322	Q6TVN2	647330		Viruses	Megavirales	Poxviridae	Parapoxvirus	Orf_virus	9925	Eukaryota	Metazoa	Chordata	Mammalia	undef	Bovidae	Capra	Capra_hircus
PP47	Unreviewed	Unreviewed	Undefined	Enveloped	DNA (ds)	4.244	F1AXB1	10258		Viruses	Megavirales	Poxviridae	Parapoxvirus	Orf_virus	9925	Eukaryota	Metazoa	Chordata	Mammalia	undef	Bovidae	Capra	Capra_hircus
PP73	Unreviewed	Unreviewed	Undefined	Enveloped	DNA (ds)	4.204	F1AX66	10258		Viruses	Megavirales	Poxviridae	Parapoxvirus	Orf_virus	9925	Eukaryota	Metazoa	Chordata	Mammalia	undef	Bovidae	Capra	Capra_hircus
PP285	Unreviewed	Unreviewed	Undefined	Enveloped	DNA (ds)	3.612	F1AXJ5	10258		Viruses	Megavirales	Poxviridae	Parapoxvirus	Orf_virus	9925	Eukaryota	Metazoa	Chordata	Mammalia	undef	Bovidae	Capra	Capra_hircus
PP254	Unreviewed	Unreviewed	Undefined	Enveloped	DNA (ds)	2.971	F1AXE6	10258		Viruses	Megavirales	Poxviridae	Parapoxvirus	Orf_virus	9925	Eukaryota	Metazoa	Chordata	Mammalia	undef	Bovidae	Capra	Capra_hircus
PP237	Unreviewed	Unreviewed	Undefined	Enveloped	DNA (ds)	2.112	F1AXB9	10258		Viruses	Megavirales	Poxviridae	Parapoxvirus	Orf_virus	9925	Eukaryota	Metazoa	Chordata	Mammalia	undef	Bovidae	Capra	Capra_hircus
PP140	Unreviewed	Unreviewed	Undefined	Enveloped	DNA (ds)	1.135	F1AWV0	10258		Viruses	Megavirales	Poxviridae	Parapoxvirus	Orf_virus	9925	Eukaryota	Metazoa	Chordata	Mammalia	undef	Bovidae	Capra	Capra_hircus
PP183	Unreviewed	Unreviewed	Undefined	Enveloped	DNA (ds)	0.691	F1AX23	10258		Viruses	Megavirales	Poxviridae	Parapoxvirus	Orf_virus	9925	Eukaryota	Metazoa	Chordata	Mammalia	undef	Bovidae	Capra	Capra_hircus
PP56	Unreviewed	Unreviewed	Undefined	Enveloped	DNA (ds)	0.385	F1AX94	10258		Viruses	Megavirales	Poxviridae	Parapoxvirus	Orf_virus	9925	Eukaryota	Metazoa	Chordata	Mammalia	undef	Bovidae	Capra	Capra_hircus
PP6	Unreviewed	Unreviewed	Undefined	Enveloped	DNA (ds)	0.379	F1AXI5	10258		Viruses	Megavirales	Poxviridae	Parapoxvirus	Orf_virus	9925	Eukaryota	Metazoa	Chordata	Mammalia	undef	Bovidae	Capra	Capra_hircus
PP80	Unreviewed	Unreviewed	Undefined	Enveloped	DNA (ds)	0.321	F1AX53	10258		Viruses	Megavirales	Poxviridae	Parapoxvirus	Orf_virus	9925	Eukaryota	Metazoa	Chordata	Mammalia	undef	Bovidae	Capra	Capra_hircus
PP161	Unreviewed	Unreviewed	Undefined	Enveloped	DNA (ds)	0.156	F1AWY7	10258		Viruses	Megavirales	Poxviridae	Parapoxvirus	Orf_virus	9925	Eukaryota	Metazoa	Chordata	Mammalia	undef	Bovidae	Capra	Capra_hircus
Putative virion core protein P4b	Unreviewed	Unreviewed	Undefined	Enveloped	DNA (ds)	10.492	A0A0A7M9S5	1579460		Viruses	Megavirales	Poxviridae	Parapoxvirus	Parapoxvirus_red_deer/HL953	9860	Eukaryota	Metazoa	Chordata	Mammalia	undef	Cervidae	Cervus	Cervus_elaphus
Putative IMV protein VP55	GO:0016021	integral component of membrane	Undefined	Enveloped	DNA (ds)	7.148	A0A0A7M9R6	1579460		Viruses	Megavirales	Poxviridae	Parapoxvirus	Parapoxvirus_red_deer/HL953	9860	Eukaryota	Metazoa	Chordata	Mammalia	undef	Cervidae	Cervus	Cervus_elaphus
Putative virion core protein	Unreviewed	Unreviewed	Undefined	Enveloped	DNA (ds)	5.649	A0A0A7MA05	1579460		Viruses	Megavirales	Poxviridae	Parapoxvirus	Parapoxvirus_red_deer/HL953	9860	Eukaryota	Metazoa	Chordata	Mammalia	undef	Cervidae	Cervus	Cervus_elaphus
Uncharacterized protein	Unreviewed	Unreviewed	Undefined	Enveloped	DNA (ds)	4.575	A0A0A7MEL1	1579460		Viruses	Megavirales	Poxviridae	Parapoxvirus	Parapoxvirus_red_deer/HL953	9860	Eukaryota	Metazoa	Chordata	Mammalia	undef	Cervidae	Cervus	Cervus_elaphus
Virion protein	Unreviewed	Unreviewed	Undefined	Enveloped	DNA (ds)	2.683	A0A068EF60	648998		Viruses	Megavirales	Poxviridae	Avipoxvirus	Penguinpox_virus	92683	Eukaryota	Metazoa	Chordata	Aves	Sphenisciformes	Spheniscidae	Spheniscus	Spheniscus_demersus
Virion protein	Unreviewed	Unreviewed	Undefined	Enveloped	DNA (ds)	3.619	A0A068EH49	10264		Viruses	Megavirales	Poxviridae	Avipoxvirus	Pigeonpox_virus	8932	Eukaryota	Metazoa	Chordata	Aves	Columbiformes	Columbidae	Columba	Columba_livia
Virion core protein P4b	GO:0005198	structural molecule activity	Undefined	Enveloped	DNA (ds)	8.396	D3IZM7	129726		Viruses	Megavirales	Poxviridae	Parapoxvirus	Pseudocowpox_virus	9913	Eukaryota	Metazoa	Chordata	Mammalia	undef	Bovidae	Bos	Bos_taurus
Putative uncharacterized protein	Unreviewed	Unreviewed	Undefined	Enveloped	DNA (ds)	5.754	D3IZR5	129726		Viruses	Megavirales	Poxviridae	Parapoxvirus	Pseudocowpox_virus	9913	Eukaryota	Metazoa	Chordata	Mammalia	undef	Bovidae	Bos	Bos_taurus
Virion core protein	Unreviewed	Unreviewed	Undefined	Enveloped	DNA (ds)	4.329	D3IZN6	129726		Viruses	Megavirales	Poxviridae	Parapoxvirus	Pseudocowpox_virus	9913	Eukaryota	Metazoa	Chordata	Mammalia	undef	Bovidae	Bos	Bos_taurus
Uncharacterized protein	Unreviewed	Unreviewed	Undefined	Enveloped	DNA (ds)	10.43	A0A1B1MR95	1873698		Viruses	Megavirales	Poxviridae	undef	Pteropox_virus	94117	Eukaryota	Metazoa	Chordata	Mammalia	Chiroptera	Pteropodidae	Pteropus	Pteropus_scapulatus
Low complexity protein	Unreviewed	Unreviewed	Undefined	Enveloped	DNA (ds)	52.563	A0A0H4XWL8	1680908		Viruses	Megavirales	Poxviridae	undef	Salmon_gill_poxvirus	8030	Eukaryota	Metazoa	Chordata	Actinopteri	Salmoniformes	Salmonidae	Salmo	Salmo_salar
p4B major core protein	Unreviewed	Unreviewed	Undefined	Enveloped	DNA (ds)	9.009	A0A0H4Y145	1680908		Viruses	Megavirales	Poxviridae	undef	Salmon_gill_poxvirus	8030	Eukaryota	Metazoa	Chordata	Actinopteri	Salmoniformes	Salmonidae	Salmo	Salmo_salar
Uncharacterized protein	Unreviewed	Unreviewed	Undefined	Enveloped	DNA (ds)	7.164	A0A0H4XWJ0	1680908		Viruses	Megavirales	Poxviridae	undef	Salmon_gill_poxvirus	8030	Eukaryota	Metazoa	Chordata	Actinopteri	Salmoniformes	Salmonidae	Salmo	Salmo_salar
Uncharacterized protein	Unreviewed	Unreviewed	Undefined	Enveloped	DNA (ds)	4.644	A0A1C9KBJ9	160796		Viruses	Megavirales	Poxviridae	Orthopoxvirus	Skunkpox_virus	9534	Eukaryota	Metazoa	Chordata	Mammalia	Primates	Cercopithecidae	Chlorocebus	Chlorocebus_aethiops
X2R	Unreviewed	Unreviewed	Undefined	Enveloped	DNA (ds)	26.658	Q1HTP5	240426		Viruses	Megavirales	Poxviridae	undef	Squirrelpox_virus	10001	Eukaryota	Metazoa	Chordata	Mammalia	Rodentia	Sciuridae	Sciurus	undef
Putative 003L/157R protein	Unreviewed	Unreviewed	Undefined	Enveloped	DNA (ds)	0.758	Q6VFQ8	240426		Viruses	Megavirales	Poxviridae	undef	Squirrelpox_virus	10001	Eukaryota	Metazoa	Chordata	Mammalia	Rodentia	Sciuridae	Sciurus	undef
W2R	GO:0016021	integral component of membrane	Undefined	Enveloped	DNA (ds)	0.758	Q1HTP3	240426		Viruses	Megavirales	Poxviridae	undef	Squirrelpox_virus	10001	Eukaryota	Metazoa	Chordata	Mammalia	Rodentia	Sciuridae	Sciurus	undef
SPV131 VAR B22R homologue	GO:0016021	integral component of membrane	Undefined	Enveloped	DNA (ds)	4.788	Q8V3G5	300880		Viruses	Megavirales	Poxviridae	Suipoxvirus	Swinepox_virus	9823	Eukaryota	Metazoa	Chordata	Mammalia	undef	Suidae	Sus	Sus_scrofa
SPV091 putative virion core protein P4b	GO:0016021	integral component of membrane	Undefined	Enveloped	DNA (ds)	0.226	Q8V3K5	300880		Viruses	Megavirales	Poxviridae	Suipoxvirus	Swinepox_virus	9823	Eukaryota	Metazoa	Chordata	Mammalia	undef	Suidae	Sus	Sus_scrofa
VARV B22R-like protein	GO:0016021	integral component of membrane	Undefined	Enveloped	DNA (ds)	0.714	A7XCS2	99000		Viruses	Megavirales	Poxviridae	Yatapoxvirus	Tanapox_virus	9443	Eukaryota	Metazoa	Chordata	Mammalia	Primates	undef	undef	undef
Putative uncharacterized protein	Unreviewed	Unreviewed	Undefined	Enveloped	DNA (ds)	16.499	Q0NP56	28871		Viruses	Megavirales	Poxviridae	Orthopoxvirus	Taterapox_virus	41262	Eukaryota	Metazoa	Chordata	Mammalia	Rodentia	Muridae	Tatera	undef
Variola B22R family protein	GO:0016021	integral component of membrane	Undefined	Enveloped	DNA (ds)	4.626	A0A0M3ZJS0	336486		Viruses	Megavirales	Poxviridae	Avipoxvirus	Turkeypox_virus	9103	Eukaryota	Metazoa	Chordata	Aves	Galliformes	Phasianidae	Meleagris	Meleagris_gallopavo
Virion core protein P4a	GO:0005198	structural molecule activity	Undefined	Enveloped	DNA (ds)	2.675	A0A0M3ZPP0	336486		Viruses	Megavirales	Poxviridae	Avipoxvirus	Turkeypox_virus	9103	Eukaryota	Metazoa	Chordata	Aves	Galliformes	Phasianidae	Meleagris	Meleagris_gallopavo
TA40R	Unreviewed	Unreviewed	Undefined	Enveloped	DNA (ds)	11.34	Q9JF67	10253		Viruses	Megavirales	Poxviridae	Orthopoxvirus	Vaccinia_virus	9606	Eukaryota	Metazoa	Chordata	Mammalia	Primates	Hominidae	Homo	Homo_sapiens
TA41L	GO:0016021	integral component of membrane	Undefined	Enveloped	DNA (ds)	6.062	Q9JF66	10253		Viruses	Megavirales	Poxviridae	Orthopoxvirus	Vaccinia_virus	9606	Eukaryota	Metazoa	Chordata	Mammalia	Primates	Hominidae	Homo	Homo_sapiens
36kDa major membrane protein	GO:0016032	viral process	Undefined	Enveloped	DNA (ds)	3.295	A0A0A7A5L1	10245		Viruses	Megavirales	Poxviridae	Orthopoxvirus	Vaccinia_virus	9606	Eukaryota	Metazoa	Chordata	Mammalia	Primates	Hominidae	Homo	Homo_sapiens
RPXV112	Unreviewed	Unreviewed	Undefined	Enveloped	DNA (ds)	2.553	Q6RZH9	32606		Viruses	Megavirales	Poxviridae	Orthopoxvirus	Vaccinia_virus	9823	Eukaryota	Metazoa	Chordata	Mammalia	undef	Suidae	Sus	Sus_scrofa
Membrane associated core protein p39	Unreviewed	Unreviewed	Undefined	Enveloped	DNA (ds)	2.498	A4GDH8	10245		Viruses	Megavirales	Poxviridae	Orthopoxvirus	Vaccinia_virus	9606	Eukaryota	Metazoa	Chordata	Mammalia	Primates	Hominidae	Homo	Homo_sapiens
36 kDa major membrane protein F5	GO:0016032	viral process	Undefined	Enveloped	DNA (ds)	1.749	P24358	10254		Viruses	Megavirales	Poxviridae	Orthopoxvirus	Vaccinia_virus	9913	Eukaryota	Metazoa	Chordata	Mammalia	undef	Bovidae	Bos	Bos_taurus
Putative uncharacterized protein	Unreviewed	Unreviewed	Undefined	Enveloped	DNA (ds)	1.331	A0ERP3	10245		Viruses	Megavirales	Poxviridae	Orthopoxvirus	Vaccinia_virus	9606	Eukaryota	Metazoa	Chordata	Mammalia	Primates	Hominidae	Homo	Homo_sapiens
TF5L	GO:0016032	viral process	Undefined	Enveloped	DNA (ds)	1.555	Q9JFE8	10253		Viruses	Megavirales	Poxviridae	Orthopoxvirus	Vaccinia_virus	9606	Eukaryota	Metazoa	Chordata	Mammalia	Primates	Hominidae	Homo	Homo_sapiens
Putative uncharacterized protein	Unreviewed	Unreviewed	Undefined	Enveloped	DNA (ds)	5.188	Q0NLR4	587203		Viruses	Megavirales	Poxviridae	Orthopoxvirus	Variola virus	9606	Eukaryota	Metazoa	Chordata	Mammalia	Primates	Hominidae	Homo	Homo_sapiens
36.5kDa major membrane protein	GO:0016032	viral process	Undefined	Enveloped	DNA (ds)	3.556	Q0NCU3	587201		Viruses	Megavirales	Poxviridae	Orthopoxvirus	Variola virus	9606	Eukaryota	Metazoa	Chordata	Mammalia	Primates	Hominidae	Homo	Homo_sapiens
Uncharacterized protein	Unreviewed	Unreviewed	Undefined	Enveloped	DNA (ds)	9.631	A0A1L6K3R1	10255		Viruses	Megavirales	Poxviridae	Orthopoxvirus	Variola_virus	9606	Eukaryota	Metazoa	Chordata	Mammalia	Primates	Hominidae	Homo	Homo_sapiens
Putative uncharacterized protein	Unreviewed	Unreviewed	Undefined	Enveloped	DNA (ds)	5.188	Q0NJG3	10255		Viruses	Megavirales	Poxviridae	Orthopoxvirus	Variola_virus	9606	Eukaryota	Metazoa	Chordata	Mammalia	Primates	Hominidae	Homo	Homo_sapiens
36.5kDa major membrane protein	GO:0016032	viral process	Undefined	Enveloped	DNA (ds)	4.036	Q0N8T2	10255		Viruses	Megavirales	Poxviridae	Orthopoxvirus	Variola_virus	9606	Eukaryota	Metazoa	Chordata	Mammalia	Primates	Hominidae	Homo	Homo_sapiens
36 kDa major membrane protein F5	GO:0016032	viral process	Undefined	Enveloped	DNA (ds)	2.304	P33865	587200		Viruses	Megavirales	Poxviridae	Orthopoxvirus	Variola_virus	9606	Eukaryota	Metazoa	Chordata	Mammalia	Primates	Hominidae	Homo	Homo_sapiens
Uncharacterized protein	Unreviewed	Unreviewed	Undefined	Enveloped	DNA (ds)	0.089	A0A1C9KC21	28874		Viruses	Megavirales	Poxviridae	Orthopoxvirus	Volepox_virus	9534	Eukaryota	Metazoa	Chordata	Mammalia	Primates	Cercopithecidae	Chlorocebus	Chlorocebus_aethiops
DnaJ superfamily	Unreviewed	Unreviewed	Undetermined	Non-enveloped	DNA (ds)	6.125	R4TX86	251749		Viruses	Megavirales	Phycodnaviridae	Prymnesiovirus	Phaeocystis_globosa_virus	33658	Eukaryota	undef	undef	undef	Phaeocystales	Phaeocystaceae	Phaeocystis	Phaeocystis_globosa
Early morphogenesis virion phosphoprotein	Unreviewed	Unreviewed	Undetermined	Enveloped	DNA (ds)	13.703	A0A1B1MRB0	1873698		Viruses	Megavirales	Poxviridae	undef	Pteropox_virus	94117	Eukaryota	Metazoa	Chordata	Mammalia	Chiroptera	Pteropodidae	Pteropus	Pteropus_scapulatus
Collagen repeat protein	Unreviewed	Unreviewed	Unidentified	Non-enveloped	DNA (ds)	27.897	L7RFU7	1269028		Viruses	Megavirales	Mimiviridae	undef	Moumouvirus	5757	Eukaryota	undef	undef	undef	Longamoebia	undef	Acanthamoeba	Acanthamoeba_polyphaga
Collagen and repeat containing protein	Unreviewed	Unreviewed	Unidentified	Non-enveloped	DNA (ds)	21.071	A0A0N9R0T6	455364		Viruses	Megavirales	Phycodnaviridae	undef	Chrysochromulina_ericina_virus	156174	Eukaryota	undef	undef	undef	Prymnesiales	Prymnesiaceae	Haptolina	Haptolina_ericina
9RL protein	unreviwed	unknown	unknown	Enveloped	DNA (ds)	8.866	A8MZX4	10497		Viruses	Megavirales	Asfarviridae	Asfivirus	African_swine_fever_virus	6938	Eukaryota	Metazoa	Arthropoda	Arachnida	Ixodida	Argasidae	Ornithodoros	Ornithodoros_moubata
BA71V-CP2475L (P220)	Unreviewed	Unreviewed	Unknown	Enveloped	DNA (ds)	0.79	A0A0C5B049	10497		Viruses	Megavirales	Asfarviridae	Asfivirus	African_swine_fever_virus	6938	Eukaryota	Metazoa	Arthropoda	Arachnida	Ixodida	Argasidae	Ornithodoros	Ornithodoros_moubata
Choline dehydrogenase	GO:0050660	flavin adenine dinucleotide binding	Unknown	Non-enveloped	DNA (ds)	2.893	G8EBT9	554168		Viruses	Megavirales	Mimiviridae	undef	Acanthamoeba_castellanii_mamavirus	5755	Eukaryota	undef	undef	undef	Longamoebia	undef	Acanthamoeba	Acanthamoeba_castellanii
Bulb-type mannose-specific lectin	GO:0030246	carbohydrate binding	unknown	Non-enveloped	DNA (ds)	2.715	G8EB75	554168		Viruses	Megavirales	Mimiviridae	undef	Acanthamoeba_castellanii_mamavirus	5755	Eukaryota	undef	undef	undef	Longamoebia	undef	Acanthamoeba	Acanthamoeba_castellanii
Choline dehydrogenase-like protein	GO:0050660	flavin adenine dinucleotide binding	Unknown	Non-enveloped	DNA (ds)	5.675	A0A0G2Y5K9	212035		Viruses	Megavirales	Mimiviridae	Mimivirus	Acanthamoeba_polyphaga_mimivirus	5757	Eukaryota	undef	undef	undef	Longamoebia	undef	Acanthamoeba	Acanthamoeba_polyphaga
Bulb-type mannose-specific lectin	GO:0030246	carbohydrate binding	unknown	Non-enveloped	DNA (ds)	4.033	A0A0G2Y702	212035		Viruses	Megavirales	Mimiviridae	Mimivirus	Acanthamoeba_polyphaga_mimivirus	5757	Eukaryota	undef	undef	undef	Longamoebia	undef	Acanthamoeba	Acanthamoeba_polyphaga
Bulb-type mannose-specific lectin	GO:0030246	carbohydrate binding	unknown	Non-enveloped	DNA (ds)	29.426	L7RCY6	1269028		Viruses	Megavirales	Mimiviridae	undef	Moumouvirus	5757	Eukaryota	undef	undef	undef	Longamoebia	undef	Acanthamoeba	Acanthamoeba_polyphaga
Chaperone protein DnaJ	GO:0006457	protein folding	Unknown	Non-enveloped	DNA (ds)	2.705	A0A0N9QPY2	455364		Viruses	Megavirales	Phycodnaviridae	undef	Chrysochromulina_ericina_virus	156174	Eukaryota	undef	undef	undef	Prymnesiales	Prymnesiaceae	Haptolina	Haptolina_ericina
Chlorovirus glycoprotein repeat domain-containing protein	Unreviewed	Unreviewed	Unknown	Non-enveloped	DNA (ds)	3.488	A0A1J0F9E8	1917232		Viruses	Megavirales	Phycodnaviridae	Chlorovirus	Only_Syngen_Nebraska_virus_5	554065	Eukaryota	Viridiplantae	Chlorophyta	Trebouxiophyceae	Chlorellales	Chlorellaceae	Chlorella	Chlorella_variabilis
AMV151	unreviwed	unknown	unknown	Enveloped	DNA (ds)	25.104	Q9EMP8	28321		Viruses	Megavirales	Poxviridae	Betaentomopoxvirus	Amsacta_moorei_entomopoxvirus	340055	Eukaryota	Metazoa	Arthropoda	Insecta	Lepidoptera	Erebidae	Amsacta	undef
AMV088	unreviwed	unknown	unknown	Enveloped	DNA (ds)	8.225	Q9EMW1	28321		Viruses	Megavirales	Poxviridae	Betaentomopoxvirus	Amsacta_moorei_entomopoxvirus	340055	Eukaryota	Metazoa	Arthropoda	Insecta	Lepidoptera	Erebidae	Amsacta	undef
AMV157	GO:0016021	integral component of membrane	unknown	Enveloped	DNA (ds)	7.99	Q9EMP2	28321		Viruses	Megavirales	Poxviridae	Betaentomopoxvirus	Amsacta_moorei_entomopoxvirus	340055	Eukaryota	Metazoa	Arthropoda	Insecta	Lepidoptera	Erebidae	Amsacta	undef
CMP148R	Unreviewed	Unreviewed	Unknown	Enveloped	DNA (ds)	8.811	Q8QQ27	203172		Viruses	Megavirales	Poxviridae	Orthopoxvirus	Camelpox_virus	9836	Eukaryota	Metazoa	Chordata	Mammalia	undef	Camelidae	Camelus	undef
CMP120L	GO:0016021	integral component of membrane	Unknown	Enveloped	DNA (ds)	3.411	Q775S1	203172		Viruses	Megavirales	Poxviridae	Orthopoxvirus	Camelpox_virus	9836	Eukaryota	Metazoa	Chordata	Mammalia	undef	Camelidae	Camelus	undef
CNPV124 variola B22R-like protein	Unreviewed	Unreviewed	Unknown	Enveloped	DNA (ds)	12.078	Q6VZM3	44088		Viruses	Megavirales	Poxviridae	Avipoxvirus	Canarypox_virus	9134	Eukaryota	Metazoa	Chordata	Aves	Passeriformes	Fringillidae	Serinus	undef
CNPV154 variola B22R-like protein	Unreviewed	Unreviewed	Unknown	Enveloped	DNA (ds)	11.674	Q6VZJ3	44088		Viruses	Megavirales	Poxviridae	Avipoxvirus	Canarypox_virus	9134	Eukaryota	Metazoa	Chordata	Aves	Passeriformes	Fringillidae	Serinus	undef
CNPV125 variola B22R-like protein	Unreviewed	Unreviewed	Unknown	Enveloped	DNA (ds)	5.828	Q6VZM2	44088		Viruses	Megavirales	Poxviridae	Avipoxvirus	Canarypox_virus	9134	Eukaryota	Metazoa	Chordata	Aves	Passeriformes	Fringillidae	Serinus	undef
CNPV155 variola B22R-like protein	Unreviewed	Unreviewed	Unknown	Enveloped	DNA (ds)	4.876	Q6VZJ2	44088		Viruses	Megavirales	Poxviridae	Avipoxvirus	Canarypox_virus	9134	Eukaryota	Metazoa	Chordata	Aves	Passeriformes	Fringillidae	Serinus	undef
CNPV241 immunodominant virion protein	Unreviewed	Unreviewed	Unknown	Enveloped	DNA (ds)	1.441	Q6VZA6	44088		Viruses	Megavirales	Poxviridae	Avipoxvirus	Canarypox_virus	9134	Eukaryota	Metazoa	Chordata	Aves	Passeriformes	Fringillidae	Serinus	undef
B7.5R	GO:0016021	integral component of membrane	Unknown	Enveloped	DNA (ds)	5.838	Q6R012	10243		Viruses	Megavirales	Poxviridae	Orthopoxvirus	Cowpox_virus	10129	Eukaryota	Metazoa	Chordata	Mammalia	Rodentia	Muridae	Apodemus	Apodemus_sylvaticus
7-transmembrane-G-protein-coupled-receptor-like protein	unreviwed	transmembrane	unknown	Enveloped	DNA (ds)	3.912	G0XUA9	10243		Viruses	Megavirales	Poxviridae	Orthopoxvirus	Cowpox_virus	10129	Eukaryota	Metazoa	Chordata	Mammalia	Rodentia	Muridae	Apodemus	Apodemus_sylvaticus
A5L protein	unreviwed	unknown	unknown	Enveloped	DNA (ds)	2.577	Q80DW6	10243		Viruses	Megavirales	Poxviridae	Orthopoxvirus	Cowpox_virus	10129	Eukaryota	Metazoa	Chordata	Mammalia	Rodentia	Muridae	Apodemus	Apodemus_sylvaticus
A5L	unreviwed	unknown	unknown	Enveloped	DNA (ds)	0.272	Q8V4X1	619591		Viruses	Megavirales	Poxviridae	Orthopoxvirus	Monkeypox_virus	45479	Eukaryota	Metazoa	Chordata	Mammalia	Rodentia	Sciuridae	Cynomys	Cynomys_gunnisoni
94L protein	unreviwed	unknown	unknown	Enveloped	DNA (ds)	0.108	Q9DHL9	132475		Viruses	Megavirales	Poxviridae	Yatapoxvirus	Tanapox_virus	9606	Eukaryota	Metazoa	Chordata	Mammalia	Primates	Hominidae	Homo	Homo_sapiens
A5L protein	unreviwed	unknown	unknown	Enveloped	DNA (ds)	6.34	A0A1U8QIP7	587200		Viruses	Megavirales	Poxviridae	Orthopoxvirus	Variola_virus	9606	Eukaryota	Metazoa	Chordata	Mammalia	Primates	Hominidae	Homo	Homo_sapiens
Lectin-like protein EP153R	GO:0016021	integral component of membrane	virus-induced change in the morphological, biochemical, or growth parameters of a cell.	Enveloped	DNA (ds)	1.238	Q65150	10498		Viruses	Megavirales	Asfarviridae	Asfivirus	African_swine_fever_virus	6937	Eukaryota	Metazoa	Arthropoda	Arachnida	Ixodida	Argasidae	Ornithodoros	undef
Envelope glycoprotein	GO:0019031	viral envelope	Adsorption and entry	Enveloped	RNA (ss)	7.514	Q1PD50	378830		Viruses	Mononegavirales	Filoviridae	Marburgvirus	Marburg_marburgvirus	9534	Eukaryota	Metazoa	Chordata	Mammalia	Primates	Cercopithecidae	Chlorocebus	Chlorocebus_aethiops
Glycoprotein	GO:0016021	integral component of membrane	Adsorption and entry	Enveloped	RNA (ss)	7.514	A0A077CY85	11269		Viruses	Mononegavirales	Filoviridae	Marburgvirus	Marburg_marburgvirus	9407	Eukaryota	Metazoa	Chordata	Mammalia	Chiroptera	Pteropodidae	Rousettus	Rousettus_aegyptiacus
GP	GO:0016021	integral component of membrane	Adsorption and entry	Enveloped	RNA (ss)	5.541	Q71VM1	11269		Viruses	Mononegavirales	Filoviridae	Marburgvirus	Marburg_marburgvirus	9407	Eukaryota	Metazoa	Chordata	Mammalia	Chiroptera	Pteropodidae	Rousettus	Rousettus_aegyptiacus
VP40	GO:0005198	structural molecule activity	Adsorption and entry	Enveloped	RNA (ss)	5.006	A0A077D0Z4	11269		Viruses	Mononegavirales	Filoviridae	Marburgvirus	Marburg_marburgvirus	9407	Eukaryota	Metazoa	Chordata	Mammalia	Chiroptera	Pteropodidae	Rousettus	Rousettus_aegyptiacus
Envelope glycoprotein	GO:0019031	viral envelope	Adsorption and entry	Enveloped	RNA (ss)	1.058	Q89853	129004		Viruses	Mononegavirales	Filoviridae	Ebolavirus	Reston_ebolavirus	9606	Eukaryota	Metazoa	Chordata	Mammalia	Primates	Hominidae	Homo	Homo_sapiens
Spike GP	GO:0019064	fusion of virus membrane with host plasma membrane	Adsorption and entry	Enveloped	RNA (ss)	0.725	A0A1I9VT55	186539		Viruses	Mononegavirales	Filoviridae	Ebolavirus	Reston_ebolavirus	9606	Eukaryota	Metazoa	Chordata	Mammalia	Primates	Hominidae	Homo	Homo_sapiens
Virion spike glycoprotein	GO:0016021	integral component of membrane	Adsorption and entry	Enveloped	RNA (ss)	6.389	A0A0E3TME3	186538		Viruses	Mononegavirales	Filoviridae	Ebolavirus	Zaire_ebolavirus	9606	Eukaryota	Metazoa	Chordata	Mammalia	Primates	Hominidae	Homo	Homo_sapiens
GP	GO:0016021	integral component of membrane	Adsorption and entry	Enveloped	RNA (ss)	6.276	A0A0U3BSY0	186538		Viruses	Mononegavirales	Filoviridae	Ebolavirus	Zaire_ebolavirus	9606	Eukaryota	Metazoa	Chordata	Mammalia	Primates	Hominidae	Homo	Homo_sapiens
VP35	GO:0005198	structural molecule activity	Adsorption and entry	Enveloped	RNA (ss)	1.711	A0A0D5W860	186538		Viruses	Mononegavirales	Filoviridae	Ebolavirus	Zaire_ebolavirus	9606	Eukaryota	Metazoa	Chordata	Mammalia	Primates	Hominidae	Homo	Homo_sapiens
VP30	GO:0005198	structural molecule activity	Adsorption and entry	Enveloped	RNA (ss)	1.442	A0A0K1NYD7	186538		Viruses	Mononegavirales	Filoviridae	Ebolavirus	Zaire_ebolavirus	9606	Eukaryota	Metazoa	Chordata	Mammalia	Primates	Hominidae	Homo	Homo_sapiens
Fusion glycoprotein F0	GO:0019064	fusion of virus membrane with host plasma membrane	Adsorption and entry	Enveloped	RNA (ss)	2.304	H6VVU1	11176		Viruses	Mononegavirales	Paramyxoviridae	Avulavirus	Avian avulavirus 1	8782	Eukaryota	Metazoa	Chordata	Aves	undef	undef	undef	undef
Hemagglutinin-neuraminidase	GO:0019062	virion attachment to host cell	Adsorption and entry	Enveloped	RNA (ss)	1.285	K7YJK5	159079		Viruses	Mononegavirales	Paramyxoviridae	Avulavirus	Avian avulavirus 1	8930	Eukaryota	Metazoa	Chordata	Aves	Columbiformes	Columbidae	undef	undef
Hemagglutinin-neuraminidase	GO:0019062	virion attachment to host cell	Adsorption and entry	Enveloped	RNA (ss)	0.855	G5D6H1	28274		Viruses	Mononegavirales	Paramyxoviridae	Avulavirus	Avian_paramyxovirus_4	75857	Eukaryota	Metazoa	Chordata	Aves	Anseriformes	Anatidae	Anas	Anas_rubripes
Hemagglutinin-neuraminidase	GO:0019062	virion attachment to host cell	Adsorption and entry	Enveloped	RNA (ss)	0.857	C6FGZ0	622416		Viruses	Mononegavirales	Paramyxoviridae	Avulavirus	Avian_paramyxovirus_7	8782	Eukaryota	Metazoa	Chordata	Aves	undef	undef	undef	undef
Fusion glycoprotein F0	GO:0019064	fusion of virus membrane with host plasma membrane	Adsorption and entry	Enveloped	RNA (ss)	2.942	A0A0R6BFS0	11232		Viruses	Mononegavirales	Paramyxoviridae	Morbillivirus	Canine_distemper_virus	9615	Eukaryota	Metazoa	Chordata	Mammalia	Carnivora	Canidae	Canis	Canis_lupus
Attachment glycoprotein	GO:0046789	host cell surface receptor binding	Adsorption and entry	Enveloped	RNA (ss)	0.205	J7H333	1221391		Viruses	Mononegavirales	Paramyxoviridae	Henipavirus	Cedar_virus	1562770	Eukaryota	Metazoa	Chordata	Mammalia	Chiroptera	Pteropodidae	Pteropus	Pteropus_sp.
Hemagglutinin-neuraminidase	GO:0019062	virion attachment to host cell	Adsorption and entry	Enveloped	RNA (ss)	4.867	A4Z4I1	1979160		Viruses	Mononegavirales	Paramyxoviridae	Respirovirus	Human parainfluenza 2 virus	9606	Eukaryota	Metazoa	Chordata	Mammalia	Primates	Hominidae	Homo	Homo_sapiens
Hemagglutinin-neuramindase	GO:0019062	virion attachment to host cell	Adsorption and entry	Enveloped	RNA (ss)	3.287	E3ULT3	1979160		Viruses	Mononegavirales	Paramyxoviridae	Respirovirus	Human parainfluenza 2 virus	9606	Eukaryota	Metazoa	Chordata	Mammalia	Primates	Hominidae	Homo	Homo_sapiens
Hemagglutinin-neuraminidase protein	GO:0019062	virion attachment to host cell	Adsorption and entry	Enveloped	RNA (ss)	3.208	A0A089Q9S4	1979162		Viruses	Mononegavirales	Paramyxoviridae	Respirovirus	Human parainfluenza 2 virus	9606	Eukaryota	Metazoa	Chordata	Mammalia	Primates	Hominidae	Homo	Homo_sapiens
Hemagglutinin-neuraminidase glycoprotein	GO:0019062	virion attachment to host cell	Adsorption and entry	Enveloped	RNA (ss)	2.531	Q9E7N1	1979160		Viruses	Mononegavirales	Paramyxoviridae	Respirovirus	Human parainfluenza 2 virus	9606	Eukaryota	Metazoa	Chordata	Mammalia	Primates	Hominidae	Homo	Homo_sapiens
Hemagglutinin-neuraminidase	GO:0019062	virion attachment to host cell	Adsorption and entry	Enveloped	RNA (ss)	1.333	P25466	11214		Viruses	Mononegavirales	Paramyxoviridae	Rubulavirus	Human_parainfluenza_virus_2	9606	Eukaryota	Metazoa	Chordata	Mammalia	Primates	Hominidae	Homo	Homo_sapiens
Attachment protein	GO:0046789	host cell surface receptor binding	Adsorption and entry	Enveloped	RNA (ss)	2.833	Q86903	53179		Viruses	Mononegavirales	Paramyxoviridae	Rubulavirus	La Piedad-Michoacan-Mexico virus	9823	Eukaryota	Metazoa	Chordata	Mammalia	undef	Suidae	Sus	Sus_scrofa
Hemagglutinin neuraminidase	GO:0019062	virion attachment to host cell	Adsorption and entry	Enveloped	RNA (ss)	2.833	A0A0S2LKT9	53179		Viruses	Mononegavirales	Paramyxoviridae	Rubulavirus	La Piedad-Michoacan-Mexico virus	9823	Eukaryota	Metazoa	Chordata	Mammalia	undef	Suidae	Sus	Sus_scrofa
Hemagglutinin-neuraminidase	GO:0019062	virion attachment to host cell	Adsorption and entry	Enveloped	RNA (ss)	2.833	A3FMQ5	53179		Viruses	Mononegavirales	Paramyxoviridae	Rubulavirus	La Piedad-Michoacan-Mexico virus	9823	Eukaryota	Metazoa	Chordata	Mammalia	undef	Suidae	Sus	Sus_scrofa
Hemagglutinin-neuraminidase protein	GO:0019062	virion attachment to host cell	Adsorption and entry	Enveloped	RNA (ss)	0.444	W5QKJ4	1979162		Viruses	Mononegavirales	Paramyxoviridae	Rubulavirus	Mammalian rubulavirus 5	9606	Eukaryota	Metazoa	Chordata	Mammalia	Primates	Hominidae	Homo	Homo_sapiens
Hemagglutinin-neuraminidase	GO:0019062	virion attachment to host cell	Adsorption and entry	Enveloped	RNA (ss)	0.444	P28884	31608		Viruses	Mononegavirales	Paramyxoviridae	Rubulavirus	Parainfluenza_virus_5	9615	Eukaryota	Metazoa	Chordata	Mammalia	Carnivora	Canidae	Canis	Canis_lupus
Attachment glycoprotein	GO:0046789	host cell surface receptor binding	Adsorption and entry	Enveloped	RNA (ss)	0.769	G9IS03	1117633		Viruses	Mononegavirales	Paramyxoviridae	undef	Tailam_virus	69077	Eukaryota	Metazoa	Chordata	Mammalia	Rodentia	Muridae	Rattus	Rattus_andamanensis
Glycoprotein	Unreveiwed	Unreveiwed	Adsorption and entry	Enveloped	RNA (ss)	0.226	K9L4R8	11292		Viruses	Mononegavirales	Rhabdoviridae	Lyssavirus	Rabies_lyssavirus	9397	Eukaryota	Metazoa	Chordata	Mammalia	Chiroptera	undef	undef	undef
Matrix protein	GO:0019068	virion assembly	Assembly	Enveloped	RNA (ss)	2.139	A0A0N9BE16	186538		Viruses	Mononegavirales	Filoviridae	Ebolavirus	Zaire_ebolavirus	9606	Eukaryota	Metazoa	Chordata	Mammalia	Primates	Hominidae	Homo	Homo_sapiens
Matrix protein	GO:0019068	virion assembly	Assembly	Enveloped	RNA (ss)	3.329	D2KY70	11176		Viruses	Mononegavirales	Paramyxoviridae	Avulavirus	Avian avulavirus 1	8782	Eukaryota	Metazoa	Chordata	Aves	undef	undef	undef	undef
Matrix	GO:0019068	virion assembly	Assembly	Enveloped	RNA (ss)	1.83	H6VVT6	159079		Viruses	Mononegavirales	Paramyxoviridae	Avulavirus	Avian avulavirus 1	8930	Eukaryota	Metazoa	Chordata	Aves	Columbiformes	Columbidae	undef	undef
Matrix protein	GO:0019068	virion assembly	Assembly	Enveloped	RNA (ss)	1.807	A0A1C9FM66	11216		Viruses	Mononegavirales	Paramyxoviridae	Respirovirus	Human respirovirus 3	9606	Eukaryota	Metazoa	Chordata	Mammalia	Primates	Hominidae	Homo	Homo_sapiens
Matrix protein	GO:0019068	virion assembly	Assembly	Enveloped	RNA (ss)	1.897	J7FT56	12730		Viruses	Mononegavirales	Paramyxoviridae	Respirovirus	Human_parainfluenza_virus_1	9606	Eukaryota	Metazoa	Chordata	Mammalia	Primates	Hominidae	Homo	Homo_sapiens
Capsid nucleoprotein	GO:0019013	viral nucleocapsid	assembly	Enveloped	RNA (ss)	12.108	Q917U1	1979165		Viruses	Mononegavirales	Paramyxoviridae	Rubulavirus	Mumps rubulavirus	9606	Eukaryota	Metazoa	Chordata	Mammalia	Primates	Hominidae	Homo	Homo_sapiens
RNA-directed RNA polymerase L	GO:0003968	RNA-directed 5'-3' RNA polymerase activity	Biosynthesis	Enveloped	RNA (ss)	1.39	G8EFI9	1559366		Viruses	Mononegavirales	Filoviridae	Cuevavirus	Lloviu cuevavirus	9433	Eukaryota	Metazoa	Chordata	Mammalia	Chiroptera	Vespertilionidae	Miniopterus	Miniopterus_schreibersii
RNA-directed RNA polymerase L	GO:0003968	RNA-directed 5'-3' RNA polymerase activity	Biosynthesis	Enveloped	RNA (ss)	2.393	Q1PDC4	378809		Viruses	Mononegavirales	Filoviridae	Marburgvirus	Marburg_marburgvirus	9534	Eukaryota	Metazoa	Chordata	Mammalia	Primates	Cercopithecidae	Chlorocebus	Chlorocebus_aethiops
NP	GO:0019013	viral nucleocapsid	Biosynthesis	Enveloped	RNA (ss)	1.675	B8XCN6	186541		Viruses	Mononegavirales	Filoviridae	Ebolavirus	Tai_Forest_ebolavirus	9606	Eukaryota	Metazoa	Chordata	Mammalia	Primates	Hominidae	Homo	Homo_sapiens
Nucleoprotein	GO:0003723	RNA binding	Biosynthesis	Enveloped	RNA (ss)	4.607	A0A0K1NY14	186538		Viruses	Mononegavirales	Filoviridae	Ebolavirus	Zaire_ebolavirus	9606	Eukaryota	Metazoa	Chordata	Mammalia	Primates	Hominidae	Homo	Homo_sapiens
RNA-directed RNA polymerase L	GO:0003968	RNA-directed 5'-3' RNA polymerase activity	Biosynthesis	Enveloped	RNA (ss)	4.077	A0A0K1NZD2	186538		Viruses	Mononegavirales	Filoviridae	Ebolavirus	Zaire_ebolavirus	9606	Eukaryota	Metazoa	Chordata	Mammalia	Primates	Hominidae	Homo	Homo_sapiens
Large structural protein	GO:0003968	RNA-directed 5'-3' RNA polymerase activity	Biosynthesis	Enveloped	RNA (ss)	3.746	A0A165Q723	186538		Viruses	Mononegavirales	Filoviridae	Ebolavirus	Zaire_ebolavirus	9606	Eukaryota	Metazoa	Chordata	Mammalia	Primates	Hominidae	Homo	Homo_sapiens
NP	GO:0019013	viral nucleocapsid	Biosynthesis	Enveloped	RNA (ss)	3.715	A0A0D5W9A2	186538		Viruses	Mononegavirales	Filoviridae	Ebolavirus	Zaire_ebolavirus	9606	Eukaryota	Metazoa	Chordata	Mammalia	Primates	Hominidae	Homo	Homo_sapiens
L	GO:0003968	RNA-directed 5'-3' RNA polymerase activity	Biosynthesis	Enveloped	RNA (ss)	1.482	A0A0D5W8L2	186538		Viruses	Mononegavirales	Filoviridae	Ebolavirus	Zaire_ebolavirus	9606	Eukaryota	Metazoa	Chordata	Mammalia	Primates	Hominidae	Homo	Homo_sapiens
Phosphoprotein	GO:0005198	structural molecule activity	Biosynthesis	Enveloped	RNA (ss)	15.941	A0A1L7B5M0	11176		Viruses	Mononegavirales	Paramyxoviridae	Avulavirus	Avian avulavirus 1	8782	Eukaryota	Metazoa	Chordata	Aves	undef	undef	undef	undef
P	GO:0005198	structural molecule activity	Biosynthesis	Enveloped	RNA (ss)	13.706	A0A1J0KJK2	11176		Viruses	Mononegavirales	Paramyxoviridae	Avulavirus	Avian avulavirus 1	8782	Eukaryota	Metazoa	Chordata	Aves	undef	undef	undef	undef
Nucleocapsid	GO:0003723	RNA binding	Biosynthesis	Enveloped	RNA (ss)	4.073	Q58NT8	11176		Viruses	Mononegavirales	Paramyxoviridae	Avulavirus	Avian avulavirus 1	8782	Eukaryota	Metazoa	Chordata	Aves	undef	undef	undef	undef
Large polymerase protein	Unreviewed	Unreviewed	Biosynthesis	Enveloped	RNA (ss)	1.738	K7Z0X3	159079		Viruses	Mononegavirales	Paramyxoviridae	Avulavirus	Avian avulavirus 1	8930	Eukaryota	Metazoa	Chordata	Aves	Columbiformes	Columbidae	undef	undef
RNA-directed RNA polymerase L	GO:0003968	RNA-directed 5'-3' RNA polymerase activity	Biosynthesis	Enveloped	RNA (ss)	0.159	K7ZBD9	159079		Viruses	Mononegavirales	Paramyxoviridae	Avulavirus	Avian avulavirus 1	8930	Eukaryota	Metazoa	Chordata	Aves	Columbiformes	Columbidae	undef	undef
Nucleocapsid	GO:0003723	RNA binding	Biosynthesis	Enveloped	RNA (ss)	2.182	D9ZNM5	35302		Viruses	Mononegavirales	Paramyxoviridae	Avulavirus	Avian_paramyxovirus_2	9031	Eukaryota	Metazoa	Chordata	Aves	Galliformes	Phasianidae	Gallus	Gallus_gallus
Nucleocapsid	GO:0003723	RNA binding	Biosynthesis	Enveloped	RNA (ss)	4.706	A0A1B4WRS8	740710		Viruses	Mononegavirales	Paramyxoviridae	Avulavirus	Avian_paramyxovirus_5	13146	Eukaryota	Metazoa	Chordata	Aves	Psittaciformes	Psittaculidae	Melopsittacus	Melopsittacus_undulatus
Phosphoprotein	GO:0005198	structural molecule activity	Biosynthesis	Enveloped	RNA (ss)	2.814	A0A1B4WRT3	740710		Viruses	Mononegavirales	Paramyxoviridae	Avulavirus	Avian_paramyxovirus_5	13146	Eukaryota	Metazoa	Chordata	Aves	Psittaciformes	Psittaculidae	Melopsittacus	Melopsittacus_undulatus
Phosphoprotein	GO:0005198	structural molecule activity	Biosynthesis	Enveloped	RNA (ss)	2.013	D6MSR8	157619		Viruses	Mononegavirales	Paramyxoviridae	Avulavirus	Avian_paramyxovirus_6	8839	Eukaryota	Metazoa	Chordata	Aves	Anseriformes	Anatidae	Anas	Anas_platyrhynchos
Nucleocapsid	GO:0003723	RNA binding	Biosynthesis	Enveloped	RNA (ss)	3.308	C6FGY6	622416		Viruses	Mononegavirales	Paramyxoviridae	Avulavirus	Avian_paramyxovirus_7	8782	Eukaryota	Metazoa	Chordata	Aves	undef	undef	undef	undef
Large structural protein	GO:0003968	RNA-directed 5'-3' RNA polymerase activity	Biosynthesis	Enveloped	RNA (ss)	2.339	J7GXK9	1221391		Viruses	Mononegavirales	Paramyxoviridae	Henipavirus	Cedar_virus	1562770	Eukaryota	Metazoa	Chordata	Mammalia	Chiroptera	Pteropodidae	Pteropus	Pteropus_sp.
Phosphoprotein	GO:0005198	structural molecule activity	Biosynthesis	Enveloped	RNA (ss)	2.976	A0A140G8Z5	1170234		Viruses	Mononegavirales	Paramyxoviridae	Morbillivirus	Feline_morbillivirus	9685	Eukaryota	Metazoa	Chordata	Mammalia	Carnivora	Felidae	Felis	Felis_catus
Phosphoprotein	GO:0005198	structural molecule activity	Biosynthesis	Enveloped	RNA (ss)	9.546	Q8JSX9	204987		Viruses	Mononegavirales	Paramyxoviridae	Avulavirus	Goose_paramyxovirus_SF02	8839	Eukaryota	Metazoa	Chordata	Aves	Anseriformes	Anatidae	Anas	Anas_platyrhynchos
Nucleocapsid	GO:0003723	RNA binding	Biosynthesis	Enveloped	RNA (ss)	5.766	A0A1V0E213	1979160		Viruses	Mononegavirales	Paramyxoviridae	Respirovirus	Human parainfluenza 2 virus	9606	Eukaryota	Metazoa	Chordata	Mammalia	Primates	Hominidae	Homo	Homo_sapiens
Large structural protein	GO:0003968	RNA-directed 5'-3' RNA polymerase activity	Biosynthesis	Enveloped	RNA (ss)	1.897	J7FXD2	12730		Viruses	Mononegavirales	Paramyxoviridae	Respirovirus	Human_parainfluenza_virus_1	9606	Eukaryota	Metazoa	Chordata	Mammalia	Primates	Hominidae	Homo	Homo_sapiens
Nucleoprotein	GO:0003723	RNA binding	Biosynthesis	Enveloped	RNA (ss)	5.421	P21737	11214		Viruses	Mononegavirales	Paramyxoviridae	Rubulavirus	Human_parainfluenza_virus_2	9606	Eukaryota	Metazoa	Chordata	Mammalia	Primates	Hominidae	Homo	Homo_sapiens
Phosphoprotein	GO:0005198	structural molecule activity	Biosynthesis	Enveloped	RNA (ss)	0.243	Q49HP1	322067		Viruses	Mononegavirales	Paramyxoviridae	undef	J-virus	10090	Eukaryota	Metazoa	Chordata	Mammalia	Rodentia	Muridae	Mus	Mus_musculus
RNA-directed RNA polymerase L	GO:0003968	RNA-directed 5'-3' RNA polymerase activity	Biosynthesis	Enveloped	RNA (ss)	9.54	Q6WGL9	241630		Viruses	Mononegavirales	Paramyxoviridae	undef	Mossman_virus	10115	Eukaryota	Metazoa	Chordata	Mammalia	Rodentia	Muridae	Rattus	Rattus_leucopus
Nucleocapsid	GO:0003723	RNA binding	Biosynthesis	Enveloped	RNA (ss)	12.108	Q8QV72	11168		Viruses	Mononegavirales	Paramyxoviridae	Rubulavirus	Mumps_virus	9606	Eukaryota	Metazoa	Chordata	Mammalia	Primates	Hominidae	Homo	Homo_sapiens
Nucleocapsid protein	GO:0003723	RNA binding	Biosynthesis	Enveloped	RNA (ss)	11.666	A0A1W6JGW8	1384672		Viruses	Mononegavirales	Paramyxoviridae	Rubulavirus	Mumps_virus	9606	Eukaryota	Metazoa	Chordata	Mammalia	Primates	Hominidae	Homo	Homo_sapiens
RNA-directed RNA polymerase L	GO:0003968	RNA-directed 5'-3' RNA polymerase activity	Biosynthesis	Enveloped	RNA (ss)	1.736	Q997F0	121791		Viruses	Mononegavirales	Paramyxoviridae	Henipavirus	Nipah_virus	58060	Eukaryota	Metazoa	Chordata	Mammalia	Chiroptera	Pteropodidae	Cynopterus	Cynopterus_brachyotis
RNA-directed RNA polymerase L	GO:0003968	RNA-directed 5'-3' RNA polymerase activity	Biosynthesis	Enveloped	RNA (ss)	3.579	I6TFZ2	120499		Viruses	Mononegavirales	Paramyxoviridae	undef	Salem_virus	9796	Eukaryota	Metazoa	Chordata	Mammalia	Perissodactyla	Equidae	Equus	Equus_caballus
Phosphoprotein	GO:0005198	structural molecule activity	Biosynthesis	Enveloped	RNA (ss)	0.176	Q8JVB1	162013		Viruses	Mononegavirales	Paramyxoviridae	Rubulavirus	Tioman_virus	9405	Eukaryota	Metazoa	Chordata	Mammalia	Chiroptera	Pteropodidae	Pteropus	Pteropus_hypomelanus
RNA-directed RNA polymerase L	GO:0003968	RNA-directed 5'-3' RNA polymerase activity	Biosynthesis	Enveloped	RNA (ss)	0.404	D8WJ35	798073		Viruses	Mononegavirales	Paramyxoviridae	Rubulavirus	Tuhoko_virus_2	9408	Eukaryota	Metazoa	Chordata	Mammalia	Chiroptera	Pteropodidae	Rousettus	Rousettus_leschenaultii
Nucleocapsid protein	GO:0019013	viral nucleocapsid	Biosynthesis	Enveloped	RNA (ss)	0.709	A8VSP2	195060		Viruses	Mononegavirales	Rhabdoviridae	Nucleorhabdovirus	Potato_yellow_dwarf_virus	4093	Eukaryota	Viridiplantae	Streptophyta	undef	Solanales	Solanaceae	Nicotiana	Nicotiana_rustica
RNA polymerase	GO:0005524	ATP binding	Biosynthesis	Enveloped	RNA (ss)	5.025	K9L404	11292		Viruses	Mononegavirales	Rhabdoviridae	Lyssavirus	Rabies_lyssavirus	9397	Eukaryota	Metazoa	Chordata	Mammalia	Chiroptera	undef	undef	undef
Large structural protein	GO:0003968	RNA-directed 5'-3' RNA polymerase activity	Biosynthesis	Enveloped	RNA (ss)	1.361	K9L3K1	11292		Viruses	Mononegavirales	Rhabdoviridae	Lyssavirus	Rabies_lyssavirus	9397	Eukaryota	Metazoa	Chordata	Mammalia	Chiroptera	undef	undef	undef
Nucleoprotein	GO:0003723	RNA binding	Biosynthesis	Enveloped	RNA (ss)	0.449	Q2PZU0	11292		Viruses	Mononegavirales	Rhabdoviridae	Lyssavirus	Rabies_lyssavirus	9397	Eukaryota	Metazoa	Chordata	Mammalia	Chiroptera	undef	undef	undef
Nucleocapsid protein	GO:0019013	viral nucleocapsid	Biosynthesis	Enveloped	RNA (ss)	41.383	D3KU71	59380		Viruses	Mononegavirales	Rhabdoviridae	Nucleorhabdovirus	Rice_yellow_stunt_virus	4530	Eukaryota	Viridiplantae	Streptophyta	Liliopsida	Poales	Poaceae	Oryza	Oryza_sativa
Matrix protein VP40	GO:0019076	viral release from host cell	Release	Enveloped	RNA (ss)	2.374	P35260	33727		Viruses	Mononegavirales	Filoviridae	Marburgvirus	Marburg_marburgvirus	9534	Eukaryota	Metazoa	Chordata	Mammalia	Primates	Cercopithecidae	Chlorocebus	Chlorocebus_aethiops
D protein	Unreviewed	Unreviewed	structural	Enveloped	RNA (ss)	5.768	Q84195	11216		Viruses	Mononegavirales	Paramyxoviridae	Respirovirus	Human respirovirus 3	9606	Eukaryota	Metazoa	Chordata	Mammalia	Primates	Hominidae	Homo	Homo_sapiens
V protein	GO:0046872	metal ion binding	suppression by virus of host complement activation	Enveloped	RNA (ss)	2.814	A0A1B4WRU2	740710		Viruses	Mononegavirales	Paramyxoviridae	Avulavirus	Avian_paramyxovirus_5	13146	Eukaryota	Metazoa	Chordata	Aves	Psittaciformes	Psittaculidae	Melopsittacus	Melopsittacus_undulatus
V protein	GO:0046872	metal ion binding	suppression by virus of host complement activation	Enveloped	RNA (ss)	0.932	I0B1R1	1170234		Viruses	Mononegavirales	Paramyxoviridae	Morbillivirus	Feline_morbillivirus	9685	Eukaryota	Metazoa	Chordata	Mammalia	Carnivora	Felidae	Felis	Felis_catus
C protein	GO:0030683	evasion or tolerance by virus of host immune response	suppression by virus of host complement activation	Enveloped	RNA (ss)	1.42	A0A023PH90	11216		Viruses	Mononegavirales	Paramyxoviridae	Respirovirus	Human respirovirus 3	9606	Eukaryota	Metazoa	Chordata	Mammalia	Primates	Hominidae	Homo	Homo_sapiens
V protein	GO:0046872	metal ion binding	suppression by virus of host complement activation	Enveloped	RNA (ss)	0.243	Q49HN9	322067		Viruses	Mononegavirales	Paramyxoviridae	undef	J-virus	10090	Eukaryota	Metazoa	Chordata	Mammalia	Rodentia	Muridae	Mus	Mus_musculus
Virion protein 40	Unreviewed	Unreviewed	Undefined	Enveloped	RNA (ss)	4.718	A9Q1G7	378809		Viruses	Mononegavirales	Filoviridae	Marburgvirus	Marburg_marburgvirus	9534	Eukaryota	Metazoa	Chordata	Mammalia	Primates	Cercopithecidae	Chlorocebus	Chlorocebus_aethiops
Structural glycoprotein	GO:0016021	integral component of membrane	Undefined	Enveloped	RNA (ss)	5.81	C6G8F2	129003		Viruses	Mononegavirales	Filoviridae	Ebolavirus	Reston_ebolavirus	9606	Eukaryota	Metazoa	Chordata	Mammalia	Primates	Hominidae	Homo	Homo_sapiens
SGP	Unreviewed	Unreviewed	Undefined	Enveloped	RNA (ss)	3.108	A0A0D5W8Z3	186538		Viruses	Mononegavirales	Filoviridae	Ebolavirus	Zaire_ebolavirus	9606	Eukaryota	Metazoa	Chordata	Mammalia	Primates	Hominidae	Homo	Homo_sapiens
Phosphate protein	Unreviewed	Unreviewed	Undefined	Enveloped	RNA (ss)	11.224	J7IF53	11176		Viruses	Mononegavirales	Paramyxoviridae	Avulavirus	Avian avulavirus 1	8782	Eukaryota	Metazoa	Chordata	Aves	undef	undef	undef	undef
Orf OP-2 pot. P protein	Unreviewed	Unreviewed	Undefined	Enveloped	RNA (ss)	2.146	Q9WJ26	11176		Viruses	Mononegavirales	Paramyxoviridae	Avulavirus	Avian avulavirus 1	8782	Eukaryota	Metazoa	Chordata	Aves	undef	undef	undef	undef
W protein	Unreviewed	Unreviewed	Undefined	Enveloped	RNA (ss)	2.814	A0A1B4WRT9	740710		Viruses	Mononegavirales	Paramyxoviridae	Avulavirus	Avian_paramyxovirus_5	13146	Eukaryota	Metazoa	Chordata	Aves	Psittaciformes	Psittaculidae	Melopsittacus	Melopsittacus_undulatus
W protein	Unreviewed	Unreviewed	Undefined	Enveloped	RNA (ss)	0.243	Q49HP0	322067		Viruses	Mononegavirales	Paramyxoviridae	undef	J-virus	10090	Eukaryota	Metazoa	Chordata	Mammalia	Rodentia	Muridae	Mus	Mus_musculus
Non-structural glycoprotein	GO:0016021	integral component of membrane	Undefined	Enveloped	RNA (ss)	0.471	A0A096ZGU3	1272960		Viruses	Mononegavirales	Rhabdoviridae	Ephemerovirus	Yata_virus	308735	Eukaryota	Metazoa	Arthropoda	Insecta	Diptera	Culicidae	Mansonia	Mansonia_uniformis
GP4 protein	Unreviewed	Unreviewed	Adsorption and entry	Enveloped	RNA (ss)	1.269	A0A120HVN4	1823757		Viruses	Nidovirales	Arteriviridae	undef	Kafue_kinda_x_chacma_baboon_virus	60710	Eukaryota	Metazoa	Chordata	Mammalia	Primates	Cercopithecidae	Chlorocebus	Chlorocebus_pygerythrus
Minor glycoprotein	GO:0016021	integral component of membrane	Adsorption and entry	Enveloped	RNA (ss)	1.494	X2D5N7	1885929		Viruses	Nidovirales	Arteriviridae	Arterivirus	Kibale_red_colobus_virus_1	591936	Eukaryota	Metazoa	Chordata	Mammalia	Primates	Cercopithecidae	Piliocolobus	Piliocolobus_tephrosceles
GP5 protein	GO:0019031	viral envelope	Adsorption and entry	Enveloped	RNA (ss)	4.728	A0A089FYH7	1546177		Viruses	Nidovirales	Arteriviridae	Arterivirus	Mikumi_yellow_baboon_virus_1	9556	Eukaryota	Metazoa	Chordata	Mammalia	Primates	Cercopithecidae	Papio	Papio_cynocephalus
Envelope glycoprotein	GO:0019031	viral envelope	Adsorption and entry	Enveloped	RNA (ss)	4.255	B4ZNE7	28344		Viruses	Nidovirales	Arteriviridae	Arterivirus	Porcine_reproductive_and_respiratory_syndrome_virus	9823	Eukaryota	Metazoa	Chordata	Mammalia	undef	Suidae	Sus	Sus_scrofa
S1 glycoprotein	GO:0046813	receptor-mediated virion attachment to host cell	Adsorption and entry	Enveloped	RNA (ss)	11.025	C1KAS3	11120		Viruses	Nidovirales	Coronaviridae	Gammacoronavirus	Avian_coronavirus	9031	Eukaryota	Metazoa	Chordata	Aves	Galliformes	Phasianidae	Gallus	Gallus_gallus
Mutant S1 spike glycoprotein	GO:0019064	fusion of virus membrane with host plasma membrane	Adsorption and entry	Enveloped	RNA (ss)	8.865	B8XVR7	11120		Viruses	Nidovirales	Coronaviridae	Gammacoronavirus	Avian_coronavirus	9031	Eukaryota	Metazoa	Chordata	Aves	Galliformes	Phasianidae	Gallus	Gallus_gallus
BJ1-S1 protein	GO:0019064	fusion of virus membrane with host plasma membrane	Adsorption and entry	Enveloped	RNA (ss)	5.937	Q98ZK0	11120		Viruses	Nidovirales	Coronaviridae	Gammacoronavirus	Avian_coronavirus	9031	Eukaryota	Metazoa	Chordata	Aves	Galliformes	Phasianidae	Gallus	Gallus_gallus
2 protein	GO:0019064	fusion of virus membrane with host plasma membrane	Adsorption and entry	Enveloped	RNA (ss)	5.124	C7S859	11120		Viruses	Nidovirales	Coronaviridae	Gammacoronavirus	Avian_coronavirus	9031	Eukaryota	Metazoa	Chordata	Aves	Galliformes	Phasianidae	Gallus	Gallus_gallus
Infectious bronchitis virus (M41) RNA for spike protein	GO:0046813	receptor-mediated virion attachment to host cell	Adsorption and entry	Enveloped	RNA (ss)	5.124	Q66178	11120		Viruses	Nidovirales	Coronaviridae	Gammacoronavirus	Avian_coronavirus	9031	Eukaryota	Metazoa	Chordata	Aves	Galliformes	Phasianidae	Gallus	Gallus_gallus
BJ2-S1 protein	GO:0019064	fusion of virus membrane with host plasma membrane	Adsorption and entry	Enveloped	RNA (ss)	5.102	Q98ZJ9	11120		Viruses	Nidovirales	Coronaviridae	Gammacoronavirus	Avian_coronavirus	9031	Eukaryota	Metazoa	Chordata	Aves	Galliformes	Phasianidae	Gallus	Gallus_gallus
Surface glycoprotein	GO:0019064	fusion of virus membrane with host plasma membrane	Adsorption and entry	Enveloped	RNA (ss)	4.553	Q82618	11120		Viruses	Nidovirales	Coronaviridae	Gammacoronavirus	Avian_coronavirus	9031	Eukaryota	Metazoa	Chordata	Aves	Galliformes	Phasianidae	Gallus	Gallus_gallus
BJ3-S1 protein	GO:0019064	fusion of virus membrane with host plasma membrane	Adsorption and entry	Enveloped	RNA (ss)	3.038	Q98ZJ8	11120		Viruses	Nidovirales	Coronaviridae	Gammacoronavirus	Avian_coronavirus	9031	Eukaryota	Metazoa	Chordata	Aves	Galliformes	Phasianidae	Gallus	Gallus_gallus
Polyprotein, S1 region	GO:0019064	fusion of virus membrane with host plasma membrane	Adsorption and entry	Enveloped	RNA (ss)	2.467	G3CCE3	11120		Viruses	Nidovirales	Coronaviridae	Gammacoronavirus	Avian_coronavirus	9031	Eukaryota	Metazoa	Chordata	Aves	Galliformes	Phasianidae	Gallus	Gallus_gallus
Spike protein	GO:0019064	fusion of virus membrane with host plasma membrane	Adsorption and entry	Enveloped	RNA (ss)	0.235	B1PHJ5	393767		Viruses	Nidovirales	Coronaviridae	Alphacoronavirus	Bat_coronavirus_1A	438766	Eukaryota	Metazoa	Chordata	Mammalia	Chiroptera	Vespertilionidae	Miniopterus	Miniopterus_magnater
Spike protein	GO:0019064	fusion of virus membrane with host plasma membrane	Adsorption and entry	Enveloped	RNA (ss)	0.862	E5RPZ2	136187		Viruses	Nidovirales	Coronaviridae	Betacoronavirus	Betacoronavirus_1	9796	Eukaryota	Metazoa	Chordata	Mammalia	Perissodactyla	Equidae	Equus	Equus_caballus
S	GO:0046813	receptor-mediated virion attachment to host cell	Adsorption and entry	Enveloped	RNA (ss)	1.534	U5LNM4	1385427		Viruses	Nidovirales	Coronaviridae	Betacoronavirus	Betacoronavirus_Erinaceus/VMC/DEU/2012	9365	Eukaryota	Metazoa	Chordata	Mammalia	Insectivora	Erinaceidae	Erinaceus	Erinaceus_europaeus
Spike glycoprotein	GO:0019064	fusion of virus membrane with host plasma membrane	Adsorption and entry	Enveloped	RNA (ss)	3.155	A0A0A7UZR7	1590370		Viruses	Nidovirales	Coronaviridae	Betacoronavirus	Betacoronavirus_HKU24	10116	Eukaryota	Metazoa	Chordata	Mammalia	Rodentia	Muridae	Rattus	Rattus_norvegicus
Spike protein	GO:0019064	fusion of virus membrane with host plasma membrane	Adsorption and entry	Enveloped	RNA (ss)	0.925	H1AG29	11137		Viruses	Nidovirales	Coronaviridae	Alphacoronavirus	Human_coronavirus_229E	9606	Eukaryota	Metazoa	Chordata	Mammalia	Primates	Hominidae	Homo	Homo_sapiens
Spike glycoprotein	GO:0019064	fusion of virus membrane with host plasma membrane	Adsorption and entry	Enveloped	RNA (ss)	1.146	Q5MQD0	443239		Viruses	Nidovirales	Coronaviridae	Betacoronavirus	Human_coronavirus_HKU1	9606	Eukaryota	Metazoa	Chordata	Mammalia	Primates	Hominidae	Homo	Homo_sapiens
Spike glycoprotein	GO:0019064	fusion of virus membrane with host plasma membrane	Adsorption and entry	Enveloped	RNA (ss)	0.748	H9BR17	1159904		Viruses	Nidovirales	Coronaviridae	Deltacoronavirus	Night-heron_coronavirus_HKU19	8900	Eukaryota	Metazoa	Chordata	Aves	Pelecaniformes	Ardeidae	Nycticorax	undef
Spike glycoprotein	GO:0019064	fusion of virus membrane with host plasma membrane	Adsorption and entry	Enveloped	RNA (ss)	2.264	E0ZN60	875613		Viruses	Nidovirales	Coronaviridae	Betacoronavirus	Rousettus_bat_coronavirus_HKU9	9397	Eukaryota	Metazoa	Chordata	Mammalia	Chiroptera	undef	undef	undef
Putative spike protein	GO:0016021	integral component of membrane	Adsorption and entry	Enveloped	RNA (ss)	0.733	G1K4K8	325676		Viruses	Nidovirales	Mesoniviridae	Alphamesonivirus	Alphamesonivirus_1	7157	Eukaryota	Metazoa	Arthropoda	Insecta	Diptera	Culicidae	undef	undef
Capsid protein	GO:0019013	viral nucleocapsid	assembly	Enveloped	RNA (ss)	10.779	X2D6N2	1885929		Viruses	Nidovirales	Arteriviridae	Arterivirus	Kibale_red_colobus_virus_1	591936	Eukaryota	Metazoa	Chordata	Mammalia	Primates	Cercopithecidae	Piliocolobus	Piliocolobus_tephrosceles
Capsid protein	GO:0019013	viral nucleocapsid	assembly	Enveloped	RNA (ss)	5.487	P89875	11048		Viruses	Nidovirales	Arteriviridae	Arterivirus	Lactate_dehydrogenase-elevating_virus	10092	Eukaryota	Metazoa	Chordata	Mammalia	Rodentia	Muridae	Mus	Mus_musculus
ORF7 nucleocapsid protein	GO:0019013	viral nucleocapsid	assembly	Enveloped	RNA (ss)	2.071	A0A1S6KNQ0	28344		Viruses	Nidovirales	Arteriviridae	Arterivirus	Porcine_reproductive_and_respiratory_syndrome_virus	9823	Eukaryota	Metazoa	Chordata	Mammalia	undef	Suidae	Sus	Sus_scrofa
ORF7; putative nucleocapsid protein	GO:0019013	viral nucleocapsid	assembly	Enveloped	RNA (ss)	0.813	Q84951	28344		Viruses	Nidovirales	Arteriviridae	Arterivirus	Porcine_reproductive_and_respiratory_syndrome_virus	9823	Eukaryota	Metazoa	Chordata	Mammalia	undef	Suidae	Sus	Sus_scrofa
Putative nucleocapsid protein	Unreviewed	Unreviewed	Assembly	Enveloped	RNA (ss)	17.691	V5L060	325676		Viruses	Nidovirales	Mesoniviridae	Alphamesonivirus	Alphamesonivirus_1	7157	Eukaryota	Metazoa	Arthropoda	Insecta	Diptera	Culicidae	undef	undef
Putative nucleocapsid protein	Unreviewed	Unreviewed	Assembly	Non-enveloped	RNA (ss)	32.769	S0BC26	1238455		Viruses	Nidovirales	Mesoniviridae	undef	Dak_Nong_virus	7178	Eukaryota	Metazoa	Arthropoda	Insecta	Diptera	Culicidae	Culex	Culex_tritaeniorhynchus
GP7	GO:0019013	viral nucleocapsid	Assemby	Enveloped	RNA (ss)	5.681	A6YQU2	28344		Viruses	Nidovirales	Arteriviridae	Arterivirus	Porcine_reproductive_and_respiratory_syndrome_virus	9823	Eukaryota	Metazoa	Chordata	Mammalia	undef	Suidae	Sus	Sus_scrofa
GP7 envelope glycoprotein	GO:0019013	viral nucleocapsid	Assemby	Enveloped	RNA (ss)	1.09	Q5D6B4	28344		Viruses	Nidovirales	Arteriviridae	Arterivirus	Porcine_reproductive_and_respiratory_syndrome_virus	9823	Eukaryota	Metazoa	Chordata	Mammalia	undef	Suidae	Sus	Sus_scrofa
N protein	GO:0019013	viral nucleocapsid	Biosynthesis	Enveloped	RNA (ss)	8.302	A0A159D6S1	1737586		Viruses	Nidovirales	Arteriviridae	undef	Free_State_vervet_virus	392815	Eukaryota	Metazoa	Chordata	Mammalia	Primates	Cercopithecidae	Chlorocebus	undef
IE-1	GO:0046872	metal ion binding	Biosynthesis	Enveloped	RNA (ss)	7.456	Q287C6	1962501		Viruses	Nidovirales	Arteriviridae	Simartevirus	Kibale red colobus virus 2	7088	Eukaryota	Metazoa	Arthropoda	Insecta	Lepidoptera	undef	undef	undef
NP	GO:0019013	viral nucleocapsid	Biosynthesis	Enveloped	RNA (ss)	10.382	A0A1L5YNK5	1885929		Viruses	Nidovirales	Arteriviridae	Arterivirus	Kibale_red_colobus_virus_1	591936	Eukaryota	Metazoa	Chordata	Mammalia	Primates	Cercopithecidae	Piliocolobus	Piliocolobus_tephrosceles
Nucleocapsid protein	GO:0019013	viral nucleocapsid	Biosynthesis	Enveloped	RNA (ss)	5.579	Q89680	11048		Viruses	Nidovirales	Arteriviridae	Arterivirus	Lactate_dehydrogenase-elevating_virus	10092	Eukaryota	Metazoa	Chordata	Mammalia	Rodentia	Muridae	Mus	Mus_musculus
Nucleoprotein	GO:0019013	viral nucleocapsid	Biosynthesis	Enveloped	RNA (ss)	3.611	P0C779	11048		Viruses	Nidovirales	Arteriviridae	Arterivirus	Lactate_dehydrogenase-elevating_virus	10092	Eukaryota	Metazoa	Chordata	Mammalia	Rodentia	Muridae	Mus	Mus_musculus
Nucleocapsid protein	GO:0019013	viral nucleocapsid	Biosynthesis	Enveloped	RNA (ss)	8.301	A1YZG0	28344		Viruses	Nidovirales	Arteriviridae	Arterivirus	Porcine_reproductive_and_respiratory_syndrome_virus	9823	Eukaryota	Metazoa	Chordata	Mammalia	undef	Suidae	Sus	Sus_scrofa
N	GO:0019013	viral nucleocapsid	Biosynthesis	Enveloped	RNA (ss)	7.54	A0A1B0Z9C6	28344		Viruses	Nidovirales	Arteriviridae	Arterivirus	Porcine_reproductive_and_respiratory_syndrome_virus	9823	Eukaryota	Metazoa	Chordata	Mammalia	undef	Suidae	Sus	Sus_scrofa
ORF6, ORF7 genes	GO:0019013	viral nucleocapsid	Biosynthesis	Enveloped	RNA (ss)	0.952	Q1XG05	28344		Viruses	Nidovirales	Arteriviridae	Arterivirus	Porcine_reproductive_and_respiratory_syndrome_virus	9823	Eukaryota	Metazoa	Chordata	Mammalia	undef	Suidae	Sus	Sus_scrofa
Structural protein N	GO:0019013	viral nucleocapsid	Biosynthesis	Enveloped	RNA (ss)	0.168	Q99D33	28344		Viruses	Nidovirales	Arteriviridae	Arterivirus	Porcine_reproductive_and_respiratory_syndrome_virus	9823	Eukaryota	Metazoa	Chordata	Mammalia	undef	Suidae	Sus	Sus_scrofa
Nucleocapsid protein	GO:0019013	viral nucleocapsid	Biosynthesis	Enveloped	RNA (ss)	1.708	A0A0U2KKB5	1734439		Viruses	Nidovirales	Arteriviridae	undef	Rat_arterivirus_Jilin2014	527686	Eukaryota	Metazoa	Chordata	Mammalia	Rodentia	Cricetidae	Myodes	Myodes_rufocanus
Nucleoprotein	GO:0003723	RNA binding	Biosynthesis	Enveloped	RNA (ss)	13.929	C5IGD7	12663		Viruses	Nidovirales	Coronaviridae	Alphacoronavirus	Alphacoronavirus_1	9685	Eukaryota	Metazoa	Chordata	Mammalia	Carnivora	Felidae	Felis	Felis_catus
Nucleocapsid	GO:0019013	viral nucleocapsid	Biosynthesis	Enveloped	RNA (ss)	13.289	Q80JP4	12663		Viruses	Nidovirales	Coronaviridae	Alphacoronavirus	Alphacoronavirus_1	9685	Eukaryota	Metazoa	Chordata	Mammalia	Carnivora	Felidae	Felis	Felis_catus
Nucleoprotein	GO:0003723	RNA binding	Biosynthesis	Enveloped	RNA (ss)	1.915	D9J207	766792		Viruses	Nidovirales	Coronaviridae	Alphacoronavirus	Alphacoronavirus_2	452646	Eukaryota	Metazoa	Chordata	Mammalia	Carnivora	Mustelidae	Neovison	Neovison_vison
Nucleoprotein	GO:0003723	RNA binding	Biosynthesis	Enveloped	RNA (ss)	7.872	S4X263	694008		Viruses	Nidovirales	Coronaviridae	Betacoronavirus	Bat coronavirus HKU5	105295	Eukaryota	Metazoa	Chordata	Mammalia	Chiroptera	Vespertilionidae	Pipistrellus	Pipistrellus_abramus
Nucleocapsid protein	GO:0019013	viral nucleocapsid	Biosynthesis	Enveloped	RNA (ss)	23.894	A0A1W5YKT5	1508220		Viruses	Nidovirales	Coronaviridae	undef	Bat_coronavirus	27671	Eukaryota	Metazoa	Chordata	Mammalia	Chiroptera	Vespertilionidae	Pipistrellus	undef
Nucleoprotein	GO:0003723	RNA binding	Biosynthesis	Enveloped	RNA (ss)	11.981	A0A166ZLV5	1508220		Viruses	Nidovirales	Coronaviridae	undef	Bat_coronavirus	27671	Eukaryota	Metazoa	Chordata	Mammalia	Chiroptera	Vespertilionidae	Pipistrellus	undef
Nucleoprotein	GO:0003723	RNA binding	Biosynthesis	Enveloped	RNA (ss)	8.396	Q0Q0A2	393767		Viruses	Nidovirales	Coronaviridae	Alphacoronavirus	Bat_coronavirus_1A	438766	Eukaryota	Metazoa	Chordata	Mammalia	Chiroptera	Vespertilionidae	Miniopterus	Miniopterus_magnater
Nucleoprotein	GO:0003723	RNA binding	Biosynthesis	Enveloped	RNA (ss)	7.741	E0XJ00	864596		Viruses	Nidovirales	Coronaviridae	undef	Bat_coronavirus_BM48-31/BGR/2008	519037	Eukaryota	Metazoa	Chordata	Mammalia	Chiroptera	Rhinolophidae	Rhinolophus	Rhinolophus_blasii
Nucleoprotein	GO:0003723	RNA binding	Biosynthesis	Enveloped	RNA (ss)	8.12	S5YAG0	1384461		Viruses	Nidovirales	Coronaviridae	Alphacoronavirus	Bat_coronavirus_CDPHE15	59463	Eukaryota	Metazoa	Chordata	Mammalia	Chiroptera	Vespertilionidae	Myotis	Myotis_lucifugus
Nucleoprotein	GO:0003723	RNA binding	Biosynthesis	Enveloped	RNA (ss)	14.89	K4JZT7	1241933		Viruses	Nidovirales	Coronaviridae	Alphacoronavirus	Bat_coronavirus_HKU10	9397	Eukaryota	Metazoa	Chordata	Mammalia	Chiroptera	undef	undef	undef
Nucleoprotein	GO:0003723	RNA binding	Biosynthesis	Enveloped	RNA (ss)	10.537	A0A088DI26	1541205		Viruses	Nidovirales	Coronaviridae	Betacoronavirus	Bat_Hp-betacoronavirus/Zhejiang2013	188569	Eukaryota	Metazoa	Chordata	Mammalia	Chiroptera	Hipposideridae	Hipposideros	Hipposideros_pratti
Nucleoprotein	GO:0003723	RNA binding	Biosynthesis	Enveloped	RNA (ss)	6.29	A0A0G2RC86	31631		Viruses	Nidovirales	Coronaviridae	Betacoronavirus	Betacoronavirus_1	9606	Eukaryota	Metazoa	Chordata	Mammalia	Primates	Hominidae	Homo	Homo_sapiens
Nucleocapsid protein	GO:0019013	viral nucleocapsid	Biosynthesis	Enveloped	RNA (ss)	4.321	A0A1W6DZV4	31631		Viruses	Nidovirales	Coronaviridae	Betacoronavirus	Betacoronavirus_1	9606	Eukaryota	Metazoa	Chordata	Mammalia	Primates	Hominidae	Homo	Homo_sapiens
Nucleocapsid phosphoprotein	GO:0003723	RNA binding	Biosynthesis	Enveloped	RNA (ss)	2.658	V5MYT6	31631		Viruses	Nidovirales	Coronaviridae	Betacoronavirus	Betacoronavirus_1	9606	Eukaryota	Metazoa	Chordata	Mammalia	Primates	Hominidae	Homo	Homo_sapiens
Nucleocapsid	GO:0019013	viral nucleocapsid	Biosynthesis	Enveloped	RNA (ss)	1.507	A0A059SQG5	11128		Viruses	Nidovirales	Coronaviridae	Betacoronavirus	Betacoronavirus_1	9913	Eukaryota	Metazoa	Chordata	Mammalia	undef	Bovidae	Bos	Bos_taurus
Nucleoprotein	GO:0003723	RNA binding	Biosynthesis	Enveloped	RNA (ss)	14.731	U5LR33	1385427		Viruses	Nidovirales	Coronaviridae	Betacoronavirus	Betacoronavirus_Erinaceus/VMC/DEU/2012	9365	Eukaryota	Metazoa	Chordata	Mammalia	Insectivora	Erinaceidae	Erinaceus	Erinaceus_europaeus
Nucleoprotein	GO:0003723	RNA binding	Biosynthesis	Enveloped	RNA (ss)	1.033	A0A0A7UXF2	1590370		Viruses	Nidovirales	Coronaviridae	Betacoronavirus	Betacoronavirus_HKU24	10116	Eukaryota	Metazoa	Chordata	Mammalia	Rodentia	Muridae	Rattus	Rattus_norvegicus
Nucleoprotein	GO:0003723	RNA binding	Biosynthesis	Enveloped	RNA (ss)	32.45	O90306	360393		Viruses	Nidovirales	Coronaviridae	Torovirus	Bovine_torovirus	9913	Eukaryota	Metazoa	Chordata	Mammalia	undef	Bovidae	Bos	Bos_taurus
Nucleoprotein	GO:0003723	RNA binding	Biosynthesis	Enveloped	RNA (ss)	31.948	A0A0U1WHF1	1503289		Viruses	Nidovirales	Coronaviridae	Alphacoronavirus	BtMr-AlphaCoV/SAX2011	203696	Eukaryota	Metazoa	Chordata	Mammalia	Chiroptera	Vespertilionidae	Myotis	Myotis_ricketti
Nucleoprotein	GO:0003723	RNA binding	Biosynthesis	Enveloped	RNA (ss)	39.608	A0A0U1WHF5	1503291		Viruses	Nidovirales	Coronaviridae	Alphacoronavirus	BtNv-AlphaCoV/SC2013	187011	Eukaryota	Metazoa	Chordata	Mammalia	Chiroptera	Vespertilionidae	Nyctalus	Nyctalus_velutinus
Nucleoprotein	GO:0003723	RNA binding	Biosynthesis	Enveloped	RNA (ss)	19.461	A0A0U1WHF4	1503292		Viruses	Nidovirales	Coronaviridae	Alphacoronavirus	BtRf-AlphaCoV/HuB2013	59479	Eukaryota	Metazoa	Chordata	Mammalia	Chiroptera	Rhinolophidae	Rhinolophus	Rhinolophus_ferrumequinum
Nucleoprotein	GO:0003723	RNA binding	Biosynthesis	Enveloped	RNA (ss)	8.633	A0A0U1WHF9	1503293		Viruses	Nidovirales	Coronaviridae	Alphacoronavirus	BtRf-AlphaCoV/YN2012	59479	Eukaryota	Metazoa	Chordata	Mammalia	Chiroptera	Rhinolophidae	Rhinolophus	Rhinolophus_ferrumequinum
Nucleocapsid phosphoprotein	GO:0003723	RNA binding	Biosynthesis	Enveloped	RNA (ss)	1.055	B6VDW4	572288		Viruses	Nidovirales	Coronaviridae	Deltacoronavirus	Bulbul_coronavirus_HKU11	182897	Eukaryota	Metazoa	Chordata	Aves	Passeriformes	Pycnonotidae	Pycnonotus	Pycnonotus_jocosus
Nucleocapsid protein	GO:0019013	viral nucleocapsid	Biosynthesis	Enveloped	RNA (ss)	4.679	H9BR39	1159902		Viruses	Nidovirales	Coronaviridae	Deltacoronavirus	Common-moorhen_coronavirus_HKU21	9123	Eukaryota	Metazoa	Chordata	Aves	Gruiformes	Rallidae	Gallinula	Gallinula_chloropus
Nucleoprotein	GO:0003723	RNA binding	Biosynthesis	Enveloped	RNA (ss)	27.055	P23051	11156		Viruses	Nidovirales	Coronaviridae	Torovirus	Equine_torovirus	9796	Eukaryota	Metazoa	Chordata	Mammalia	Perissodactyla	Equidae	Equus	Equus_caballus
Nucleoprotein	GO:0003723	RNA binding	Biosynthesis	Enveloped	RNA (ss)	6.979	A0A1B4X966	1264898		Viruses	Nidovirales	Coronaviridae	Alphacoronavirus	Ferret_coronavirus	9668	Eukaryota	Metazoa	Chordata	Mammalia	Carnivora	Mustelidae	Mustela	Mustela_putorius
Nucleoprotein	GO:0003723	RNA binding	Biosynthesis	Enveloped	RNA (ss)	7.74	P59595	227859		Viruses	Nidovirales	Coronaviridae	Betacoronavirus	Human SARS coronavirus	9606	Eukaryota	Metazoa	Chordata	Mammalia	Primates	Hominidae	Homo	Homo_sapiens
Nucleoprotein	GO:0003723	RNA binding	Biosynthesis	Enveloped	RNA (ss)	2.091	A0A127ATI6	11137		Viruses	Nidovirales	Coronaviridae	Alphacoronavirus	Human_coronavirus_229E	9606	Eukaryota	Metazoa	Chordata	Mammalia	Primates	Hominidae	Homo	Homo_sapiens
Nucleocapsid protein	GO:0019013	viral nucleocapsid	Biosynthesis	Enveloped	RNA (ss)	0.068	A0A193BL28	11137		Viruses	Nidovirales	Coronaviridae	Alphacoronavirus	Human_coronavirus_229E	9606	Eukaryota	Metazoa	Chordata	Mammalia	Primates	Hominidae	Homo	Homo_sapiens
Nucleocapsid phosphoprotein	GO:0003723	RNA binding	Biosynthesis	Enveloped	RNA (ss)	3.199	A0A0C5Q9E2	290028		Viruses	Nidovirales	Coronaviridae	Betacoronavirus	Human_coronavirus_HKU1	9606	Eukaryota	Metazoa	Chordata	Mammalia	Primates	Hominidae	Homo	Homo_sapiens
Nucleoprotein	GO:0003723	RNA binding	Biosynthesis	Enveloped	RNA (ss)	2.688	Q5MQC6	443239		Viruses	Nidovirales	Coronaviridae	Betacoronavirus	Human_coronavirus_HKU1	9606	Eukaryota	Metazoa	Chordata	Mammalia	Primates	Hominidae	Homo	Homo_sapiens
Replicase polyprotein 1a	GO:0003723	RNA binding	Biosynthesis	Enveloped	RNA (ss)	0.158	A0A1V0E1E5	290028		Viruses	Nidovirales	Coronaviridae	Betacoronavirus	Human_coronavirus_HKU1	9606	Eukaryota	Metazoa	Chordata	Mammalia	Primates	Hominidae	Homo	Homo_sapiens
Replicase polyprotein 1ab	GO:0003723	RNA binding	Biosynthesis	Enveloped	RNA (ss)	0.158	A0A1V0E1F4	290028		Viruses	Nidovirales	Coronaviridae	Betacoronavirus	Human_coronavirus_HKU1	9606	Eukaryota	Metazoa	Chordata	Mammalia	Primates	Hominidae	Homo	Homo_sapiens
Nucleoprotein	GO:0003723	RNA binding	Biosynthesis	Enveloped	RNA (ss)	4.364	A0T2T5	277944		Viruses	Nidovirales	Coronaviridae	Alphacoronavirus	Human_coronavirus_NL63	9606	Eukaryota	Metazoa	Chordata	Mammalia	Primates	Hominidae	Homo	Homo_sapiens
Nucleoprotein	GO:0003723	RNA binding	Biosynthesis	Enveloped	RNA (ss)	0.134	A0A1L7HJ39	1508224		Viruses	Nidovirales	Coronaviridae	Alphacoronavirus	Lucheng_Rn_rat_coronavirus	10116	Eukaryota	Metazoa	Chordata	Mammalia	Rodentia	Muridae	Rattus	Rattus_norvegicus
Nucleocapsid protein	GO:0019013	viral nucleocapsid	Biosynthesis	Enveloped	RNA (ss)	0.517	H9BR12	1159903		Viruses	Nidovirales	Coronaviridae	Deltacoronavirus	Magpie-robin_coronavirus_HKU18	343929	Eukaryota	Metazoa	Chordata	Aves	Passeriformes	Muscicapidae	Copsychus	Copsychus_saularis
Nucleoprotein	GO:0003723	RNA binding	Biosynthesis	Enveloped	RNA (ss)	5.407	A0A023YAJ4	1495253		Viruses	Nidovirales	Coronaviridae	Betacoronavirus	Middle East respiratory syndrome-related coronavirus	105273	Eukaryota	Metazoa	Chordata	Mammalia	Chiroptera	Vespertilionidae	Vespertilio	Vespertilio_sinensis
N	GO:0019013	viral nucleocapsid	Biosynthesis	Enveloped	RNA (ss)	5.012	A0A0D3MU65	1335626		Viruses	Nidovirales	Coronaviridae	Betacoronavirus	Middle East respiratory syndrome-related coronavirus	9606	Eukaryota	Metazoa	Chordata	Mammalia	Primates	Hominidae	Homo	Homo_sapiens
Nucleocapsid	GO:0019013	viral nucleocapsid	Biosynthesis	Enveloped	RNA (ss)	2.049	R9WW70	1235996		Viruses	Nidovirales	Coronaviridae	Betacoronavirus	Middle East respiratory syndrome-related coronavirus	9606	Eukaryota	Metazoa	Chordata	Mammalia	Primates	Hominidae	Homo	Homo_sapiens
Nucleoprotein	GO:0003723	RNA binding	Biosynthesis	Enveloped	RNA (ss)	14.144	Q0Q099	694001		Viruses	Nidovirales	Coronaviridae	Alphacoronavirus	Miniopterus_bat_coronavirus_HKU8	9432	Eukaryota	Metazoa	Chordata	Mammalia	Chiroptera	Vespertilionidae	Miniopterus	undef
Nucleoprotein	GO:0003723	RNA binding	Biosynthesis	Enveloped	RNA (ss)	2.75	D9J1Z8	766791		Viruses	Nidovirales	Coronaviridae	Alphacoronavirus	Mink_coronavirus_1	452646	Eukaryota	Metazoa	Chordata	Mammalia	Carnivora	Mustelidae	Neovison	Neovison_vison
Nucleocapsid phosphoprotein	GO:0003723	RNA binding	Biosynthesis	Enveloped	RNA (ss)	0.517	B6VDZ1	572289		Viruses	Nidovirales	Coronaviridae	Deltacoronavirus	Munia_coronavirus_HKU13	40157	Eukaryota	Metazoa	Chordata	Aves	Passeriformes	Estrildidae	Lonchura	Lonchura_striata
Nucleoprotein	GO:0003723	RNA binding	Biosynthesis	Enveloped	RNA (ss)	5.026	P18446	11139		Viruses	Nidovirales	Coronaviridae	Betacoronavirus	Murine_coronavirus	10090	Eukaryota	Metazoa	Chordata	Mammalia	Rodentia	Muridae	Mus	Mus_musculus
Nucleoprotein	GO:0003723	RNA binding	Biosynthesis	Enveloped	RNA (ss)	0.36	H9BR21	1159904		Viruses	Nidovirales	Coronaviridae	Deltacoronavirus	Night-heron_coronavirus_HKU19	8900	Eukaryota	Metazoa	Chordata	Aves	Pelecaniformes	Ardeidae	Nycticorax	undef
Nucleoprotein	GO:0003723	RNA binding	Biosynthesis	Enveloped	RNA (ss)	14.313	A0A1L2KGC8	1920748		Viruses	Nidovirales	Coronaviridae	Alphacoronavirus	NL63-related_bat_coronavirus	549403	Eukaryota	Metazoa	Chordata	Mammalia	Chiroptera	Rhinonycteridae	Triaenops	Triaenops_afer
Nucleocapsid protein	GO:0019013	viral nucleocapsid	Biosynthesis	Enveloped	RNA (ss)	1.362	H9BQY2	1159905		Viruses	Nidovirales	Coronaviridae	Deltacoronavirus	Porcine_coronavirus_HKU15	9823	Eukaryota	Metazoa	Chordata	Mammalia	undef	Suidae	Sus	Sus_scrofa
Nucleoprotein	GO:0003723	RNA binding	Biosynthesis	Enveloped	RNA (ss)	42.949	Q07499	229032		Viruses	Nidovirales	Coronaviridae	Alphacoronavirus	Porcine_epidemic_diarrhea_virus	9823	Eukaryota	Metazoa	Chordata	Mammalia	undef	Suidae	Sus	Sus_scrofa
Nucleocapsid protein	GO:0019013	viral nucleocapsid	Biosynthesis	Enveloped	RNA (ss)	39.186	Q6QIL5	28295		Viruses	Nidovirales	Coronaviridae	Alphacoronavirus	Porcine_epidemic_diarrhea_virus	9823	Eukaryota	Metazoa	Chordata	Mammalia	undef	Suidae	Sus	Sus_scrofa
Nucleocapsid protein	GO:0019013	viral nucleocapsid	Biosynthesis	Enveloped	RNA (ss)	20.774	Q70KP7	237020		Viruses	Nidovirales	Coronaviridae	Torovirus	Porcine_torovirus	9823	Eukaryota	Metazoa	Chordata	Mammalia	undef	Suidae	Sus	Sus_scrofa
Nucleoprotein	GO:0003723	RNA binding	Biosynthesis	Enveloped	RNA (ss)	2.111	H9AA59	1160968		Viruses	Nidovirales	Coronaviridae	Betacoronavirus	Rabbit_coronavirus_HKU14	9986	Eukaryota	Metazoa	Chordata	Mammalia	Lagomorpha	Leporidae	Oryctolagus	Oryctolagus_cuniculus
Nucleoprotein	GO:0003723	RNA binding	Biosynthesis	Enveloped	RNA (ss)	2.894	A8JP12	693998		Viruses	Nidovirales	Coronaviridae	Alphacoronavirus	Rhinolophus_bat_coronavirus_HKU2	89399	Eukaryota	Metazoa	Chordata	Mammalia	Chiroptera	Rhinolophidae	Rhinolophus	Rhinolophus_sinicus
Nucleoprotein	GO:0003723	RNA binding	Biosynthesis	Enveloped	RNA (ss)	4.67	A0A1B3Q5X0	1892416		Viruses	Nidovirales	Coronaviridae	undef	Rousettus_bat_coronavirus	9408	Eukaryota	Metazoa	Chordata	Mammalia	Chiroptera	Pteropodidae	Rousettus	Rousettus_leschenaultii
Nucleoprotein	GO:0003723	RNA binding	Biosynthesis	Enveloped	RNA (ss)	8.937	A3EXJ4	424370		Viruses	Nidovirales	Coronaviridae	Betacoronavirus	Rousettus_bat_coronavirus_HKU9	9397	Eukaryota	Metazoa	Chordata	Mammalia	Chiroptera	undef	undef	undef
Nucleoprotein	GO:0003723	RNA binding	Biosynthesis	Enveloped	RNA (ss)	10.728	Q0Q462	693999		Viruses	Nidovirales	Coronaviridae	Alphacoronavirus	Scotophilus_bat_coronavirus_512	153297	Eukaryota	Metazoa	Chordata	Mammalia	Chiroptera	Vespertilionidae	Scotophilus	Scotophilus_kuhlii
Nucleocapsid protein	GO:0019013	viral nucleocapsid	Biosynthesis	Enveloped	RNA (ss)	3.834	H9BR04	1159906		Viruses	Nidovirales	Coronaviridae	Deltacoronavirus	Sparrow_coronavirus_HKU17	9158	Eukaryota	Metazoa	Chordata	Aves	Passeriformes	Passeridae	undef	undef
Nucleoprotein	GO:0003723	RNA binding	Biosynthesis	Enveloped	RNA (ss)	12.838	Q0Q4E6	389230		Viruses	Nidovirales	Coronaviridae	Betacoronavirus	Tylonycteris_bat_coronavirus_HKU4	258959	Eukaryota	Metazoa	Chordata	Mammalia	Chiroptera	Vespertilionidae	Tylonycteris	Tylonycteris_pachypus
Nucleocapsid protein	GO:0019013	viral nucleocapsid	Biosynthesis	Enveloped	RNA (ss)	0.019	H9BQZ6	1159907		Viruses	Nidovirales	Coronaviridae	Deltacoronavirus	White-eye_coronavirus_HKU16	36297	Eukaryota	Metazoa	Chordata	Aves	Passeriformes	Zosteropidae	undef	undef
ORF3	GO:0003964	RNA-directed DNA polymerase activity	Biosynthesis	Enveloped	RNA (ss)	2.793	X2C8R4	1265748		Viruses	Nidovirales	Mesoniviridae	Alphamesonivirus	Alphamesonivirus_1	100678	Eukaryota	Metazoa	Arthropoda	Insecta	Diptera	Culicidae	Culex	Culex_vishnui
N	GO:0019013	viral nucleocapsid	Biosynthesis	Non-enveloped	RNA (ss)	7.735	A0A0F6PMY5	1631554		Viruses	Nidovirales	Coronaviridae	undef	Bovine_nidovirus_TCH5	9913	Eukaryota	Metazoa	Chordata	Mammalia	undef	Bovidae	Bos	Bos_taurus
Polyprotein 1ab	GO:0003676	nucleic acid binding	Precursor protein	Enveloped	RNA (ss)	0.158	A0A1V0QHB2	11120		Viruses	Nidovirales	Coronaviridae	Gammacoronavirus	Avian_coronavirus	9031	Eukaryota	Metazoa	Chordata	Aves	Galliformes	Phasianidae	Gallus	Gallus_gallus
Polyprotein orf1ab	GO:0003676	nucleic acid binding	Precursor protein	Enveloped	RNA (ss)	0.178	A0A168DJQ5	1335626		Viruses	Nidovirales	Coronaviridae	Betacoronavirus	Middle East respiratory syndrome-related coronavirus	9606	Eukaryota	Metazoa	Chordata	Mammalia	Primates	Hominidae	Homo	Homo_sapiens
Polyprotein	GO:0003676	nucleic acid binding	Precursor protein	Enveloped	RNA (ss)	2.845	H9AA49	1160968		Viruses	Nidovirales	Coronaviridae	Betacoronavirus	Rabbit_coronavirus_HKU14	9986	Eukaryota	Metazoa	Chordata	Mammalia	Lagomorpha	Leporidae	Oryctolagus	Oryctolagus_cuniculus
Large glycoprotein	GO:0019031	viral envelope	Structural	Enveloped	RNA (ss)	11.09	X2D5V8	1936072		Viruses	Nidovirales	Arteriviridae	Simartevirus	Kibale red colobus virus 2	591936	Eukaryota	Metazoa	Chordata	Mammalia	Primates	Cercopithecidae	Piliocolobus	Piliocolobus_tephrosceles
Capsid protein	GO:0005198	structural molecule activity	structure	Enveloped	RNA (ss)	5.114	X2D678	1936072		Viruses	Nidovirales	Arteriviridae	Simartevirus	Kibale red colobus virus 2	591936	Eukaryota	Metazoa	Chordata	Mammalia	Primates	Cercopithecidae	Piliocolobus	Piliocolobus_tephrosceles
ORF7	Unreviewed	Unreviewed	Undefined	Enveloped	RNA (ss)	5.57	V5RDF3	28344		Viruses	Nidovirales	Arteriviridae	Arterivirus	Porcine_reproductive_and_respiratory_syndrome_virus	9823	Eukaryota	Metazoa	Chordata	Mammalia	undef	Suidae	Sus	Sus_scrofa
Isolate JilinTN2 N	Unreviewed	Unreviewed	Undefined	Enveloped	RNA (ss)	0.974	G8GJD9	28344		Viruses	Nidovirales	Arteriviridae	Arterivirus	Porcine_reproductive_and_respiratory_syndrome_virus	9823	Eukaryota	Metazoa	Chordata	Mammalia	undef	Suidae	Sus	Sus_scrofa
Uncharacterized protein	Unreviewed	Unreviewed	Undefined	Enveloped	RNA (ss)	5.124	Q66187	11120		Viruses	Nidovirales	Coronaviridae	Gammacoronavirus	Avian_coronavirus	9031	Eukaryota	Metazoa	Chordata	Aves	Galliformes	Phasianidae	Gallus	Gallus_gallus
Uncharacterized protein	Unreviewed	Unreviewed	Undefined	Enveloped	RNA (ss)	1.307	A0A088DJH4	1541205		Viruses	Nidovirales	Coronaviridae	Betacoronavirus	Bat_Hp-betacoronavirus/Zhejiang2013	188569	Eukaryota	Metazoa	Chordata	Mammalia	Chiroptera	Hipposideridae	Hipposideros	Hipposideros_pratti
ORF2b	Unreviewed	Unreviewed	Undefined	Enveloped	RNA (ss)	18.17	W0NZL2	325676		Viruses	Nidovirales	Mesoniviridae	Alphamesonivirus	Alphamesonivirus_1	7157	Eukaryota	Metazoa	Arthropoda	Insecta	Diptera	Culicidae	undef	undef
ORF2A	GO:0016021	integral component of membrane	Undefined	Enveloped	RNA (ss)	3.009	A0A076FGS3	325676		Viruses	Nidovirales	Mesoniviridae	Alphamesonivirus	Alphamesonivirus_1	7157	Eukaryota	Metazoa	Arthropoda	Insecta	Diptera	Culicidae	undef	undef
ORF 2b	Unreviewed	Unreviewed	Undefined	Enveloped	RNA (ss)	21.052	X4Y254	1482319		Viruses	Nidovirales	Mesoniviridae	undef	Casuarina_virus	569586	Eukaryota	Metazoa	Arthropoda	Insecta	Diptera	Culicidae	Coquillettidia	Coquillettidia_xanthogaster
ORF2b	Unreviewed	Unreviewed	Undefined	Enveloped	RNA (ss)	21.56	M4JYQ5	1286140		Viruses	Nidovirales	Mesoniviridae	undef	Hana_virus	7174	Eukaryota	Metazoa	Arthropoda	Insecta	Diptera	Culicidae	Culex	undef
ORF2b	Unreviewed	Unreviewed	Undefined	Enveloped	RNA (ss)	21.925	M4JWT0	1286141		Viruses	Nidovirales	Mesoniviridae	undef	Meno_virus	139055	Eukaryota	Metazoa	Arthropoda	Insecta	Diptera	Culicidae	Uranotaenia	undef
ORF2b	Unreviewed	Unreviewed	Undefined	Enveloped	RNA (ss)	19.06	M4JU06	1286142		Viruses	Nidovirales	Mesoniviridae	undef	Nse_virus	562834	Eukaryota	Metazoa	Arthropoda	Insecta	Diptera	Culicidae	Culex	Culex_nebulosus
VP1	GO:0005198	structural molecule activity	Adsorption and entry	Non-enveloped	RNA (ss)	4.216	A0A0B4ZWD8	12078		Viruses	Picornavirales	Picornaviridae	Enterovirus	Enterovirus_B	9534	Eukaryota	Metazoa	Chordata	Mammalia	Primates	Cercopithecidae	Chlorocebus	Chlorocebus_aethiops
VP1 protein	GO:0005198	structural molecule activity	Adsorption and entry	Non-enveloped	RNA (ss)	2.778	A0A0H5BD21	12078		Viruses	Picornavirales	Picornaviridae	Enterovirus	Enterovirus_B	9534	Eukaryota	Metazoa	Chordata	Mammalia	Primates	Cercopithecidae	Chlorocebus	Chlorocebus_aethiops
VP4 protein	GO:0005198	structural molecule activity	Adsorption and entry	Non-enveloped	RNA (ss)	0.663	W5VTP5	106966		Viruses	Picornavirales	Picornaviridae	Enterovirus	Enterovirus_G	9823	Eukaryota	Metazoa	Chordata	Mammalia	undef	Suidae	Sus	Sus_scrofa
VP1 protein	GO:0005198	structural molecule activity	Adsorption and entry	Non-enveloped	RNA (ss)	0.537	A0A0N9HNV5	106966		Viruses	Picornavirales	Picornaviridae	Enterovirus	Enterovirus_G	9823	Eukaryota	Metazoa	Chordata	Mammalia	undef	Suidae	Sus	Sus_scrofa
VP1	GO:0005198	structural molecule activity	Adsorption and entry	Non-enveloped	RNA (ss)	1.861	A0A023VXU1	310907		Viruses	Picornavirales	Picornaviridae	Enterovirus	Enterovirus_H	9488	Eukaryota	Metazoa	Chordata	Mammalia	Primates	Cebidae	Saguinus	Saguinus_mystax
VP1	GO:0005198	structural molecule activity	Adsorption and entry	Non-enveloped	RNA (ss)	2.167	Q8B5Z4	47681		Viruses	Picornavirales	Picornaviridae	Enterovirus	Enterovirus_sp.	9561	Eukaryota	Metazoa	Chordata	Mammalia	Primates	Cercopithecidae	Mandrillus	Mandrillus_sphinx
VP4 protein	GO:0005198	structural molecule activity	Adsorption and entry	Non-enveloped	RNA (ss)	0.372	G5ENI3	147711		Viruses	Picornavirales	Picornaviridae	Enterovirus	Rhinovirus_A	9606	Eukaryota	Metazoa	Chordata	Mammalia	Primates	Hominidae	Homo	Homo_sapiens
Capsid	GO:0005198	structural molecule activity	assembly	Non-enveloped	RNA (ss)	13.245	Q9Q2N5	12118		Viruses	Picornavirales	Picornaviridae	Aphthovirus	Foot-and-mouth_disease_virus	9363	Eukaryota	Metazoa	Chordata	Mammalia	Insectivora	Erinaceidae	undef	undef
Genome polyprotein	GO:0039660	structural constituent of virion	Precursor protein	Non-enveloped	RNA (ss)	1.016	A0A1J0QXL8	1920698		Viruses	Picornavirales	Iflaviridae	undef	Euscelidius_variegatus_virus_1	13064	Eukaryota	Metazoa	Arthropoda	Insecta	Hemiptera	Cicadellidae	Euscelidius	Euscelidius_variegatus
Genome polyprotein	GO:0039660	structural constituent of virion	Precursor protein	Non-enveloped	RNA (ss)	3.302	A0A0F7LYV9	1654357		Viruses	Picornavirales	Iflaviridae	undef	La_Jolla_virus	1481724	Eukaryota	undef	undef	Heterolobosea	undef	Psalteriomonadidae	Monopylocystis	Monopylocystis_minor
Genome polyprotein	GO:0039660	structural constituent of virion	Precursor protein	Non-enveloped	RNA (ss)	1.203	A0A0K0NTX3	1675864		Viruses	Picornavirales	Iflaviridae	undef	Opsiphanes_invirae_iflavirus_1	1080318	Eukaryota	Metazoa	Arthropoda	Insecta	Lepidoptera	Nymphalidae	Opsiphanes	Opsiphanes_invirae
Genome polyprotein	GO:0039660	structural constituent of virion	Precursor protein	Non-enveloped	RNA (ss)	1.548	A0A0B6CCI0	1609159		Viruses	Picornavirales	Picornaviridae	undef	African_bat_icavirus_A	584996	Eukaryota	Metazoa	Chordata	Mammalia	Chiroptera	Hipposideridae	Hipposideros	Hipposideros_gigas
Genome polyprotein	GO:0039660	structural constituent of virion	Precursor protein	Non-enveloped	RNA (ss)	7.7	Q672R3	686983		Viruses	Picornavirales	Picornaviridae	Sapelovirus	Avian_sapelovirus	8782	Eukaryota	Metazoa	Chordata	Aves	undef	undef	undef	undef
Genome polyprotein	GO:0039660	structural constituent of virion	Precursor protein	Non-enveloped	RNA (ss)	1.723	A0A1S6ZGH7	1966007		Viruses	Picornavirales	Picornaviridae	Kunsagivirus	Bakunsa virus	9556	Eukaryota	Metazoa	Chordata	Mammalia	Primates	Cercopithecidae	Papio	Papio_cynocephalus
Genome polyprotein	GO:0039660	structural constituent of virion	Precursor protein	Non-enveloped	RNA (ss)	13.095	A0A1U8W097	1606765		Viruses	Picornavirales	Picornaviridae	Aphthovirus	Bovine rhinovirus 1	9913	Eukaryota	Metazoa	Chordata	Mammalia	undef	Bovidae	Bos	Bos_taurus
Genome polyprotein	GO:0039660	structural constituent of virion	Precursor protein	Non-enveloped	RNA (ss)	0.095	A0A0S1S698	1476554		Viruses	Picornavirales	Picornaviridae	Kobuvirus	Bovine_kobuvirus	9913	Eukaryota	Metazoa	Chordata	Mammalia	undef	Bovidae	Bos	Bos_taurus
Genome polyprotein	GO:0039660	structural constituent of virion	Precursor protein	Non-enveloped	RNA (ss)	14.613	A0A0B4WUQ1	1564115		Viruses	Picornavirales	Picornaviridae	undef	Bovine_picornavirus	9913	Eukaryota	Metazoa	Chordata	Mammalia	undef	Bovidae	Bos	Bos_taurus
Genome polyprotein	GO:0039660	structural constituent of virion	Precursor protein	Non-enveloped	RNA (ss)	5.776	A0A193AUD9	693066		Viruses	Picornavirales	Picornaviridae	Aphthovirus	Bovine_rhinitis_B_virus	9913	Eukaryota	Metazoa	Chordata	Mammalia	undef	Bovidae	Bos	Bos_taurus
Genome polyprotein	GO:0039660	structural constituent of virion	Precursor protein	Non-enveloped	RNA (ss)	10.018	T1WMM5	12104		Viruses	Picornavirales	Picornaviridae	Cardiovirus	Cardiovirus_A	9606	Eukaryota	Metazoa	Chordata	Mammalia	Primates	Hominidae	Homo	Homo_sapiens
Genome polyprotein	GO:0039660	structural constituent of virion	Precursor protein	Non-enveloped	RNA (ss)	16.815	E3TMG8	434309		Viruses	Picornavirales	Picornaviridae	Cardiovirus	Cardiovirus_B	9606	Eukaryota	Metazoa	Chordata	Mammalia	Primates	Hominidae	Homo	Homo_sapiens
Genome polyprotein	GO:0039660	structural constituent of virion	Precursor protein	Non-enveloped	RNA (ss)	0.847	B8XTP8	1554483		Viruses	Picornavirales	Picornaviridae	Cosavirus	Cosavirus A	9606	Eukaryota	Metazoa	Chordata	Mammalia	Primates	Hominidae	Homo	Homo_sapiens
Genome polyprotein	GO:0039660	structural constituent of virion	Precursor protein	Non-enveloped	RNA (ss)	2.134	D9D8F3	1330491		Viruses	Picornavirales	Picornaviridae	Cosavirus	Cosavirus_A	9606	Eukaryota	Metazoa	Chordata	Mammalia	Primates	Hominidae	Homo	Homo_sapiens
Genome polyprotein	GO:0039660	structural constituent of virion	Precursor protein	Non-enveloped	RNA (ss)	1.63	A0A1B1R4L8	39054		Viruses	Picornavirales	Picornaviridae	Enterovirus	Enterovirus_A	9606	Eukaryota	Metazoa	Chordata	Mammalia	Primates	Hominidae	Homo	Homo_sapiens
p1	GO:0005198	structural molecule activity	Precursor protein	Non-enveloped	RNA (ss)	3.82	A0A0A1DXR9	12078		Viruses	Picornavirales	Picornaviridae	Enterovirus	Enterovirus_B	9534	Eukaryota	Metazoa	Chordata	Mammalia	Primates	Cercopithecidae	Chlorocebus	Chlorocebus_aethiops
Genome polyprotein	GO:0039660	structural constituent of virion	Precursor protein	Non-enveloped	RNA (ss)	3.351	Q5VAK7	282345		Viruses	Picornavirales	Picornaviridae	Enterovirus	Enterovirus_B	9544	Eukaryota	Metazoa	Chordata	Mammalia	Primates	Cercopithecidae	Macaca	Macaca_mulatta
Genome polyprotein	GO:0039660	structural constituent of virion	Precursor protein	Non-enveloped	RNA (ss)	2.431	A0A097HUU9	42789		Viruses	Picornavirales	Picornaviridae	Enterovirus	Enterovirus_D	9544	Eukaryota	Metazoa	Chordata	Mammalia	Primates	Cercopithecidae	Macaca	Macaca_mulatta
Genome polyprotein	GO:0039660	structural constituent of virion	Precursor protein	Non-enveloped	RNA (ss)	1.288	Q2LL13	12064		Viruses	Picornavirales	Picornaviridae	Enterovirus	Enterovirus_E	9913	Eukaryota	Metazoa	Chordata	Mammalia	undef	Bovidae	Bos	Bos_taurus
Genome polyprotein	GO:0039660	structural constituent of virion	Precursor protein	Non-enveloped	RNA (ss)	2.172	A0A0N7F243	106966		Viruses	Picornavirales	Picornaviridae	Enterovirus	Enterovirus_G	9823	Eukaryota	Metazoa	Chordata	Mammalia	undef	Suidae	Sus	Sus_scrofa
Genome polyprotein	GO:0039660	structural constituent of virion	Precursor protein	Non-enveloped	RNA (ss)	1.355	A0A077D0F3	47681		Viruses	Picornavirales	Picornaviridae	Enterovirus	Enterovirus_sp.	9561	Eukaryota	Metazoa	Chordata	Mammalia	Primates	Cercopithecidae	Mandrillus	Mandrillus_sphinx
Genome polyprotein	GO:0039660	structural constituent of virion	Precursor protein	Non-enveloped	RNA (ss)	11.389	O39818	47000		Viruses	Picornavirales	Picornaviridae	Aphthovirus	Equine_rhinitis_A_virus	9796	Eukaryota	Metazoa	Chordata	Mammalia	Perissodactyla	Equidae	Equus	Equus_caballus
Genome polyprotein	GO:0039660	structural constituent of virion	Precursor protein	Non-enveloped	RNA (ss)	9.275	Q66776	650131		Viruses	Picornavirales	Picornaviridae	Erbovirus	Equine_rhinitis_B_virus	9796	Eukaryota	Metazoa	Chordata	Mammalia	Perissodactyla	Equidae	Equus	Equus_caballus
Genome polyprotein	GO:0039660	structural constituent of virion	Precursor protein	Non-enveloped	RNA (ss)	17.58	A6XP83	110195		Viruses	Picornavirales	Picornaviridae	Aphthovirus	Foot-and-mouth_disease_virus	9913	Eukaryota	Metazoa	Chordata	Mammalia	undef	Bovidae	Bos	Bos_taurus
Genome polyprotein	GO:0039660	structural constituent of virion	Precursor protein	Non-enveloped	RNA (ss)	5.848	A0A1Q1MQ63	1233383		Viruses	Picornavirales	Picornaviridae	Cosavirus	Human_cosavirus	9606	Eukaryota	Metazoa	Chordata	Mammalia	Primates	Hominidae	Homo	Homo_sapiens
Genome polyprotein	GO:0039660	structural constituent of virion	Precursor protein	Non-enveloped	RNA (ss)	12.162	F4YYF3	1168173		Viruses	Picornavirales	Picornaviridae	Hunnivirus	Hunnivirus_A	9940	Eukaryota	Metazoa	Chordata	Mammalia	undef	Bovidae	Ovis	Ovis_aries
Genome polyprotein	GO:0039660	structural constituent of virion	Precursor protein	Non-enveloped	RNA (ss)	1.779	A0A0B5GND3	1603964		Viruses	Picornavirales	Picornaviridae	undef	Lesavirus_2	9455	Eukaryota	Metazoa	Chordata	Mammalia	Primates	Lemuridae	Varecia	Varecia_variegata
Genome polyprotein	GO:0039660	structural constituent of virion	Precursor protein	Non-enveloped	RNA (ss)	26.976	X2L6K2	1554481		Viruses	Picornavirales	Picornaviridae	Mosavirus	Mosavirus A2	188338	Eukaryota	Metazoa	Chordata	Aves	Coraciiformes	Coraciidae	Coracias	Coracias_garrulus
Genome polyprotein	GO:0039660	structural constituent of virion	Precursor protein	Non-enveloped	RNA (ss)	10.396	A0A097NZC8	1562064		Viruses	Picornavirales	Picornaviridae	Hunnivirus	Norway_rat_hunnivirus	10116	Eukaryota	Metazoa	Chordata	Mammalia	Rodentia	Muridae	Rattus	Rattus_norvegicus
Genome polyprotein	GO:0039660	structural constituent of virion	Precursor protein	Non-enveloped	RNA (ss)	2.735	D9YV24	1554479		Viruses	Picornavirales	Picornaviridae	Passerivirus	Passerivirus A1	36282	Eukaryota	Metazoa	Chordata	Aves	Passeriformes	Turdidae	Turdus	Turdus_pallidus
Genome polyprotein	GO:0039660	structural constituent of virion	Precursor protein	Non-enveloped	RNA (ss)	1.453	D9YV25	871699		Viruses	Picornavirales	Picornaviridae	Passerivirus	Passerivirus_A	36282	Eukaryota	Metazoa	Chordata	Aves	Passeriformes	Turdidae	Turdus	Turdus_pallidus
Genome polyprotein	GO:0039660	structural constituent of virion	Precursor protein	Non-enveloped	RNA (ss)	8.186	L0LCU3	138681		Viruses	Picornavirales	Picornaviridae	Teschovirus	Porcine_teschovirus	9823	Eukaryota	Metazoa	Chordata	Mammalia	undef	Suidae	Sus	Sus_scrofa
Genome polyprotein	GO:0039660	structural constituent of virion	Precursor protein	Non-enveloped	RNA (ss)	1.519	A0A0S2LUK8	1756444		Viruses	Picornavirales	Picornaviridae	undef	Rabbit_picornavirus	9986	Eukaryota	Metazoa	Chordata	Mammalia	Lagomorpha	Leporidae	Oryctolagus	Oryctolagus_cuniculus
Genome polyprotein	GO:0039660	structural constituent of virion	Precursor protein	Non-enveloped	RNA (ss)	2.581	A0A0B5GG60	1603962		Viruses	Picornavirales	Picornaviridae	undef	Rabovirus_A	10116	Eukaryota	Metazoa	Chordata	Mammalia	Rodentia	Muridae	Rattus	Rattus_norvegicus
Genome polyprotein	GO:0039660	structural constituent of virion	Precursor protein	Non-enveloped	RNA (ss)	7.904	I3UJS5	147711		Viruses	Picornavirales	Picornaviridae	Enterovirus	Rhinovirus_A	9606	Eukaryota	Metazoa	Chordata	Mammalia	Primates	Hominidae	Homo	Homo_sapiens
Genome polyprotein	GO:0039660	structural constituent of virion	Precursor protein	Non-enveloped	RNA (ss)	6.103	I3UJS3	147712		Viruses	Picornavirales	Picornaviridae	Enterovirus	Rhinovirus_B	9606	Eukaryota	Metazoa	Chordata	Mammalia	Primates	Hominidae	Homo	Homo_sapiens
Genome polyprotein	GO:0039660	structural constituent of virion	Precursor protein	Non-enveloped	RNA (ss)	1.781	G8IQ69	463676		Viruses	Picornavirales	Picornaviridae	Enterovirus	Rhinovirus_C	9606	Eukaryota	Metazoa	Chordata	Mammalia	Primates	Hominidae	Homo	Homo_sapiens
Genome polyprotein	GO:0039660	structural constituent of virion	Precursor protein	Non-enveloped	RNA (ss)	9.378	A0A1S6ZGS4	1002921		Viruses	Picornavirales	Picornaviridae	Sapelovirus	Sapelovirus_A	9823	Eukaryota	Metazoa	Chordata	Mammalia	undef	Suidae	Sus	Sus_scrofa
Genome polyprotein	GO:0039660	structural constituent of virion	Precursor protein	Non-enveloped	RNA (ss)	7.677	Q8B552	1002918		Viruses	Picornavirales	Picornaviridae	Sapelovirus	Sapelovirus_B	9544	Eukaryota	Metazoa	Chordata	Mammalia	Primates	Cercopithecidae	Macaca	Macaca_mulatta
Genome polyprotein	GO:0039660	structural constituent of virion	Precursor protein	Non-enveloped	RNA (ss)	6.735	A0A0N9E8B1	390157		Viruses	Picornavirales	Picornaviridae	Senecavirus	Senecavirus_A	9823	Eukaryota	Metazoa	Chordata	Mammalia	undef	Suidae	Sus	Sus_scrofa
Genome polyprotein	GO:0039660	structural constituent of virion	Precursor protein	Non-enveloped	RNA (ss)	7.771	A0A0A7EQ93	1578826		Viruses	Picornavirales	Picornaviridae	undef	Tortoise_picornavirus	86976	Eukaryota	Metazoa	Chordata	undef	Testudines	Testudinidae	Testudo	Testudo_hermanni
Polyprotein	GO:0005198	structural molecule activity	Precursor protein	Non-Enveloped	RNA (ss)	2.34	A0A1W5R4X2	191547		Viruses	Picornavirales	Secoviridae	Nepovirus	Beet_ringspot_virus	4681	Eukaryota	Viridiplantae	Streptophyta	Liliopsida	Asparagales	Amaryllidaceae	Allium	Allium_ampeloprasum
Polyprotein	GO:0005198	structural molecule activity	Precursor protein	Non-Enveloped	RNA (ss)	3.866	C5HUT3	12274		Viruses	Picornavirales	Secoviridae	Nepovirus	Grapevine_fanleaf_virus	103352	Eukaryota	Viridiplantae	Streptophyta	undef	Vitales	Vitaceae	Vitis	Vitis_rupestris
Polyprotein	GO:0005198	structural molecule activity	Precursor protein	Non-Enveloped	RNA (ss)	0.544	B1PM65	370833		Viruses	Picornavirales	Secoviridae	Torradovirus	Tomato_torrado_virus	4072	Eukaryota	Viridiplantae	Streptophyta	undef	Solanales	Solanaceae	Capsicum	Capsicum_annuum
Foot-and-mouth disease virus O capsid protein	GO:0005198	structural molecule activity	structural	Non-enveloped	RNA (ss)	14.233	Q00574	12118		Viruses	Picornavirales	Picornaviridae	Aphthovirus	Foot-and-mouth_disease_virus	9363	Eukaryota	Metazoa	Chordata	Mammalia	Insectivora	Erinaceidae	undef	undef
Capsid protein	GO:0005198	structural molecule activity	structure	Non-enveloped	RNA (ss)	4.014	E7EDV0	12078		Viruses	Picornavirales	Picornaviridae	Enterovirus	Enterovirus_B	9534	Eukaryota	Metazoa	Chordata	Mammalia	Primates	Cercopithecidae	Chlorocebus	Chlorocebus_aethiops
Capsid protein VP1	GO:0005198	structural molecule activity	structure	Non-enveloped	RNA (ss)	3.7	H2CXB2	282345		Viruses	Picornavirales	Picornaviridae	Enterovirus	Enterovirus_B	9544	Eukaryota	Metazoa	Chordata	Mammalia	Primates	Cercopithecidae	Macaca	Macaca_mulatta
Capsid protein	GO:0005198	structural molecule activity	structure	Non-enveloped	RNA (ss)	16.388	A0A1L2D6C3	12118		Viruses	Picornavirales	Picornaviridae	Aphthovirus	Foot-and-mouth_disease_virus	9363	Eukaryota	Metazoa	Chordata	Mammalia	Insectivora	Erinaceidae	undef	undef
Capsid protein P1	GO:0005198	structural molecule activity	structure	Non-enveloped	RNA (ss)	14.878	Q00279	12121		Viruses	Picornavirales	Picornaviridae	Aphthovirus	Foot-and-mouth_disease_virus	9913	Eukaryota	Metazoa	Chordata	Mammalia	undef	Bovidae	Bos	Bos_taurus
Capsid proteins P88	GO:0005198	structural molecule activity	structure	Non-enveloped	RNA (ss)	2.852	Q84771	73482		Viruses	Picornavirales	Picornaviridae	Aphthovirus	Foot-and-mouth_disease_virus	9913	Eukaryota	Metazoa	Chordata	Mammalia	undef	Bovidae	Bos	Bos_taurus
Capsid protein 1B	GO:0005198	structural molecule activity	structure	Non-enveloped	RNA (ss)	1.321	A0A172ZPR8	686984		Viruses	Picornavirales	Picornaviridae	Sapelovirus	Sapelovirus_A	9823	Eukaryota	Metazoa	Chordata	Mammalia	undef	Suidae	Sus	Sus_scrofa
Figure 2. The structural protein coding region from FMDV SAT3	GO:0005198	structural molecule activity	undefined	Non-enveloped	RNA (ss)	14.187	Q65106	12123		Viruses	Picornavirales	Picornaviridae	Aphthovirus	Foot-and-mouth_disease_virus	9940	Eukaryota	Metazoa	Chordata	Mammalia	undef	Bovidae	Ovis	Ovis_aries
69 kDa protein	unreviewed	unreviewed	Assembly	Non-enveloped	RNA (ss)	2.229	V5LUF9	1400526		Viruses	Tymovirales	Alphaflexiviridae	Platypuvirus	Donkey_orchid_symptomless_virus	78752	Eukaryota	Viridiplantae	Streptophyta	Liliopsida	Asparagales	Orchidaceae	Diuris	undef
Replicase protein	GO:0003723	RNA binding	Biosynthesis	Non-enveloped	RNA (ss)	1.163	G9B9W9	333348		Viruses	Tymovirales	Alphaflexiviridae	Potexvirus	Nerine_virus_X	51427	Eukaryota	Viridiplantae	Streptophyta	Liliopsida	Asparagales	Amaryllidaceae	Agapanthus	Agapanthus_campanulatus
Polyprotein	GO:0005198	structural molecule activity	Precursor protein	Non-enveloped	RNA (ss)	2.983	D9YT73	59749		Viruses	Tymovirales	Tymoviridae	Marafivirus	Maize_rayado_fino_virus	4577	Eukaryota	Viridiplantae	Streptophyta	Liliopsida	Poales	Poaceae	Zea	Zea_mays
Coat protein	GO:0005198	structural molecule activity	structural	Non-enveloped	RNA (ss)	0.511	K4I4V6	85454		Viruses	Tymovirales	Alphaflexiviridae	Potexvirus	Alternanthera_mosaic_virus	103543	Eukaryota	Viridiplantae	Streptophyta	undef	Ericales	Polemoniaceae	Phlox	Phlox_stolonifera
CP	GO:0005198	structural molecule activity	structural	Non-enveloped	RNA (ss)	14.913	U5IJE8	12433		Viruses	Tymovirales	Alphaflexiviridae	Allexivirus	Garlic_virus_A	4682	Eukaryota	Viridiplantae	Streptophyta	Liliopsida	Asparagales	Amaryllidaceae	Allium	Allium_sativum
Coat protein	GO:0005198	structural molecule activity	structural	Non-enveloped	RNA (ss)	14.513	A0A068ENP4	12433		Viruses	Tymovirales	Alphaflexiviridae	Allexivirus	Garlic_virus_A	4682	Eukaryota	Viridiplantae	Streptophyta	Liliopsida	Asparagales	Amaryllidaceae	Allium	Allium_sativum
Coat protein	GO:0005198	structural molecule activity	structural	Non-enveloped	RNA (ss)	7.581	A0A0H3YG98	12432		Viruses	Tymovirales	Alphaflexiviridae	Allexivirus	Garlic_virus_B	4682	Eukaryota	Viridiplantae	Streptophyta	Liliopsida	Asparagales	Amaryllidaceae	Allium	Allium_sativum
Coat protein	GO:0005198	structural molecule activity	structural	Non-enveloped	RNA (ss)	4.706	U6BIZ0	12430		Viruses	Tymovirales	Alphaflexiviridae	Allexivirus	Garlic_virus_D	4682	Eukaryota	Viridiplantae	Streptophyta	Liliopsida	Asparagales	Amaryllidaceae	Allium	Allium_sativum
CP	GO:0005198	structural molecule activity	structural	Non-enveloped	RNA (ss)	1.279	Q67701	12430		Viruses	Tymovirales	Alphaflexiviridae	Allexivirus	Garlic_virus_D	4682	Eukaryota	Viridiplantae	Streptophyta	Liliopsida	Asparagales	Amaryllidaceae	Allium	Allium_sativum
Coat protein	GO:0005198	structural molecule activity	structural	Non-enveloped	RNA (ss)	5.911	Q8QXV9	150285		Viruses	Tymovirales	Alphaflexiviridae	Allexivirus	Garlic_virus_E	4682	Eukaryota	Viridiplantae	Streptophyta	Liliopsida	Asparagales	Amaryllidaceae	Allium	Allium_sativum
Coat protein	GO:0005198	structural molecule activity	structural	Non-enveloped	RNA (ss)	14.372	U5XN09	150284		Viruses	Tymovirales	Alphaflexiviridae	Allexivirus	Garlic_virus_X	4682	Eukaryota	Viridiplantae	Streptophyta	Liliopsida	Asparagales	Amaryllidaceae	Allium	Allium_sativum
Coat protein	GO:0005198	structural molecule activity	structural	Non-enveloped	RNA (ss)	16.833	E2CTI7	31770		Viruses	Tymovirales	Alphaflexiviridae	Allexivirus	Shallot_virus_X	28911	Eukaryota	Viridiplantae	Streptophyta	Liliopsida	Asparagales	Amaryllidaceae	Allium	Allium_cepa
Coat protein	GO:0005198	structural molecule activity	structural	Non-enveloped	RNA (ss)	8.941	K0M0H1	1211388		Viruses	Tymovirales	Betaflexiviridae	Foveavirus	Apple_green_crinkle_associated_virus	3750	Eukaryota	Viridiplantae	Streptophyta	undef	Rosales	Rosaceae	Malus	Malus_domestica
[truncated: 1,214 more rows]
