# Supplementary material for: Prion-like Domains in Eukaryotic Viruses
Source: Sci Rep. 2018 Jun 12;8:8931. doi: 10.1038/s41598-018-27256-w (PMC5997743; doi:10.1038/s41598-018-27256-w)
Supplement: Supplementary file 6 — Top 100 scoring PrDs in different viral species [file 41598_2018_27256_MOESM6_ESM.xlsx]

## Sheet: Suppl Table 2 D-R E-nE
				Number of PrDs found in proteins of the group		Total number of viruses of the particular group		Percent of the proteins with PrDs within the group
		DNA-viruses		2080		433081		1.76
		RNA-viruses		601		2308319		0.54
		Enveloped		1683		2317599		0.55
		Non-enveloped		998		423801		1.77

## Sheet: Suppl Tabl3-LLR Ordr
		Order			Number PrDs		LLR score		P-value
		Herpesvirales			500		6.73
		Megavirales			688		10.35
		Mononegavirales			85		3.93
		Nidovirales			113		7.92
		Picornavirales			60		5.98
		Tymovirales			23		6.43
		Unassigned			1212		7.05

## Sheet: Ratio Suppl Table 4
		4a
			Order			Number of different viral species within an order with PrDs	Total number of species within the order	Percent of the species possessing PrDs compared to the total number of species within an order
			Herpesvirales			74	103	70.47
			Megavirales			44	28	ND
			Mononegavirales			35	212	16.5
			Nidovirales			61	64	95.31
			Picornavirales			44	138	31.88
			Tymovirales			16	179	8.93
			Undefined			460	2467	18.64
		4b	Order			Number of different viral species within an order with PrDs	Total number of PrDs identified in order	Mean number of PrDs per species in order	P-value
			Herpesvirales			74	500	6.75
			Megavirales			78	681	8.73
			Mononegavirales			35	85	2.42
			Nidovirales			60	113	1.88
			Picornavirales			44	60	1.36
			Tymovirales			16	23	1.43
			Undefined			427	1219	2.85

## Sheet: Suppl Table 6 - top 100 LLR
Prion-like Domains in Eukaryotic Viruses
Supplementary Table 6 Top 100 scoring PrDs in different viral species
George Tetz, Victor Tetz
Protein Description	GO	GO term	Protein function	Viral structure	Virion/non-virion	PLAAC LLR_0.0	PAPA score	Protein_accession	virus_taxonid	RNA/DNA	virus_superkingdom	virus_order	virus_family
MC006	Unreviewed	Unreviewed	Undefined	Enveloped	DNA (ds)	74.679	0.10	Megavirales	Poxviridae	Molluscipoxvirus	Molluscum_contagiosum_virus	Eukaryota	Homo_sapiens
RF1	GO:0016021	integral component of membrane	Undefined	Enveloped	DNA (ds)	63.796	0.16	Herpesvirales	Herpesviridae	Rhadinovirus	Human herpesvirus 8 type	Eukaryota	Macaca_nemestrina
Metalloprotease domain containing protein	GO:0008237	metallopeptidase activity	Maturation	Non-enveloped	DNA (ds)	59.478	0.04	Megavirales	Mimiviridae	undef	Moumouvirus	Eukaryota	undef
Polyprotein	GO:0005198	structural molecule activity	Precursor protein	Non-enveloped	RNA (ss)	57.017	0.04	undef	Potyviridae	Potyvirus	Zantedeschia_mild_mosaic_virus	Eukaryota	Zantedeschia_aethiopica
Uncharacterized protein	Unreviewed	Unreviewed	Undefined	Non-enveloped	DNA (ds)	55.959	0.06	Megavirales	Mimiviridae	Mimivirus	Acanthamoeba_polyphaga_mimivirus	Eukaryota	Acanthamoeba_polyphaga
Putative uncharacterized protein MAMA_R413	Unreviewed	Unreviewed	Undefined	Non-enveloped	DNA (ds)	55.073	0.05	Megavirales	Mimiviridae	undef	Acanthamoeba_castellanii_mamavirus	Eukaryota	Acanthamoeba_castellanii
Putative uncharacterized protein R335	Unreviewed	Unreviewed	Undefined	Non-enveloped	DNA (ds)	54.999	0.05	Megavirales	Mimiviridae	Mimivirus	Acanthamoeba_polyphaga_mimivirus	Eukaryota	Acanthamoeba_polyphaga
Genome polyprotein	GO:0039660	structural constituent of virion	Precursor protein	Non-enveloped	RNA (ss)	54.258	0.07	undef	Potyviridae	Potyvirus	Zantedeschia_mild_mosaic_virus	Eukaryota	Zantedeschia_aethiopica
Uncharacterized protein	Unreviewed	Unreviewed	Undefined	Non-enveloped	DNA (ds)	54.043	0.04	Megavirales	Mimiviridae	undef	Megavirus_chiliensis	Eukaryota	undef
CPXV166 protein	Unreviewed	Unreviewed	structural	Enveloped	DNA (ds)	53.925	0.28	Megavirales	Poxviridae	Orthopoxvirus	Cowpox_virus	Eukaryota	Apodemus_sylvaticus
Low complexity protein	Unreviewed	Unreviewed	Undefined	Enveloped	DNA (ds)	52.563	0.10	Megavirales	Poxviridae	undef	Salmon_gill_poxvirus	Eukaryota	Salmo_salar
Zinc-dependent metalloprotease domain containing protein	GO:0008237	metallopeptidase activity	Biosynthesis	Non-enveloped	DNA (ds)	51.873	0.10	Megavirales	Mimiviridae	undef	Acanthamoeba_castellanii_mamavirus	Eukaryota	Acanthamoeba_castellanii
Putative bifunctional metalloprotease/ubiquitin-protein ligase	GO:0008237	metallopeptidase activity	Biosynthesis	Non-enveloped	DNA (ds)	51.873	0.10	Megavirales	Mimiviridae	Mimivirus	Acanthamoeba_polyphaga_mimivirus	Eukaryota	Acanthamoeba_polyphaga
Putative uncharacterized protein mg566	Unreviewed	Unreviewed	Undefined	Non-enveloped	DNA (ds)	51.636	0.04	Megavirales	Mimiviridae	undef	Megavirus_chiliensis	Eukaryota	Acanthamoeba_castellanii
Uncharacterized protein	Unreviewed	Unreviewed	Undefined	Enveloped	DNA (ds)	51.143	- 0.03	undef	Iridoviridae	Ranavirus	Ambystoma_tigrinum_virus	Eukaryota	Ambystoma_tigrinum
Wsv143	Unreviewed	Unreviewed	Undefined	Enveloped	DNA (ds)	51.044	0.02	undef	Nimaviridae	Whispovirus	White_spot_syndrome_virus	Eukaryota	undef
Putative IMV membrane morphogenesis protein	GO:0016021	integral component of membrane	Maturation	Enveloped	DNA (ds)	46.646	0.07	Megavirales	Poxviridae	Orthopoxvirus	Camelpox_virus	Eukaryota	undef
Fiberonectin binding protein	Unreviewed	Unreviewed	undefined	Non-enveloped	DNA (ds)	46.497	0.02	undef	Phycodnaviridae	Chlorovirus	Only_Syngen_Nebraska_virus_5	Eukaryota	Chlorella_variabilis
Hypothetical pox protein	GO:0016021	integral component of membrane	Adsorption and entry	Enveloped	DNA (ds)	46.147	- 0.01	Megavirales	Poxviridae	undef	Squirrelpox_virus	Eukaryota	undef
ORF90	Unreviewed	Unreviewed	Undefined	Enveloped	DNA (ds)	46.014	0.06	undef	Nimaviridae	Whispovirus	White_spot_syndrome_virus	Eukaryota	undef
Uncharacterized protein	Unreviewed	Unreviewed	Undefined	Enveloped	DNA (ds)	45.482	0.11	undef	Nudiviridae	undef	Kallithea_virus	Eukaryota	Drosophila_melanogaster
Hoar peptide	Unreviewed	Unreviewed	Undefined	Enveloped	DNA (ds)	45.355	0.18	undef	Baculoviridae	Alphabaculovirus	Chrysodeixis_chalcites_nucleopolyhedrovirus	Eukaryota	Chrysodeixis_chalcites
Putative uncharacterized protein MAMA_L437	Unreviewed	Unreviewed	Undefined	Non-enveloped	DNA (ds)	45.218	0.18	Megavirales	Mimiviridae	undef	Acanthamoeba_castellanii_mamavirus	Eukaryota	Acanthamoeba_castellanii
Putative uncharacterized protein L357	Unreviewed	Unreviewed	Undefined	Non-enveloped	DNA (ds)	45.218	0.18	Megavirales	Mimiviridae	Mimivirus	Acanthamoeba_polyphaga_mimivirus	Eukaryota	Acanthamoeba_polyphaga
Putative low complexity protein	Unreviewed	Unreviewed	Undefined	Non-enveloped	DNA (ds)	44.836	0.12	Megavirales	Mimiviridae	Mimivirus	Acanthamoeba_polyphaga_mimivirus	Eukaryota	Acanthamoeba_polyphaga
Putative low complexity protein	Unreviewed	Unreviewed	Undefined	Non-enveloped	DNA (ds)	44.511	0.07	Megavirales	Mimiviridae	undef	Moumouvirus	Eukaryota	Acanthamoeba_polyphaga
T2	Unreviewed	Unreviewed	Undefined	Enveloped	DNA (ds)	43.72	- 0.08	Herpesvirales	Herpesviridae	undef	Tupaiid_betaherpesvirus_1	Eukaryota	Tupaia_belangeri
Low complexity protein	Unreviewed	Unreviewed	Undefined	Non-enveloped	DNA (ds)	43.701	0.07	Megavirales	Mimiviridae	undef	Moumouvirus	Eukaryota	undef
ORF10	GO:0046983	protein dimerization activity	assembly	Enveloped	DNA (ds)	43.687	0.09	Herpesvirales	Alloherpesviridae	Cyprinivirus	Cyprinid_herpesvirus_2	Eukaryota	Carassius_auratus
Uncharacterized protein	Unreviewed	Unreviewed	Undefined	Enveloped	DNA (ds)	43.678	- 0.18	undef	Iridoviridae	Ranavirus	European_catfish_virus	Eukaryota	Silurus_glanis
Uncharacterized protein	Unreviewed	Unreviewed	Undefined	Enveloped	DNA (ds)	43.4	- 0.16	undef	Iridoviridae	Ranavirus	Frog_virus_3	Eukaryota	Testudo_hermanni
Nucleoprotein	GO:0003723	RNA binding	Biosynthesis	Enveloped	RNA (ss)	42.949	- 0.06	Nidovirales	Coronaviridae	Alphacoronavirus	Porcine_epidemic_diarrhea_virus	Eukaryota	Sus_scrofa
Zinc-dependent metalloprotease domain containing protein	GO:0008237	metallopeptidase activity	Biosynthesis	Non-enveloped	DNA (ds)	42.293	0.06	Megavirales	Mimiviridae	undef	Moumouvirus	Eukaryota	Acanthamoeba_polyphaga
Putative uncharacterized protein orf84	Unreviewed	Unreviewed	Undefined	Enveloped	DNA (ds)	42.27	0.15	undef	Nudiviridae	undef	Heliothis_zea_nudivirus	Eukaryota	Helicoverpa_zea
Orf52	Unreviewed	Unreviewed	Undefined	Enveloped	DNA (ds)	42.092	0.15	undef	Nudiviridae	undef	Heliothis_zea_nudivirus	Eukaryota	Trichoplusia_ni
Putative uncharacterized protein	Unreviewed	Unreviewed	Undefined	Enveloped	DNA (ds)	41.954	- 0.07	undef	Iridoviridae	Ranavirus	Ambystoma_tigrinum_virus	Eukaryota	Ambystoma_tigrinum
Putative low complexity protein	Unreviewed	Unreviewed	Undefined	Non-enveloped	DNA (ds)	41.638	0.14	Megavirales	Mimiviridae	undef	Acanthamoeba_castellanii_mamavirus	Eukaryota	Acanthamoeba_castellanii
GP41	GO:0005198	structural molecule activity	Adsorption and entry	Enveloped	DNA (ds)	41.544	0.11	undef	Baculoviridae	Alphabaculovirus	Apocheima_cinerarium_nucleopolyhedrovirus	Eukaryota	Apocheima_cinerarius
ORF14	GO:0016021	integral component of membrane	Undefined	Enveloped	DNA (ds)	41.528	0.17	undef	Nudiviridae	undef	Kallithea_virus	Eukaryota	Drosophila_melanogaster
Nucleocapsid protein	GO:0019013	viral nucleocapsid	Biosynthesis	Enveloped	RNA (ss)	41.383	- 0.09	Mononegavirales	Rhabdoviridae	Nucleorhabdovirus	Rice_yellow_stunt_virus	Eukaryota	Oryza_sativa
Putative bifunctional metalloprotease/ubiquitin-protein ligase	GO:0008237	metallopeptidase activity	Biosynthesis	Non-enveloped	DNA (ds)	40.804	0.08	Megavirales	Mimiviridae	undef	Megavirus_chiliensis	Eukaryota	undef
Uncharacterized 98.6 kDa protein	Unreviewed	Unreviewed	Undefined	Enveloped	DNA (ds)	40.35	0.02	undef	Baculoviridae	Alphabaculovirus	Orgyia_pseudotsugata_multiple_nucleopolyhedrovirus	Eukaryota	Orgyia_pseudotsugata
Uncharacterized protein	Unreviewed	Unreviewed	Undefined	Non-enveloped	DNA (ds)	39.867	0.01	Megavirales	Phycodnaviridae	Chlorovirus	Paramecium_bursaria_Chlorella_virus_1	Eukaryota	undef
Nucleoprotein	GO:0003723	RNA binding	Biosynthesis	Enveloped	RNA (ss)	39.608	0.00	Nidovirales	Coronaviridae	Alphacoronavirus	BtNv-AlphaCoV/SC2013	Eukaryota	Nyctalus_velutinus
Uncharacterized protein	Unreviewed	Unreviewed	Undefined	Enveloped	DNA (ds)	39.316	- 0.16	undef	Iridoviridae	Ranavirus	Short-finned_eel_ranavirus	Eukaryota	Anguilla_australis
Nucleocapsid protein	GO:0019013	viral nucleocapsid	Biosynthesis	Enveloped	RNA (ss)	39.186	- 0.07	Nidovirales	Coronaviridae	Alphacoronavirus	Porcine_epidemic_diarrhea_virus	Eukaryota	Sus_scrofa
Putative uncharacterized protein L265	Unreviewed	Unreviewed	Undefined	Non-enveloped	DNA (ds)	39.176	0.14	Megavirales	Mimiviridae	Mimivirus	Acanthamoeba_polyphaga_mimivirus	Eukaryota	Acanthamoeba_polyphaga
Putative uncharacterized protein Z447L	Unreviewed	Unreviewed	Undefined	Non-enveloped	DNA (ds)	39.117	0.07	Megavirales	Phycodnaviridae	Chlorovirus	Acanthocystis_turfacea_Chlorella_virus_1	Eukaryota	Chlorella_heliozoae
Putative uncharacterized protein mg419	Unreviewed	Unreviewed	Undefined	Non-enveloped	DNA (ds)	38.658	0.19	Megavirales	Mimiviridae	undef	Megavirus_chiliensis	Eukaryota	Acanthamoeba_castellanii
Putative uncharacterized protein mg491	Unreviewed	Unreviewed	Undefined	Non-enveloped	DNA (ds)	38.635	0.07	Megavirales	Mimiviridae	undef	Megavirus_chiliensis	Eukaryota	Acanthamoeba_castellanii
Uncharacterized protein	Unreviewed	Unreviewed	Undefined	Non-enveloped	DNA (ds)	38.633	0.06	Megavirales	Mimiviridae	undef	Moumouvirus	Eukaryota	undef
Putative uncharacterized protein mg546	Unreviewed	Unreviewed	Undefined	Non-enveloped	DNA (ds)	38.483	0.14	Megavirales	Mimiviridae	undef	Megavirus_chiliensis	Eukaryota	Acanthamoeba_castellanii
ORF155L	Unreviewed	Unreviewed	Undefined	Enveloped	DNA (ds)	38.422	0.08	Herpesvirales	Alloherpesviridae	Cyprinivirus	Cyprinid_herpesvirus_3	Eukaryota	Cyprinus_carpio
Large tegument protein deneddylase	GO:0039693	viral DNA genome replication	Biosynthesis	Enveloped	DNA (ds)	37.746	0.01	Herpesvirales	Herpesviridae	Simplexvirus	Human herpes simplex virus 1	Eukaryota	Homo_sapiens
Putative uncharacterized protein mg494	Unreviewed	Unreviewed	Undefined	Non-enveloped	DNA (ds)	37.686	0.11	Megavirales	Mimiviridae	undef	Megavirus_chiliensis	Eukaryota	Acanthamoeba_castellanii
Putative uncharacterized protein mg610	Unreviewed	Unreviewed	Undefined	Non-enveloped	DNA (ds)	37.68	0.12	Megavirales	Mimiviridae	undef	Megavirus_chiliensis	Eukaryota	Acanthamoeba_castellanii
Uncharacterized protein	Unreviewed	Unreviewed	Undefined	Enveloped	DNA (ds)	37.446	- 0.05	undef	Baculoviridae	Alphabaculovirus	Choristoneura_fumiferana_multiple_nucleopolyhedrovirus	Eukaryota	Choristoneura_fumiferana
Uncharacterized protein 89R	Unreviewed	Unreviewed	Undefined	Enveloped	DNA (ds)	37.431	- 0.06	undef	Iridoviridae	Ranavirus	Frog_virus_3	Eukaryota	undef
Putative uncharacterized protein C515L	Unreviewed	Unreviewed	Undefined	Non-enveloped	DNA (ds)	37.224	- 0.04	Megavirales	Phycodnaviridae	Chlorovirus	Paramecium_bursaria_Chlorella_virus_AR158	Eukaryota	Paramecium_bursaria
Desmoplakin	Unreviewed	efficient exit of nucleocapsids from the nucleus	Assembly	Enveloped	DNA (ds)	36.517	0.08	undef	Baculoviridae	Alphabaculovirus	Antheraea_pernyi_nucleopolyhedrovirus	Eukaryota	Antheraea_pernyi
Putative uncharacterized protein M442R	Unreviewed	Unreviewed	Undefined	Non-enveloped	DNA (ds)	36.328	0.09	Megavirales	Phycodnaviridae	Chlorovirus	Paramecium_bursaria_Chlorella_virus_A1	Eukaryota	Paramecium_bursaria
Uncharacterized protein	Unreviewed	Unreviewed	Undefined	Enveloped	DNA (ds)	36.321	0.05	Megavirales	Poxviridae	Betaentomopoxvirus	Mythimna_separata_entomopoxvirus_'L'	Eukaryota	Mythimna_separata
Thymidine kinase	GO:0004797	thymidine kinase activity	Biosynthesis	Enveloped	DNA (ds)	36.132	0.04	Megavirales	Poxviridae	undef	Squirrelpox_virus	Eukaryota	undef
Uncharacterized protein	Unreviewed	Unreviewed	Undefined	Enveloped	DNA (ds)	35.667	0.10	undef	Baculoviridae	Alphabaculovirus	Choristoneura_fumiferana_DEF_multiple_nucleopolyhedrovirus	Eukaryota	undef
Putative dUTPase	GO:0004170	dUTP diphosphatase activity	Biosynthesis	Enveloped	DNA (ds)	35.503	- 0.04	Megavirales	Poxviridae	Parapoxvirus	Parapoxvirus_red_deer/HL953	Eukaryota	Cervus_elaphus
Desmoplakin	Unreviewed	efficient exit of nucleocapsids from the nucleus	Assembly	Enveloped	DNA (ds)	35.174	0.07	undef	Baculoviridae	Alphabaculovirus	Hyphantria_cunea_nucleopolyhedrovirus	Eukaryota	undef
Putative myristoylated membrane protein	GO:0016021	integral component of membrane	Adsorption and entry	Non-enveloped	DNA (ds)	34.929	0.10	Megavirales	Mimiviridae	undef	Megavirus_chiliensis	Eukaryota	Acanthamoeba_castellanii
Putative uncharacterized protein MAMA_L436	Unreviewed	Unreviewed	Undefined	Non-enveloped	DNA (ds)	34.831	0.09	Megavirales	Mimiviridae	undef	Acanthamoeba_castellanii_mamavirus	Eukaryota	Acanthamoeba_castellanii
Putative uncharacterized protein L356	Unreviewed	Unreviewed	Undefined	Non-enveloped	DNA (ds)	34.831	0.09	Megavirales	Mimiviridae	Mimivirus	Acanthamoeba_polyphaga_mimivirus	Eukaryota	Acanthamoeba_polyphaga
Putative uncharacterized protein MAMA_R484	Unreviewed	Unreviewed	Undefined	Non-enveloped	DNA (ds)	34.763	0.10	Megavirales	Mimiviridae	undef	Acanthamoeba_castellanii_mamavirus	Eukaryota	Acanthamoeba_castellanii
Putative uncharacterized protein MAMA_R847	Unreviewed	Unreviewed	Undefined	Non-enveloped	DNA (ds)	34.744	- 0.06	Megavirales	Mimiviridae	undef	Acanthamoeba_castellanii_mamavirus	Eukaryota	Acanthamoeba_castellanii
Putative uncharacterized protein R727	Unreviewed	Unreviewed	Undefined	Non-enveloped	DNA (ds)	34.744	- 0.06	Megavirales	Mimiviridae	Mimivirus	Acanthamoeba_polyphaga_mimivirus	Eukaryota	Acanthamoeba_polyphaga
Uncharacterized protein	Unreviewed	Unreviewed	Undefined	Enveloped	DNA (ds)	34.653	0.03	undef	Nudiviridae	undef	Tipula_oleracea_nudivirus	Eukaryota	Tipula_oleracea
Uncharacterized protein	Unreviewed	Unreviewed	Undefined	Enveloped	DNA (ds)	34.568	0.05	Megavirales	Poxviridae	Alphaentomopoxvirus	Anomala_cuprea_entomopoxvirus	Eukaryota	Anomala_cuprea
Desmoplakin	Unreviewed	efficient exit of nucleocapsids from the nucleus	Assembly	Enveloped	DNA (ds)	34.513	- 0.01	undef	Baculoviridae	Alphabaculovirus	Choristoneura_fumiferana_multiple_nucleopolyhedrovirus	Eukaryota	Choristoneura_occidentalis
Uncharacterized protein	Unreviewed	Unreviewed	Undefined	Non-enveloped	DNA (ds)	34.252	0.04	Megavirales	Phycodnaviridae	Chlorovirus	Only_Syngen_Nebraska_virus_5	Eukaryota	Chlorella_variabilis
Putative uncharacterized protein N451R	Unreviewed	Unreviewed	Undefined	Non-enveloped	DNA (ds)	34.218	0.06	Megavirales	Phycodnaviridae	Chlorovirus	Paramecium_bursaria_Chlorella_virus_A1	Eukaryota	Paramecium_bursaria
Protein TE42	Unreviewed	Unreviewed	Undefined	Enveloped	DNA (ds)	33.591	0.08	Herpesvirales	Herpesviridae	Scutavirus	Testudinid_herpesvirus_3	Eukaryota	Testudo_horsfieldii
Putative uncharacterized protein R402	Unreviewed	Unreviewed	Undefined	Non-enveloped	DNA (ds)	33.481	0.09	Megavirales	Mimiviridae	Mimivirus	Acanthamoeba_polyphaga_mimivirus	Eukaryota	Acanthamoeba_polyphaga
Late expression factor 4	Unreviewed	Unreviewed	Undefined	Enveloped	DNA (ds)	33.072	- 0.04	undef	Nudiviridae	undef	Heliothis_zea_nudivirus	Eukaryota	Helicoverpa_zea
DNA ligase	GO:0006260	DNA replication	Biosynthesis	Enveloped	DNA (ds)	32.895	0.10	undef	Nudiviridae	undef	Heliothis_zea_nudivirus	Eukaryota	Helicoverpa_zea
Putative nucleocapsid protein	Unreviewed	Unreviewed	Assembly	Non-enveloped	RNA (ss)	32.769	0.10	Nidovirales	Unassigned	undef	Dak_Nong_virus	Eukaryota	Culex_tritaeniorhynchus
Putative uncharacterized protein	Unreviewed	Unreviewed	Undefined	Enveloped	RNA (ss)	32.75	0.11	undef	Ascoviridae	Ascovirus	Trichoplusia_ni_ascovirus_2c	Eukaryota	undef
Uncharacterized protein	Unreviewed	Unreviewed	Undefined	Enveloped	DNA (ds)	32.517	0.03	undef	Baculoviridae	Alphabaculovirus	Anticarsia_gemmatalis_multiple_nucleopolyhedrovirus	Eukaryota	Anticarsia_gemmatalis
Nucleoprotein	GO:0003723	RNA binding	Biosynthesis	Enveloped	RNA (ss)	32.45	- 0.02	Nidovirales	Coronaviridae	Torovirus	Bovine_torovirus	Eukaryota	Bos_taurus
Nucleoprotein	GO:0003723	RNA binding	Biosynthesis	Enveloped	RNA (ss)	31.948	- 0.12	Nidovirales	Coronaviridae	Alphacoronavirus	BtMr-AlphaCoV/SAX2011	Eukaryota	Myotis_ricketti
Putative uncharacterized protein orf98	Unreviewed	Unreviewed	Undefined	Enveloped	DNA (ds)	31.924	0.03	undef	Nudiviridae	undef	Heliothis_zea_nudivirus	Eukaryota	Helicoverpa_zea
MAL7P1.132-like protein	Unreviewed	Unreviewed	Undefined	Enveloped	DNA (ds)	31.916	0.03	undef	Hytrosaviridae	Glossinavirus	Glossina_hytrovirus	Eukaryota	undef
Immediate early 1	GO:0045893	positive regulation of transcription, DNA-templated	Biosynthesis	Enveloped	DNA (ds)	31.88	0.12	undef	Baculoviridae	Alphabaculovirus	Chrysodeixis_includens_nucleopolyhedrovirus	Eukaryota	Chrysodeixis_includens
Putative uncharacterized protein	Unreviewed	Unreviewed	Undefined	Enveloped	DNA (ds)	31.688	0.03	undef	Baculoviridae	Alphabaculovirus	Epiphyas_postvittana_nucleopolyhedrovirus	Eukaryota	undef
Stress-induced protein STI1	Unreviewed	Unreviewed	Undefined	Enveloped	DNA (ds)	31.563	0.07	undef	Nudiviridae	undef	Heliothis_zea_nudivirus	Eukaryota	Trichoplusia_ni
Putative gp06-like protein	Unreviewed	Unreviewed	Undefined	Enveloped	DNA (ds)	31.451	0.05	undef	Nudiviridae	undef	Kallithea_virus	Eukaryota	Drosophila_melanogaster
Desmoplakin	Unreviewed	efficient exit of nucleocapsids from the nucleus	Assembly	Enveloped	DNA (ds)	31.437	0.01	undef	Baculoviridae	Alphabaculovirus	Apocheima_cinerarium_nucleopolyhedrovirus	Eukaryota	Apocheima_cinerarius
Uncharacterized protein	Unreviewed	Unreviewed	Undefined	Enveloped	DNA (ds)	31.374	0.03	undef	Baculoviridae	Alphabaculovirus	Anticarsia_gemmatalis_nucleopolyhedrovirus	Eukaryota	undef
1629capsid	GO:0003779	actin binding	Assembly	Enveloped	DNA (ds)	31.36	- 0.01	undef	Baculoviridae	Alphabaculovirus	Hyphantria_cunea_nucleopolyhedrovirus	Eukaryota	undef
Orf31	Unreviewed	Unreviewed	Undefined	Enveloped	DNA (ds)	31.311	0.03	undef	Nudiviridae	undef	Heliothis_zea_nudivirus	Eukaryota	Trichoplusia_ni
Coat protein	GO:0005198	structural molecule activity	structural	Non-enveloped	RNA (ss)	31.222	0.04	undef	Potyviridae	Potyvirus	Dasheen_mosaic_virus	Eukaryota	Zantedeschia_aethiopica
Dasheen mosaic potyvirus capsid protein protein	GO:0019028	viral capsid	structural	Non-enveloped	RNA (ss)	31.222	0.04	Megavirales	Potyviridae	Potyvirus	Dasheen_mosaic_virus	Eukaryota	Zantedeschia_aethiopica
Protein ORF-C	Unreviewed	Unreviewed	Undefined	Enveloped	DNA (ds)	31.109	0.06	Herpesvirales	Herpesviridae	Proboscivirus	Elephant_endotheliotropic_herpesvirus_4	Eukaryota	Elephas_maximus
Ati	GO:0016032	viral process	Adsorption and entry	Enveloped	DNA (ds)	31.048	- 0.09	Megavirales	Poxviridae	Orthopoxvirus	Cowpox_virus	Eukaryota	Apodemus_sylvaticus
