# Supplementary material for: Prion-like Domains in Eukaryotic Viruses
Source: Sci Rep. 2018 Jun 12;8:8931. doi: 10.1038/s41598-018-27256-w (PMC5997743; doi:10.1038/s41598-018-27256-w)
Supplement: Supplementary file 7 — PrD enrichment rate in different viral species [file 41598_2018_27256_MOESM7_ESM.xlsx]

## Sheet: Suppl Table 7 Enrichment rate 
	Prion-like Domains in Eukaryotic Viruses
	Supplementary Table 7. PrD enrichment rate in different viral species
	George Tetz, Victor Tetz
	Virus	Viral family	# PrD per proteome
	Acanthamoeba_castellanii_mamavirus	Mimiviridae	77
	Acanthamoeba_polyphaga_mimivirus	Mimiviridae	124
	Acanthocystis_turfacea_Chlorella_virus_1	Phycodnaviridae	12
	African_swine_fever_virus	Megavirales	17
	Avian avulavirus 1	Paramyxoviridae	11
	Avian_coronavirus	Coronaviridae	11
	Bombyx mori nuclear polyhedrosis virus	Baculoviridae	14
	Camelpox_virus	Poxviridae	15
	Chrysochromulina_ericina_virus	Phycodnaviridae	14
	Canid_alphaherpesvirus_1	Herpesviridae	15
	Chrysochromulina_ericina_virus	Phycodnaviridae	14
	Chrysodeixis_includens_nucleopolyhedrovirus	Baculoviridae	15
	Cotesia_congregata_bracovirus	Polydnaviridae	20
	Cowpox_virus	Poxviridae	21
	Cyprinid_herpesvirus_2	Alloherpesviridae	20
	Cyprinid_herpesvirus_3	Alloherpesviridae	24
	Ectropis_obliqua_nucleopolyhedrovirus	Baculoviridae	10
	Elephant_endotheliotropic_herpesvirus_4	Herpesviridae	18
	Elephant_endotheliotropic_herpesvirus_5	Herpesviridae	12
	Elephantid_betaherpesvirus_1	Herpesviridae	30
	Epstein barr virus	Herpesviridae	23
	Equine_infectious_anemia_virus	Retroviridae	12
	Felis_catus_gammaherpesvirus_1	Herpesviridae	12
	Helicoverpa_zea_single_nucleopolyhedrovirus	Baculoviridae	12
	Heliothis_zea_nudivirus	Nudiviridae	38
	Hepatitis_C_virus	Flaviviridae	13
	Human herpes simplex virus 1	Retroviridae	18
	Human_mastadenovirus_B	Adenoviridae	11
	Invertebrate_iridescent_virus_6	Iridoviridae	13
	Kallithea_virus	Nudiviridae	24
	Lymantria dispar multicapsid nuclear polyhedrosis virus	Baculoviridae	21
	Macacine_betaherpesvirus_3	Herpesviridae	20
	Megavirus_chiliensis	Mimiviridae	66
	Molluscum_contagiosum_virus	Poxviridae	19
	Moumouvirus	Mimiviridae	27
	Murid herpesvirus 1	Herpesviridae	15
	Murine roseolovirus	Betaherpesvirinae	14
	Norwalk_virus	Caliciviridae	10
	Orf_virus	Poxviridae	23
	Paramecium_bursaria_Chlorella_virus_NY2A	Phycodnaviridae	78
	Porcine_reproductive_and_respiratory_syndrome_virus	Arteriviridae	11
	Simian cytomegalovirus	Herpesviridae	10
	Ungulate_protoparvovirus_1	Parvoviridae	13
	Vaccinia_virus	Poxviridae	14
	Variola_virus	Poxviridae	15
	White_spot_syndrome_virus	Nimaviridae	24
