# Supplementary material for: Prion-like Domains in Eukaryotic Viruses
Source: Sci Rep. 2018 Jun 12;8:8931. doi: 10.1038/s41598-018-27256-w (PMC5997743; doi:10.1038/s41598-018-27256-w)
Supplement: Supplementary file 8 — Distribution of different viral species with LLR scores higher than 10 [file 41598_2018_27256_MOESM8_ESM.xlsx]

## Sheet: Supplementary table 8
Prion-like Domains in Eukaryotic Viruses										Prion-like Domains in Eukaryotic Viruses
										Supplementary Table 8. Distribution of different viral species with LLR scores higher than 10
George Tetz, Victor Tetz										George Tetz, Victor Tetz
Protein Description	GO	GO term	Protein function	Viral structure	Virion/non-virion	LLR_0.0	Protein_accession	virus_taxonid	virus_superkingdom	virus_order	virus_family	virus_genus	virus_species	host_taxoid	host_superkingdom	host_kingdom	host_phylum	host_class	host_order	host_family	host_genus	host_species
MC006	Unreviewed	Unreviewed	Undefined	Enveloped	DNA (ds)	74.679	A0A1S7DN08	10280	Viruses	Megavirales	Poxviridae	Molluscipoxvirus	Molluscum_contagiosum_virus	9606	Eukaryota	Metazoa	Chordata	Mammalia	Primates	Hominidae	Homo	Homo_sapiens
RF1	GO:0016021	integral component of membrane	Undefined	Enveloped	DNA (ds)	63.796	U5NM22	111469	Viruses	Herpesvirales	Herpesviridae	Rhadinovirus	Human herpesvirus 8 type	9545	Eukaryota	Metazoa	Chordata	Mammalia	Primates	Cercopithecidae	Macaca	Macaca_nemestrina
Metalloprotease domain containing protein	GO:0008237	metallopeptidase activity	Maturation	Non-enveloped	DNA (ds)	59.478	M1PXP9	1247379	Viruses	Megavirales	Mimiviridae	undef	Moumouvirus	5774	Eukaryota	undef	undef	undef	undef	Amoebidae	Amoeba	undef
Polyprotein	GO:0005198	structural molecule activity	Precursor protein	Non-enveloped	RNA (ss)	57.017	Q5GJ53	270478	Viruses	undef	Potyviridae	Potyvirus	Zantedeschia_mild_mosaic_virus	69721	Eukaryota	Viridiplantae	Streptophyta	Liliopsida	Alismatales	Araceae	Zantedeschia	Zantedeschia_aethiopica
Uncharacterized protein	Unreviewed	Unreviewed	Undefined	Non-enveloped	DNA (ds)	55.959	A0A0G2Y697	212035	Viruses	Megavirales	Mimiviridae	Mimivirus	Acanthamoeba_polyphaga_mimivirus	5757	Eukaryota	undef	undef	undef	Longamoebia	undef	Acanthamoeba	Acanthamoeba_polyphaga
Putative uncharacterized protein MAMA_R413	Unreviewed	Unreviewed	Undefined	Non-enveloped	DNA (ds)	55.073	G8ED52	554168	Viruses	Megavirales	Mimiviridae	undef	Acanthamoeba_castellanii_mamavirus	5755	Eukaryota	undef	undef	undef	Longamoebia	undef	Acanthamoeba	Acanthamoeba_castellanii
Putative uncharacterized protein R335	Unreviewed	Unreviewed	Undefined	Non-enveloped	DNA (ds)	54.999	E3VZZ3	212035	Viruses	Megavirales	Mimiviridae	Mimivirus	Acanthamoeba_polyphaga_mimivirus	5757	Eukaryota	undef	undef	undef	Longamoebia	undef	Acanthamoeba	Acanthamoeba_polyphaga
Genome polyprotein	GO:0039660	structural constituent of virion	Precursor protein	Non-enveloped	RNA (ss)	54.258	Q4VU86	270478	Viruses	undef	Potyviridae	Potyvirus	Zantedeschia_mild_mosaic_virus	69721	Eukaryota	Viridiplantae	Streptophyta	Liliopsida	Alismatales	Araceae	Zantedeschia	Zantedeschia_aethiopica
Uncharacterized protein	Unreviewed	Unreviewed	Undefined	Non-enveloped	DNA (ds)	54.043	K7YH79	1128140	Viruses	Megavirales	Mimiviridae	undef	Megavirus_chiliensis	5774	Eukaryota	undef	undef	undef	undef	Amoebidae	Amoeba	undef
CPXV166 protein	Unreviewed	Unreviewed	structural	Enveloped	DNA (ds)	53.925	U5TJY7	10243	Viruses	Megavirales	Poxviridae	Orthopoxvirus	Cowpox_virus	10129	Eukaryota	Metazoa	Chordata	Mammalia	Rodentia	Muridae	Apodemus	Apodemus_sylvaticus
Low complexity protein	Unreviewed	Unreviewed	Undefined	Enveloped	DNA (ds)	52.563	A0A0H4XWL8	1680908	Viruses	Megavirales	Poxviridae	undef	Salmon_gill_poxvirus	8030	Eukaryota	Metazoa	Chordata	Actinopteri	Salmoniformes	Salmonidae	Salmo	Salmo_salar
Putative bifunctional metalloprotease/ubiquitin-protein ligase	GO:0008237	metallopeptidase activity	Biosynthesis	Non-enveloped	DNA (ds)	51.873	E3VZY1	212035	Viruses	Megavirales	Mimiviridae	Mimivirus	Acanthamoeba_polyphaga_mimivirus	5757	Eukaryota	undef	undef	undef	Longamoebia	undef	Acanthamoeba	Acanthamoeba_polyphaga
Putative uncharacterized protein mg566	Unreviewed	Unreviewed	Undefined	Non-enveloped	DNA (ds)	51.636	G5CT16	1094892	Viruses	Megavirales	Mimiviridae	undef	Megavirus_chiliensis	5755	Eukaryota	undef	undef	undef	Longamoebia	undef	Acanthamoeba	Acanthamoeba_castellanii
Uncharacterized protein	Unreviewed	Unreviewed	Undefined	Enveloped	DNA (ds)	51.143	A0A0U2QHB7	265294	Viruses	undef	Iridoviridae	Ranavirus	Ambystoma_tigrinum_virus	8305	Eukaryota	Metazoa	Chordata	Amphibia	Caudata	Ambystomatidae	Ambystoma	Ambystoma_tigrinum
Wsv143	Unreviewed	Unreviewed	Undefined	Enveloped	DNA (ds)	51.044	Q8VB53	654913	Viruses	undef	Nimaviridae	Whispovirus	White_spot_syndrome_virus	6657	Eukaryota	Metazoa	Arthropoda	undef	undef	undef	undef	undef
Putative IMV membrane morphogenesis protein	GO:0016021	integral component of membrane	Maturation	Enveloped	DNA (ds)	46.646	Q8V2P6	203173	Viruses	Megavirales	Poxviridae	Orthopoxvirus	Camelpox_virus	9836	Eukaryota	Metazoa	Chordata	Mammalia	undef	Camelidae	Camelus	undef
Fiberonectin binding protein	Unreviewed	Unreviewed	undefined	Non-enveloped	DNA (ds)	46.497	A0A1J0F9J7	1917232	Viruses	Megavirales	Phycodnaviridae	Chlorovirus	Only_Syngen_Nebraska_virus_5	554065	Eukaryota	Viridiplantae	Chlorophyta	Trebouxiophyceae	Chlorellales	Chlorellaceae	Chlorella	Chlorella_variabilis
Hypothetical pox protein	GO:0016021	integral component of membrane	Adsorption and entry	Enveloped	DNA (ds)	46.147	U3UBB5	240426	Viruses	Megavirales	Poxviridae	undef	Squirrelpox_virus	10001	Eukaryota	Metazoa	Chordata	Mammalia	Rodentia	Sciuridae	Sciurus	undef
ORF90	Unreviewed	Unreviewed	Undefined	Enveloped	DNA (ds)	46.014	Q91LF0	92652	Viruses	undef	Nimaviridae	Whispovirus	White_spot_syndrome_virus	6657	Eukaryota	Metazoa	Arthropoda	undef	undef	undef	undef	undef
Uncharacterized protein	Unrevi+B649ewed	Unreviewed	Undefined	Enveloped	DNA (ds)	45.482	A0A1S5VFX6	1654582	Viruses	undef	Nudiviridae	undef	Kallithea_virus	7227	Eukaryota	Metazoa	Arthropoda	Insecta	Diptera	Drosophilidae	Drosophila	Drosophila_melanogaster
Hoar peptide	Unreviewed	Unreviewed	Undefined	Enveloped	DNA (ds)	45.355	T1QZV9	320432	Viruses	undef	Baculoviridae	Alphabaculovirus	Chrysodeixis_chalcites_nucleopolyhedrovirus	749652	Eukaryota	Metazoa	Arthropoda	Insecta	Lepidoptera	Noctuidae	Chrysodeixis	Chrysodeixis_chalcites
Putative uncharacterized protein MAMA_L437	Unreviewed	Unreviewed	Undefined	Non-enveloped	DNA (ds)	45.218	G8ED74	554168	Viruses	Megavirales	Mimiviridae	undef	Acanthamoeba_castellanii_mamavirus	5755	Eukaryota	undef	undef	undef	Longamoebia	undef	Acanthamoeba	Acanthamoeba_castellanii
Putative uncharacterized protein L357	Unreviewed	Unreviewed	Undefined	Non-enveloped	DNA (ds)	45.218	E3W039	212035	Viruses	Megavirales	Mimiviridae	Mimivirus	Acanthamoeba_polyphaga_mimivirus	5757	Eukaryota	undef	undef	undef	Longamoebia	undef	Acanthamoeba	Acanthamoeba_polyphaga
Putative low complexity protein	Unreviewed	Unreviewed	Undefined	Non-enveloped	DNA (ds)	44.836	A0A0G2Y2N6	212035	Viruses	Megavirales	Mimiviridae	Mimivirus	Acanthamoeba_polyphaga_mimivirus	5757	Eukaryota	undef	undef	undef	Longamoebia	undef	Acanthamoeba	Acanthamoeba_polyphaga
Putative low complexity protein	Unreviewed	Unreviewed	Undefined	Non-enveloped	DNA (ds)	44.511	L7RCJ0	1269028	Viruses	Megavirales	Mimiviridae	undef	Moumouvirus	5757	Eukaryota	undef	undef	undef	Longamoebia	undef	Acanthamoeba	Acanthamoeba_polyphaga
T2	Unreviewed	Unreviewed	Undefined	Enveloped	DNA (ds)	43.72	Q91TW1	10397	Viruses	Herpesvirales	Herpesviridae	undef	Tupaiid_betaherpesvirus_1	37347	Eukaryota	Metazoa	Chordata	Mammalia	Scandentia	Tupaiidae	Tupaia	Tupaia_belangeri
Low complexity protein	Unreviewed	Unreviewed	Undefined	Non-enveloped	DNA (ds)	43.701	M1PWR4	1247379	Viruses	Megavirales	Mimiviridae	undef	Moumouvirus	5774	Eukaryota	undef	undef	undef	undef	Amoebidae	Amoeba	undef
ORF10	GO:0046983	protein dimerization activity	assembly	Enveloped	DNA (ds)	43.687	A0A0Y0CQ72	317878	Viruses	Herpesvirales	Alloherpesviridae	Cyprinivirus	Cyprinid_herpesvirus_2	7957	Eukaryota	Metazoa	Chordata	Actinopteri	Cypriniformes	Cyprinidae	Carassius	Carassius_auratus
Uncharacterized protein	Unreviewed	Unreviewed	Undefined	Enveloped	DNA (ds)	43.678	I2BFK3	84739	Viruses	undef	Iridoviridae	Ranavirus	European_catfish_virus	94993	Eukaryota	Metazoa	Chordata	Actinopteri	Siluriformes	Siluridae	Silurus	Silurus_glanis
Uncharacterized protein	Unreviewed	Unreviewed	Undefined	Enveloped	DNA (ds)	43.4	A0A0D3R3I5	89464	Viruses	undef	Iridoviridae	Ranavirus	Frog_virus_3	86976	Eukaryota	Metazoa	Chordata	undef	Testudines	Testudinidae	Testudo	Testudo_hermanni
Nucleoprotein	GO:0003723	RNA binding	Biosynthesis	Enveloped	RNA (ss)	42.949	Q07499	229032	Viruses	Nidovirales	Coronaviridae	Alphacoronavirus	Porcine_epidemic_diarrhea_virus	9823	Eukaryota	Metazoa	Chordata	Mammalia	undef	Suidae	Sus	Sus_scrofa
Zinc-dependent metalloprotease domain containing protein	GO:0008237	metallopeptidase activity	Biosynthesis	Non-enveloped	DNA (ds)	42.293	L7RBB6	1269028	Viruses	Megavirales	Mimiviridae	undef	Moumouvirus	5757	Eukaryota	undef	undef	undef	Longamoebia	undef	Acanthamoeba	Acanthamoeba_polyphaga
Putative uncharacterized protein orf84	Unreviewed	Unreviewed	Undefined	Enveloped	DNA (ds)	42.27	G9I0B0	1128424	Viruses	undef	Nudiviridae	undef	Heliothis_zea_nudivirus	7113	Eukaryota	Metazoa	Arthropoda	Insecta	Lepidoptera	Noctuidae	Helicoverpa	Helicoverpa_zea
Orf52	Unreviewed	Unreviewed	Undefined	Enveloped	DNA (ds)	42.092	Q8JKQ9	29250	Viruses	undef	Nudiviridae	undef	Heliothis_zea_nudivirus	7111	Eukaryota	Metazoa	Arthropoda	Insecta	Lepidoptera	Noctuidae	Trichoplusia	Trichoplusia_ni
Putative uncharacterized protein	Unreviewed	Unreviewed	Undefined	Enveloped	DNA (ds)	41.954	Q6YHB0	217733	Viruses	undef	Iridoviridae	Ranavirus	Ambystoma_tigrinum_virus	8305	Eukaryota	Metazoa	Chordata	Amphibia	Caudata	Ambystomatidae	Ambystoma	Ambystoma_tigrinum
Putative low complexity protein	Unreviewed	Unreviewed	Undefined	Non-enveloped	DNA (ds)	41.638	G8ECX9	554168	Viruses	Megavirales	Mimiviridae	undef	Acanthamoeba_castellanii_mamavirus	5755	Eukaryota	undef	undef	undef	Longamoebia	undef	Acanthamoeba	Acanthamoeba_castellanii
GP41	GO:0005198	structural molecule activity	Adsorption and entry	Enveloped	DNA (ds)	41.544	D7F5T6	307461	Viruses	undef	Baculoviridae	Alphabaculovirus	Apocheima_cinerarium_nucleopolyhedrovirus	706528	Eukaryota	Metazoa	Arthropoda	Insecta	Lepidoptera	Geometridae	Apocheima	Apocheima_cinerarius
ORF14	GO:0016021	integral component of membrane	Undefined	Enveloped	DNA (ds)	41.528	A0A0F7KMT3	1654582	Viruses	undef	Nudiviridae	undef	Kallithea_virus	7227	Eukaryota	Metazoa	Arthropoda	Insecta	Diptera	Drosophilidae	Drosophila	Drosophila_melanogaster
Nucleocapsid protein	GO:0019013	viral nucleocapsid	Biosynthesis	Enveloped	RNA (ss)	41.383	D3KU71	59380	Viruses	Mononegavirales	Rhabdoviridae	Nucleorhabdovirus	Rice_yellow_stunt_virus	4530	Eukaryota	Viridiplantae	Streptophyta	Liliopsida	Poales	Poaceae	Oryza	Oryza_sativa
Putative bifunctional metalloprotease/ubiquitin-protein ligase	GO:0008237	metallopeptidase activity	Biosynthesis	Non-enveloped	DNA (ds)	40.804	L7Y3T2	1235314	Viruses	Megavirales	Mimiviridae	undef	Megavirus_chiliensis	5774	Eukaryota	undef	undef	undef	undef	Amoebidae	Amoeba	undef
Uncharacterized 98.6 kDa protein	Unreviewed	Unreviewed	Undefined	Enveloped	DNA (ds)	40.35	Q83949	262177	Viruses	undef	Baculoviridae	Alphabaculovirus	Orgyia_pseudotsugata_multiple_nucleopolyhedrovirus	33414	Eukaryota	Metazoa	Arthropoda	Insecta	Lepidoptera	Lymantriidae	Orgyia	Orgyia_pseudotsugata
Uncharacterized protein	Unreviewed	Unreviewed	Undefined	Non-enveloped	DNA (ds)	39.867	Q98465	10506	Viruses	Megavirales	Phycodnaviridae	Chlorovirus	Paramecium_bursaria_Chlorella_virus_1	114049	Eukaryota	Viridiplantae	Chlorophyta	Chlorophyceae	undef	undef	Chlorella	undef
Nucleoprotein	GO:0003723	RNA binding	Biosynthesis	Enveloped	RNA (ss)	39.608	A0A0U1WHF5	1503291	Viruses	Nidovirales	Coronaviridae	Alphacoronavirus	BtNv-AlphaCoV/SC2013	187011	Eukaryota	Metazoa	Chordata	Mammalia	Chiroptera	Vespertilionidae	Nyctalus	Nyctalus_velutinus
Uncharacterized protein	Unreviewed	Unreviewed	Undefined	Enveloped	DNA (ds)	39.316	A0A192GQJ3	638660	Viruses	undef	Iridoviridae	Ranavirus	Short-finned_eel_ranavirus	7940	Eukaryota	Metazoa	Chordata	Actinopteri	Anguilliformes	Anguillidae	Anguilla	Anguilla_australis
Nucleocapsid protein	GO:0019013	viral nucleocapsid	Biosynthesis	Enveloped	RNA (ss)	39.186	Q6QIL5	28295	Viruses	Nidovirales	Coronaviridae	Alphacoronavirus	Porcine_epidemic_diarrhea_virus	9823	Eukaryota	Metazoa	Chordata	Mammalia	undef	Suidae	Sus	Sus_scrofa
Putative uncharacterized protein L265	Unreviewed	Unreviewed	Undefined	Non-enveloped	DNA (ds)	39.176	E3VZI4	212035	Viruses	Megavirales	Mimiviridae	Mimivirus	Acanthamoeba_polyphaga_mimivirus	5757	Eukaryota	undef	undef	undef	Longamoebia	undef	Acanthamoeba	Acanthamoeba_polyphaga
Putative uncharacterized protein Z447L	Unreviewed	Unreviewed	Undefined	Non-enveloped	DNA (ds)	39.117	A7K957	322019	Viruses	Megavirales	Phycodnaviridae	Chlorovirus	Acanthocystis_turfacea_Chlorella_virus_1	554066	Eukaryota	Viridiplantae	Chlorophyta	Trebouxiophyceae	Chlorellales	Chlorellaceae	Chlorella	Chlorella_heliozoae
Putative uncharacterized protein mg419	Unreviewed	Unreviewed	Undefined	Non-enveloped	DNA (ds)	38.658	G5CT61	1094892	Viruses	Megavirales	Mimiviridae	undef	Megavirus_chiliensis	5755	Eukaryota	undef	undef	undef	Longamoebia	undef	Acanthamoeba	Acanthamoeba_castellanii
Putative uncharacterized protein mg491	Unreviewed	Unreviewed	Undefined	Non-enveloped	DNA (ds)	38.635	G5CSA1	1094892	Viruses	Megavirales	Mimiviridae	undef	Megavirus_chiliensis	5755	Eukaryota	undef	undef	undef	Longamoebia	undef	Acanthamoeba	Acanthamoeba_castellanii
Uncharacterized protein	Unreviewed	Unreviewed	Undefined	Non-enveloped	DNA (ds)	38.633	M1PGU8	1247379	Viruses	Megavirales	Mimiviridae	undef	Moumouvirus	5774	Eukaryota	undef	undef	undef	undef	Amoebidae	Amoeba	undef
Putative uncharacterized protein mg546	Unreviewed	Unreviewed	Undefined	Non-enveloped	DNA (ds)	38.483	G5CST1	1094892	Viruses	Megavirales	Mimiviridae	undef	Megavirus_chiliensis	5755	Eukaryota	undef	undef	undef	Longamoebia	undef	Acanthamoeba	Acanthamoeba_castellanii
ORF155L	Unreviewed	Unreviewed	Undefined	Enveloped	DNA (ds)	38.422	A0A060IFJ2	180230	Viruses	Herpesvirales	Alloherpesviridae	Cyprinivirus	Cyprinid_herpesvirus_3	7962	Eukaryota	Metazoa	Chordata	Actinopteri	Cypriniformes	Cyprinidae	Cyprinus	Cyprinus_carpio
Large tegument protein deneddylase	GO:0039693	viral DNA genome replication	Biosynthesis	Enveloped	DNA (ds)	37.746	P10220	10299	Viruses	Herpesvirales	Herpesviridae	Simplexvirus	Human herpes simplex virus 1	9606	Eukaryota	Metazoa	Chordata	Mammalia	Primates	Hominidae	Homo	Homo_sapiens
Putative uncharacterized protein mg494	Unreviewed	Unreviewed	Undefined	Non-enveloped	DNA (ds)	37.686	G5CSG7	1094892	Viruses	Megavirales	Mimiviridae	undef	Megavirus_chiliensis	5755	Eukaryota	undef	undef	undef	Longamoebia	undef	Acanthamoeba	Acanthamoeba_castellanii
Putative uncharacterized protein mg610	Unreviewed	Unreviewed	Undefined	Non-enveloped	DNA (ds)	37.68	G5CQ80	1094892	Viruses	Megavirales	Mimiviridae	undef	Megavirus_chiliensis	5755	Eukaryota	undef	undef	undef	Longamoebia	undef	Acanthamoeba	Acanthamoeba_castellanii
Uncharacterized protein	Unreviewed	Unreviewed	Undefined	Enveloped	DNA (ds)	37.446	Q7TLT4	208973	Viruses	undef	Baculoviridae	Alphabaculovirus	Choristoneura_fumiferana_multiple_nucleopolyhedrovirus	7141	Eukaryota	Metazoa	Arthropoda	Insecta	Lepidoptera	Tortricidae	Choristoneura	Choristoneura_fumiferana
Uncharacterized protein 89R	Unreviewed	Unreviewed	Undefined	Enveloped	DNA (ds)	37.431	Q6GZN6	654924	Viruses	undef	Iridoviridae	Ranavirus	Frog_virus_3	8295	Eukaryota	Metazoa	Chordata	Amphibia	Caudata	Ambystomatidae	Ambystoma	undef
Putative uncharacterized protein C515L	Unreviewed	Unreviewed	Undefined	Non-enveloped	DNA (ds)	37.224	A7RBW8	380598	Viruses	Megavirales	Phycodnaviridae	Chlorovirus	Paramecium_bursaria_Chlorella_virus_AR158	74790	Eukaryota	undef	undef	Oligohymenophorea	Peniculida	Parameciidae	Paramecium	Paramecium_bursaria
Desmoplakin	unreviwed	efficient exit of nucleocapsids from the nucleus	Assembly	Enveloped	DNA (ds)	36.517	A0A1V1FS80	161494	Viruses	undef	Baculoviridae	Alphabaculovirus	Antheraea_pernyi_nucleopolyhedrovirus	7119	Eukaryota	Metazoa	Arthropoda	Insecta	Lepidoptera	Saturniidae	Antheraea	Antheraea_pernyi
Putative uncharacterized protein M442R	Unreviewed	Unreviewed	Undefined	Non-enveloped	DNA (ds)	36.328	A7IUH2	346932	Viruses	Megavirales	Phycodnaviridae	Chlorovirus	Paramecium_bursaria_Chlorella_virus_A1	74790	Eukaryota	undef	undef	Oligohymenophorea	Peniculida	Parameciidae	Paramecium	Paramecium_bursaria
Uncharacterized protein	Unreviewed	Unreviewed	Undefined	Enveloped	DNA (ds)	36.321	R4ZFV9	1293572	Viruses	Megavirales	Poxviridae	Betaentomopoxvirus	Mythimna_separata_entomopoxvirus_'L'	271217	Eukaryota	Metazoa	Arthropoda	Insecta	Lepidoptera	Noctuidae	Mythimna	Mythimna_separata
Thymidine kinase	GO:0004797	thymidine kinase activity	Biosynthesis	Enveloped	DNA (ds)	36.132	U3UB95	240426	Viruses	Megavirales	Poxviridae	undef	Squirrelpox_virus	10001	Eukaryota	Metazoa	Chordata	Mammalia	Rodentia	Sciuridae	Sciurus	undef
Uncharacterized protein	Unreviewed	Unreviewed	Undefined	Enveloped	DNA (ds)	35.667	Q6VTS7	74660	Viruses	undef	Baculoviridae	Alphabaculovirus	Choristoneura_fumiferana_DEF_multiple_nucleopolyhedrovirus	7088	Eukaryota	Metazoa	Arthropoda	Insecta	Lepidoptera	undef	undef	undef
Putative dUTPase	GO:0004170	dUTP diphosphatase activity	Biosynthesis	Enveloped	DNA (ds)	35.503	A0A0A7MBY7	1579460	Viruses	Megavirales	Poxviridae	Parapoxvirus	Parapoxvirus_red_deer/HL953	9860	Eukaryota	Metazoa	Chordata	Mammalia	undef	Cervidae	Cervus	Cervus_elaphus
Desmoplakin	unreviwed	efficient exit of nucleocapsids from the nucleus	Assembly	Enveloped	DNA (ds)	35.174	Q2NP27	28288	Viruses	undef	Baculoviridae	Alphabaculovirus	Hyphantria_cunea_nucleopolyhedrovirus	7088	Eukaryota	Metazoa	Arthropoda	Insecta	Lepidoptera	undef	undef	undef
Putative myristoylated membrane protein	GO:0016021	integral component of membrane	Adsorption and entry	Non-enveloped	DNA (ds)	34.929	G5CQ50	1094892	Viruses	Megavirales	Mimiviridae	undef	Megavirus_chiliensis	5755	Eukaryota	undef	undef	undef	Longamoebia	undef	Acanthamoeba	Acanthamoeba_castellanii
Putative uncharacterized protein MAMA_L436	Unreviewed	Unreviewed	Undefined	Non-enveloped	DNA (ds)	34.831	G8ED73	554168	Viruses	Megavirales	Mimiviridae	undef	Acanthamoeba_castellanii_mamavirus	5755	Eukaryota	undef	undef	undef	Longamoebia	undef	Acanthamoeba	Acanthamoeba_castellanii
Putative uncharacterized protein L356	Unreviewed	Unreviewed	Undefined	Non-enveloped	DNA (ds)	34.831	E3W038	212035	Viruses	Megavirales	Mimiviridae	Mimivirus	Acanthamoeba_polyphaga_mimivirus	5757	Eukaryota	undef	undef	undef	Longamoebia	undef	Acanthamoeba	Acanthamoeba_polyphaga
Putative uncharacterized protein MAMA_R484	Unreviewed	Unreviewed	Undefined	Non-enveloped	DNA (ds)	34.763	G8EDB9	554168	Viruses	Megavirales	Mimiviridae	undef	Acanthamoeba_castellanii_mamavirus	5755	Eukaryota	undef	undef	undef	Longamoebia	undef	Acanthamoeba	Acanthamoeba_castellanii
Putative uncharacterized protein MAMA_R847	Unreviewed	Unreviewed	Undefined	Non-enveloped	DNA (ds)	34.744	G8EBH9	554168	Viruses	Megavirales	Mimiviridae	undef	Acanthamoeba_castellanii_mamavirus	5755	Eukaryota	undef	undef	undef	Longamoebia	undef	Acanthamoeba	Acanthamoeba_castellanii
Putative uncharacterized protein R727	Unreviewed	Unreviewed	Undefined	Non-enveloped	DNA (ds)	34.744	E3W009	212035	Viruses	Megavirales	Mimiviridae	Mimivirus	Acanthamoeba_polyphaga_mimivirus	5757	Eukaryota	undef	undef	undef	Longamoebia	undef	Acanthamoeba	Acanthamoeba_polyphaga
Uncharacterized protein	Unreviewed	Unreviewed	Undefined	Enveloped	DNA (ds)	34.653	A0A0B4VFN1	1546257	Viruses	undef	Nudiviridae	undef	Tipula_oleracea_nudivirus	312236	Eukaryota	Metazoa	Arthropoda	Insecta	Diptera	Tipulidae	Tipula	Tipula_oleracea
Uncharacterized protein	Unreviewed	Unreviewed	Undefined	Enveloped	DNA (ds)	34.568	W6JJ23	62099	Viruses	Megavirales	Poxviridae	Alphaentomopoxvirus	Anomala_cuprea_entomopoxvirus	121601	Eukaryota	Metazoa	Arthropoda	Insecta	Coleoptera	Scarabaeidae	Anomala	Anomala_cuprea
Desmoplakin	unreviwed	efficient exit of nucleocapsids from the nucleus	Assembly	Enveloped	DNA (ds)	34.513	S5N3N7	1367204	Viruses	undef	Baculoviridae	Alphabaculovirus	Choristoneura_fumiferana_multiple_nucleopolyhedrovirus	27541	Eukaryota	Metazoa	Arthropoda	Insecta	Lepidoptera	Tortricidae	Choristoneura	Choristoneura_occidentalis
Uncharacterized protein	Unreviewed	Unreviewed	Undefined	Non-enveloped	DNA (ds)	34.252	A0A1J0F9Q8	1917232	Viruses	Megavirales	Phycodnaviridae	Chlorovirus	Only_Syngen_Nebraska_virus_5	554065	Eukaryota	Viridiplantae	Chlorophyta	Trebouxiophyceae	Chlorellales	Chlorellaceae	Chlorella	Chlorella_variabilis
Putative uncharacterized protein N451R	Unreviewed	Unreviewed	Undefined	Non-enveloped	DNA (ds)	34.218	A7J7F5	399781	Viruses	Megavirales	Phycodnaviridae	Chlorovirus	Paramecium_bursaria_Chlorella_virus_A1	74790	Eukaryota	undef	undef	Oligohymenophorea	Peniculida	Parameciidae	Paramecium	Paramecium_bursaria
Protein TE42	Unreviewed	Unreviewed	Undefined	Enveloped	DNA (ds)	33.591	A0A0K1R1A1	1561226	Viruses	Herpesvirales	Herpesviridae	Scutavirus	Testudinid_herpesvirus_3	101699	Eukaryota	Metazoa	Chordata	undef	Testudines	Testudinidae	Testudo	Testudo_horsfieldii
Putative uncharacterized protein R402	Unreviewed	Unreviewed	Undefined	Non-enveloped	DNA (ds)	33.481	E3VXK8	212035	Viruses	Megavirales	Mimiviridae	Mimivirus	Acanthamoeba_polyphaga_mimivirus	5757	Eukaryota	undef	undef	undef	Longamoebia	undef	Acanthamoeba	Acanthamoeba_polyphaga
Late expression factor 4	Unreviewed	Unreviewed	Undefined	Enveloped	DNA (ds)	33.072	G9I069	1128424	Viruses	undef	Nudiviridae	undef	Heliothis_zea_nudivirus	7113	Eukaryota	Metazoa	Arthropoda	Insecta	Lepidoptera	Noctuidae	Helicoverpa	Helicoverpa_zea
DNA ligase	GO:0006260	DNA replication	Biosynthesis	Enveloped	DNA (ds)	32.895	G9I0C0	1128424	Viruses	undef	Nudiviridae	undef	Heliothis_zea_nudivirus	7113	Eukaryota	Metazoa	Arthropoda	Insecta	Lepidoptera	Noctuidae	Helicoverpa	Helicoverpa_zea
Putative nucleocapsid protein	Unreviewed	Unreviewed	Assembly	Non-enveloped	RNA (ss)	32.769	S0BC26	1238455	Viruses	Nidovirales	Mesoniviridae	Alphamesonivirus	Dak_Nong_virus	7178	Eukaryota	Metazoa	Arthropoda	Insecta	Diptera	Culicidae	Culex	Culex_tritaeniorhynchus
Putative uncharacterized protein	Unreviewed	Unreviewed	Undefined	Enveloped	RNA (ss)	32.75	Q06VM8	328615	Viruses	undef	Ascoviridae	Ascovirus	Trichoplusia_ni_ascovirus_2c	7100	Eukaryota	Metazoa	Arthropoda	Insecta	Lepidoptera	Noctuidae	undef	undef
Uncharacterized protein	Unreviewed	Unreviewed	Undefined	Enveloped	DNA (ds)	32.517	A0A0S3IYL9	268591	Viruses	undef	Baculoviridae	Alphabaculovirus	Anticarsia_gemmatalis_multiple_nucleopolyhedrovirus	129554	Eukaryota	Metazoa	Arthropoda	Insecta	Lepidoptera	Noctuidae	Anticarsia	Anticarsia_gemmatalis
Nucleoprotein	GO:0003723	RNA binding	Biosynthesis	Enveloped	RNA (ss)	32.45	O90306	360393	Viruses	Nidovirales	Coronaviridae	Torovirus	Bovine_torovirus	9913	Eukaryota	Metazoa	Chordata	Mammalia	undef	Bovidae	Bos	Bos_taurus
Nucleoprotein	GO:0003723	RNA binding	Biosynthesis	Enveloped	RNA (ss)	31.948	A0A0U1WHF1	1503289	Viruses	Nidovirales	Coronaviridae	Alphacoronavirus	BtMr-AlphaCoV/SAX2011	203696	Eukaryota	Metazoa	Chordata	Mammalia	Chiroptera	Vespertilionidae	Myotis	Myotis_ricketti
Putative uncharacterized protein orf98	Unreviewed	Unreviewed	Undefined	Enveloped	DNA (ds)	31.924	G9I0C4	1128424	Viruses	undef	Nudiviridae	undef	Heliothis_zea_nudivirus	7113	Eukaryota	Metazoa	Arthropoda	Insecta	Lepidoptera	Noctuidae	Helicoverpa	Helicoverpa_zea
MAL7P1.132-like protein	Unreviewed	Unreviewed	Undefined	Enveloped	DNA (ds)	31.916	A0A120HYB1	379529	Viruses	undef	Hytrosaviridae	Glossinavirus	Glossina_hytrovirus	7393	Eukaryota	Metazoa	Arthropoda	Insecta	Diptera	Glossinidae	Glossina	undef
Immediate early 1	GO:0045893	positive regulation of transcription, DNA-templated	Biosynthesis	Enveloped	DNA (ds)	31.88	A0A0B4ZW62	1592335	Viruses	undef	Baculoviridae	Alphabaculovirus	Chrysodeixis_includens_nucleopolyhedrovirus	689277	Eukaryota	Metazoa	Arthropoda	Insecta	Lepidoptera	Noctuidae	Chrysodeixis	Chrysodeixis_includens
Putative uncharacterized protein	Unreviewed	Unreviewed	Undefined	Enveloped	DNA (ds)	31.688	Q91GJ2	70600	Viruses	undef	Baculoviridae	Alphabaculovirus	Epiphyas_postvittana_nucleopolyhedrovirus	7088	Eukaryota	Metazoa	Arthropoda	Insecta	Lepidoptera	undef	undef	undef
Stress-induced protein STI1	Unreviewed	Unreviewed	Undefined	Enveloped	DNA (ds)	31.563	Q8JKP9	29250	Viruses	undef	Nudiviridae	undef	Heliothis_zea_nudivirus	7111	Eukaryota	Metazoa	Arthropoda	Insecta	Lepidoptera	Noctuidae	Trichoplusia	Trichoplusia_ni
Putative gp06-like protein	Unreviewed	Unreviewed	Undefined	Enveloped	DNA (ds)	31.451	A0A0F7KND7	1654582	Viruses	undef	Nudiviridae	undef	Kallithea_virus	7227	Eukaryota	Metazoa	Arthropoda	Insecta	Diptera	Drosophilidae	Drosophila	Drosophila_melanogaster
Desmoplakin	unreviwed	efficient exit of nucleocapsids from the nucleus	Assembly	Enveloped	DNA (ds)	31.437	D7F5T0	307461	Viruses	undef	Baculoviridae	Alphabaculovirus	Apocheima_cinerarium_nucleopolyhedrovirus	706528	Eukaryota	Metazoa	Arthropoda	Insecta	Lepidoptera	Geometridae	Apocheima	Apocheima_cinerarius
Uncharacterized protein	Unreviewed	Unreviewed	Undefined	Enveloped	DNA (ds)	31.374	Q06KK2	31507	Viruses	undef	Baculoviridae	Alphabaculovirus	Anticarsia_gemmatalis_nucleopolyhedrovirus	7088	Eukaryota	Metazoa	Arthropoda	Insecta	Lepidoptera	undef	undef	undef
1629capsid	GO:0003779	actin binding	Assembly	Enveloped	DNA (ds)	31.36	Q2NNS2	28288	Viruses	undef	Baculoviridae	Alphabaculovirus	Hyphantria_cunea_nucleopolyhedrovirus	7088	Eukaryota	Metazoa	Arthropoda	Insecta	Lepidoptera	undef	undef	undef
Orf31	Unreviewed	Unreviewed	Undefined	Enveloped	DNA (ds)	31.311	Q8JKT0	29250	Viruses	undef	Nudiviridae	undef	Heliothis_zea_nudivirus	7111	Eukaryota	Metazoa	Arthropoda	Insecta	Lepidoptera	Noctuidae	Trichoplusia	Trichoplusia_ni
Dasheen mosaic potyvirus capsid protein protein	GO:0019028	viral capsid	structural	Non-enveloped	RNA (ss)	31.222	Q66416	29271	Viruses	undef	Potyviridae	Potyvirus	Dasheen_mosaic_virus	69721	Eukaryota	Viridiplantae	Streptophyta	Liliopsida	Alismatales	Araceae	Zantedeschia	Zantedeschia_aethiopica
Coat protein	GO:0005198	structural molecule activity	structural	Non-enveloped	RNA (ss)	31.222	B7FCQ4	29271	Viruses	undef	Potyviridae	Potyvirus	Dasheen_mosaic_virus	69721	Eukaryota	Viridiplantae	Streptophyta	Liliopsida	Alismatales	Araceae	Zantedeschia	Zantedeschia_aethiopica
Protein ORF-C	Unreviewed	Unreviewed	Undefined	Enveloped	DNA (ds)	31.109	A0A0S1TQP3	548914	Viruses	Herpesvirales	Herpesviridae	Proboscivirus	Elephant_endotheliotropic_herpesvirus_4	9783	Eukaryota	Metazoa	Chordata	Mammalia	Proboscidea	Elephantidae	Elephas	Elephas_maximus
Ati	GO:0016032	viral process	Adsorption and entry	Enveloped	DNA (ds)	31.048	A0A0K2YTD3	10243	Viruses	Megavirales	Poxviridae	Orthopoxvirus	Cowpox_virus	10129	Eukaryota	Metazoa	Chordata	Mammalia	Rodentia	Muridae	Apodemus	Apodemus_sylvaticus
Putative uncharacterized protein Z469L	Unreviewed	Unreviewed	Undefined	Non-enveloped	DNA (ds)	30.885	A7K979	322019	Viruses	Megavirales	Phycodnaviridae	Chlorovirus	Acanthocystis_turfacea_Chlorella_virus_1	554066	Eukaryota	Viridiplantae	Chlorophyta	Trebouxiophyceae	Chlorellales	Chlorellaceae	Chlorella	Chlorella_heliozoae
Protein ORF122	Unreviewed	Unreviewed	Undefined	Enveloped	DNA (ds)	30.563	A4FTL6	180230	Viruses	Herpesvirales	Alloherpesviridae	Cyprinivirus	Cyprinid_herpesvirus_3	7962	Eukaryota	Metazoa	Chordata	Actinopteri	Cypriniformes	Cyprinidae	Cyprinus	Cyprinus_carpio
Putative uncharacterized protein	Unreviewed	Unreviewed	Undefined	Non-enveloped	DNA (ds)	30.353	E3T5M2	693272	Viruses	Megavirales	Mimiviridae	Cafeteriavirus	Cafeteria_roenbergensis_virus	33653	Eukaryota	undef	undef	undef	Bicosoecida	Cafeteriaceae	Cafeteria	Cafeteria_roenbergensis
Putative uncharacterized protein	Unreviewed	Unreviewed	Undefined	Non-enveloped	DNA (ds)	30.348	E5ER44	880160	Viruses	Megavirales	Phycodnaviridae	Prasinovirus	Bathycoccus_sp._RCC1105_virus_BpV	41874	Eukaryota	Viridiplantae	Chlorophyta	Mamiellophyceae	Mamiellales	Bathycoccaceae	Bathycoccus	undef
Putative uncharacterized protein orf14	Unreviewed	Unreviewed	Undefined	Enveloped	DNA (ds)	30.331	G9I040	1128424	Viruses	undef	Nudiviridae	undef	Heliothis_zea_nudivirus	7113	Eukaryota	Metazoa	Arthropoda	Insecta	Lepidoptera	Noctuidae	Helicoverpa	Helicoverpa_zea
ORF73	Unreviewed	Unreviewed	Undefined	Enveloped	DNA (ds)	30.286	A0A0N9S3L8	37296	Viruses	Herpesvirales	Herpesviridae	Rhadinovirus	Human herpesvirus 8 type	9606	Eukaryota	Metazoa	Chordata	Mammalia	Primates	Hominidae	Homo	Homo_sapiens
Protein ORF62	Unreviewed	Unreviewed	Undefined	Enveloped	DNA (ds)	29.704	K7PBF6	317878	Viruses	Herpesvirales	Alloherpesviridae	Cyprinivirus	Cyprinid_herpesvirus_2	7957	Eukaryota	Metazoa	Chordata	Actinopteri	Cypriniformes	Cyprinidae	Carassius	Carassius_auratus
Uncharacterized protein	Unreviewed	Unreviewed	Undefined	Enveloped	DNA (ds)	29.704	A0A0E3T6S5	317878	Viruses	Herpesvirales	Alloherpesviridae	Cyprinivirus	Cyprinid_herpesvirus_2	7957	Eukaryota	Metazoa	Chordata	Actinopteri	Cypriniformes	Cyprinidae	Carassius	Carassius_auratus
Uncharacterized protein	Unreviewed	Unreviewed	Undefined	Enveloped	DNA (ds)	29.567	Q5ZP45	39640	Viruses	undef	Polydnaviridae	Bracovirus	Cotesia_congregata_bracovirus	51543	Eukaryota	Metazoa	Arthropoda	Insecta	Hymenoptera	Braconidae	Cotesia	Cotesia_congregata
Bulb-type mannose-specific lectin	GO:0030246	carbohydrate binding	unknown	Non-enveloped	DNA (ds)	29.426	L7RCY6	1269028	Viruses	Megavirales	Mimiviridae	undef	Moumouvirus	5757	Eukaryota	undef	undef	undef	Longamoebia	undef	Acanthamoeba	Acanthamoeba_polyphaga
Polyprotein	GO:0005198	structural molecule activity	Precursor protein	Non-enveloped	RNA (ss)	29.337	A0A1C9FPR8	12224	Viruses	undef	Potyviridae	Potyvirus	Sugarcane_mosaic_virus	4577	Eukaryota	Viridiplantae	Streptophyta	Liliopsida	Poales	Poaceae	Zea	Zea_mays
Immunodominant virion protein	Unreviewed	Unreviewed	suppression by virus of host complement activation	Enveloped	DNA (ds)	29.23	A0A068EFG7	648998	Viruses	Megavirales	Poxviridae	Avipoxvirus	Penguinpox_virus	92683	Eukaryota	Metazoa	Chordata	Aves	Sphenisciformes	Spheniscidae	Spheniscus	Spheniscus_demersus
VP39	GO:0005198	structural molecule activity	Adsorption and entry	Enveloped	DNA (ds)	29.133	S5NA24	1367205	Viruses	undef	Baculoviridae	Alphabaculovirus	Choristoneura_rosaceana_alphabaculovirus	27543	Eukaryota	Metazoa	Arthropoda	Insecta	Lepidoptera	Tortricidae	Choristoneura	Choristoneura_rosaceana
Putative uncharacterized protein	Unreviewed	Unreviewed	Undefined	Enveloped	DNA (ds)	28.802	Q2WEP8	160691	Viruses	undef	Iridoviridae	Ranavirus	Frog_virus_3	103373	Eukaryota	Metazoa	Chordata	Amphibia	Anura	Dicroglossidae	Hoplobatrachus	Hoplobatrachus_tigerinus
Desmoplakin	unreviwed	efficient exit of nucleocapsids from the nucleus	Assembly	Enveloped	DNA (ds)	28.748	A0EYW0	59376	Viruses	undef	Baculoviridae	Alphabaculovirus	Ectropis_obliqua_nucleopolyhedrovirus	248899	Eukaryota	Metazoa	Arthropoda	Insecta	Lepidoptera	Geometridae	Ectropis	Ectropis_obliqua
Uncharacterized protein	Unreviewed	Unreviewed	Undefined	Enveloped	DNA (ds)	28.748	S5U7Y2	59376	Viruses	undef	Baculoviridae	Alphabaculovirus	Ectropis_obliqua_nucleopolyhedrovirus	248899	Eukaryota	Metazoa	Arthropoda	Insecta	Lepidoptera	Geometridae	Ectropis	Ectropis_obliqua
Putative uncharacterized protein c526R	Unreviewed	Unreviewed	Undefined	Non-enveloped	DNA (ds)	28.684	A7RBX9	380598	Viruses	Megavirales	Phycodnaviridae	Chlorovirus	Paramecium_bursaria_Chlorella_virus_AR158	74790	Eukaryota	undef	undef	Oligohymenophorea	Peniculida	Parameciidae	Paramecium	Paramecium_bursaria
Putative uncharacterized protein N493L	Unreviewed	Unreviewed	Undefined	Non-enveloped	DNA (ds)	28.45	A7J7J7	399781	Viruses	Megavirales	Phycodnaviridae	Chlorovirus	Paramecium_bursaria_Chlorella_virus_A1	74790	Eukaryota	undef	undef	Oligohymenophorea	Peniculida	Parameciidae	Paramecium	Paramecium_bursaria
Putative uncharacterized protein mg436	Unreviewed	Unreviewed	Undefined	Non-enveloped	DNA (ds)	28.266	G5CT78	1094892	Viruses	Megavirales	Mimiviridae	undef	Megavirus_chiliensis	5755	Eukaryota	undef	undef	undef	Longamoebia	undef	Acanthamoeba	Acanthamoeba_castellanii
Putative uncharacterized protein orf75	Unreviewed	Unreviewed	Undefined	Enveloped	DNA (ds)	28.241	G9I0A1	1128424	Viruses	undef	Nudiviridae	undef	Heliothis_zea_nudivirus	7113	Eukaryota	Metazoa	Arthropoda	Insecta	Lepidoptera	Noctuidae	Helicoverpa	Helicoverpa_zea
Tegument protein	GO:0006355	regulation of transcription, DNA-templated	Biosynthesis	Enveloped	DNA (ds)	28.186	Q9E1Z4	35246	Viruses	Herpesvirales	Herpesviridae	Varicellovirus	Cercopithecine_alphaherpesvirus_9	9534	Eukaryota	Metazoa	Chordata	Mammalia	Primates	Cercopithecidae	Chlorocebus	Chlorocebus_aethiops
Putative uncharacterized protein	Unreviewed	Unreviewed	Undefined	Enveloped	DNA (ds)	28.04	B0YLG3	379529	Viruses	undef	Hytrosaviridae	Glossinavirus	Glossina_hytrovirus	7393	Eukaryota	Metazoa	Arthropoda	Insecta	Diptera	Glossinidae	Glossina	undef
GrBNV_gp06-like protein	Unreviewed	Unreviewed	Undefined	Enveloped	DNA (ds)	28.015	B7SVD5	1046081	Viruses	Megavirales	Nudiviridae	Alphanudivirus	Oryctes rhinoceros nudivirus	72550	Eukaryota	Metazoa	Arthropoda	Insecta	Coleoptera	Scarabaeidae	Oryctes	Oryctes_rhinoceros
Putative uncharacterized protein MAMA_L499	Unreviewed	Unreviewed	Undefined	Non-enveloped	DNA (ds)	27.913	G8EDD3	554168	Viruses	Megavirales	Mimiviridae	undef	Acanthamoeba_castellanii_mamavirus	5755	Eukaryota	undef	undef	undef	Longamoebia	undef	Acanthamoeba	Acanthamoeba_castellanii
Putative uncharacterized protein L417	Unreviewed	Unreviewed	Undefined	Non-enveloped	DNA (ds)	27.913	E3VXS9	212035	Viruses	Megavirales	Mimiviridae	Mimivirus	Acanthamoeba_polyphaga_mimivirus	5757	Eukaryota	undef	undef	undef	Longamoebia	undef	Acanthamoeba	Acanthamoeba_polyphaga
Collagen repeat protein	Unreviewed	Unreviewed	Unidentified	Non-enveloped	DNA (ds)	27.897	L7RFU7	1269028	Viruses	Megavirales	Mimiviridae	undef	Moumouvirus	5757	Eukaryota	undef	undef	undef	Longamoebia	undef	Acanthamoeba	Acanthamoeba_polyphaga
Genome polyprotein	GO:0039660	structural constituent of virion	Precursor protein	Non-enveloped	RNA (ss)	27.831	A0A1L3G6Q7	12224	Viruses	undef	Potyviridae	Potyvirus	Sugarcane_mosaic_virus	4577	Eukaryota	Viridiplantae	Streptophyta	Liliopsida	Poales	Poaceae	Zea	Zea_mays
Putative uncharacterized protein MAMA_R553	Unreviewed	Unreviewed	Undefined	Non-enveloped	DNA (ds)	27.782	G8EDI3	554168	Viruses	Megavirales	Mimiviridae	undef	Acanthamoeba_castellanii_mamavirus	5755	Eukaryota	undef	undef	undef	Longamoebia	undef	Acanthamoeba	Acanthamoeba_castellanii
Putative uncharacterized protein R467	Unreviewed	Unreviewed	Undefined	Non-enveloped	DNA (ds)	27.782	E3VY85	212035	Viruses	Megavirales	Mimiviridae	Mimivirus	Acanthamoeba_polyphaga_mimivirus	5757	Eukaryota	undef	undef	undef	Longamoebia	undef	Acanthamoeba	Acanthamoeba_polyphaga
Uncharacterized protein	Unreviewed	Unreviewed	Undefined	Enveloped	DNA (ds)	27.579	A0A0E3Z649	1642929	Viruses	undef	Baculoviridae	Alphabaculovirus	Lambdina_fiscellaria_nucleopolyhedrovirus	84293	Eukaryota	Metazoa	Arthropoda	Insecta	Lepidoptera	Geometridae	Lambdina	Lambdina_fiscellaria
Virion core protein	Unreviewed	Unreviewed	Undefined	Enveloped	DNA (ds)	27.561	Q070J3	1289473	Viruses	Megavirales	Poxviridae	Crocodylidpoxvirus	Nile_crocodilepox_virus	184234	Eukaryota	Metazoa	Chordata	undef	Crocodylia	Crocodylidae	Crocodylus	Crocodylus_johnsoni
PAN domain-containing protein	GO:0016021	integral component of membrane	Undefined	Non-enveloped	DNA (ds)	27.446	L7RC65	1269028	Viruses	Megavirales	Mimiviridae	undef	Moumouvirus	5757	Eukaryota	undef	undef	undef	Longamoebia	undef	Acanthamoeba	Acanthamoeba_polyphaga
Desmoplakin	unreviwed	efficient exit of nucleocapsids from the nucleus	Assembly	Enveloped	DNA (ds)	27.387	A0A0B4UKA6	1592576	Viruses	undef	Baculoviridae	Alphabaculovirus	Condylorrhiza_vestigialis_MNPV	554494	Eukaryota	Metazoa	Arthropoda	Insecta	Lepidoptera	Crambidae	Condylorrhiza	Condylorrhiza_vestigialis
Protein ORF73	Unreviewed	Unreviewed	Undefined	Enveloped	DNA (ds)	27.327	Q9QR71	868565	Viruses	Herpesvirales	Herpesviridae	Rhadinovirus	Human herpesvirus 8 type	9606	Eukaryota	Metazoa	Chordata	Mammalia	Primates	Hominidae	Homo	Homo_sapiens
RL2	Unreviewed	Unreviewed	Undefined	Enveloped	DNA (ds)	27.189	Q2QBB8	340907	Viruses	Herpesvirales	Herpesviridae	Simplexvirus	Papiine_alphaherpesvirus_2	9606	Eukaryota	Metazoa	Chordata	Mammalia	Primates	Hominidae	Homo	Homo_sapiens
Nucleoprotein	GO:0003723	RNA binding	Biosynthesis	Enveloped	RNA (ss)	27.055	P23051	11156	Viruses	Nidovirales	Coronaviridae	Torovirus	Equine_torovirus	9796	Eukaryota	Metazoa	Chordata	Mammalia	Perissodactyla	Equidae	Equus	Equus_caballus
Genome polyprotein	GO:0039660	structural constituent of virion	Precursor protein	Non-enveloped	RNA (ss)	26.976	X2L6K2	1554481	Viruses	Picornavirales	Picornaviridae	Mosavirus	Mosavirus A2	188338	Eukaryota	Metazoa	Chordata	Aves	Coraciiformes	Coraciidae	Coracias	Coracias_garrulus
Putative uncharacterized protein MAMA_R424	Unreviewed	Unreviewed	Undefined	Non-enveloped	DNA (ds)	26.97	G8ED62	554168	Viruses	Megavirales	Mimiviridae	undef	Acanthamoeba_castellanii_mamavirus	5755	Eukaryota	undef	undef	undef	Longamoebia	undef	Acanthamoeba	Acanthamoeba_castellanii
Putative uncharacterized protein R346	Unreviewed	Unreviewed	Undefined	Non-enveloped	DNA (ds)	26.97	E3W004	212035	Viruses	Megavirales	Mimiviridae	Mimivirus	Acanthamoeba_polyphaga_mimivirus	5757	Eukaryota	undef	undef	undef	Longamoebia	undef	Acanthamoeba	Acanthamoeba_polyphaga
Putative thioredoxin	GO:0005198	structural molecule activity	Undefined	Non-enveloped	DNA (ds)	26.869	F2WLQ7	999883	Viruses	undef	Marseilleviridae	undef	Lausannevirus	5755	Eukaryota	undef	undef	undef	Longamoebia	undef	Acanthamoeba	Acanthamoeba_castellanii
LANA	GO:0031491	nucleosome binding	Biosynthesis	Enveloped	DNA (ds)	26.748	E5LC01	37296	Viruses	Herpesvirales	Herpesviridae	Rhadinovirus	Human herpesvirus 8 type	9606	Eukaryota	Metazoa	Chordata	Mammalia	Primates	Hominidae	Homo	Homo_sapiens
ORF 73	GO:0019087	transformation of host cell by virus	virus-induced change in the morphological, biochemical, or growth parameters of a cell.	Enveloped	DNA (ds)	26.748	O40947	37296	Viruses	Herpesvirales	Herpesviridae	Rhadinovirus	Human herpesvirus 8 type	9606	Eukaryota	Metazoa	Chordata	Mammalia	Primates	Hominidae	Homo	Homo_sapiens
ACH96244.1 GrBNV gp06-like protein	unreviwed	unknown	unknown	Enveloped	DNA (ds)	26.716	A0A1S5VG51	1654582	Viruses	undef	Nudiviridae	undef	Kallithea_virus	7227	Eukaryota	Metazoa	Arthropoda	Insecta	Diptera	Drosophilidae	Drosophila	Drosophila_melanogaster
X2R	Unreviewed	Unreviewed	Undefined	Enveloped	DNA (ds)	26.658	Q1HTP5	240426	Viruses	Megavirales	Poxviridae	undef	Squirrelpox_virus	10001	Eukaryota	Metazoa	Chordata	Mammalia	Rodentia	Sciuridae	Sciurus	undef
Putative uncharacterized protein M484L	Unreviewed	Unreviewed	Undefined	Non-enveloped	DNA (ds)	26.623	A7IUL4	346932	Viruses	Megavirales	Phycodnaviridae	Chlorovirus	Paramecium_bursaria_Chlorella_virus_A1	74790	Eukaryota	undef	undef	Oligohymenophorea	Peniculida	Parameciidae	Paramecium	Paramecium_bursaria
DNA polymerase beta	GO:0006260	DNA replication	Biosynthesis	Enveloped	DNA (ds)	26.397	P43139	82815	Viruses	Megavirales	Asfarviridae	Asfivirus	African_swine_fever_virus	6937	Eukaryota	Metazoa	Arthropoda	Arachnida	Ixodida	Argasidae	Ornithodoros	undef
Putative WD repeat-containing protein	Unreviewed	Unreviewed	Biosynthesis	Non-enveloped	DNA (ds)	26.13	L7Y3E4	1235314	Viruses	Megavirales	Mimiviridae	undef	Megavirus_chiliensis	5774	Eukaryota	undef	undef	undef	undef	Amoebidae	Amoeba	undef
Polyprotein	GO:0005198	structural molecule activity	Precursor protein	Non-enveloped	RNA (ss)	26.006	A6XP66	29271	Viruses	undef	Potyviridae	Potyvirus	Dasheen_mosaic_virus	69721	Eukaryota	Viridiplantae	Streptophyta	Liliopsida	Alismatales	Araceae	Zantedeschia	Zantedeschia_aethiopica
Putative uncharacterized protein z003L	Unreviewed	Unreviewed	Undefined	Non-enveloped	DNA (ds)	25.963	A7K7W3	322019	Viruses	Megavirales	Phycodnaviridae	Chlorovirus	Acanthocystis_turfacea_Chlorella_virus_1	554066	Eukaryota	Viridiplantae	Chlorophyta	Trebouxiophyceae	Chlorellales	Chlorellaceae	Chlorella	Chlorella_heliozoae
Putative uncharacterized protein B568L	Unreviewed	Unreviewed	Undefined	Non-enveloped	DNA (ds)	25.958	A7IX93	46021	Viruses	Megavirales	Phycodnaviridae	Chlorovirus	Paramecium_bursaria_Chlorella_virus_NY2A	114049	Eukaryota	Viridiplantae	Chlorophyta	Chlorophyceae	undef	undef	Chlorella	undef
Fusolin	Unreviewed	Unreviewed	Adsorption and entry	Enveloped	DNA (ds)	25.621	R4ZG23	1293540	Viruses	Megavirales	Poxviridae	Betaentomopoxvirus	Adoxophyes_honmai_entomopoxvirus_'L'	85585	Eukaryota	Metazoa	Arthropoda	Insecta	Lepidoptera	Tortricidae	Adoxophyes	Adoxophyes_honmai
Small capsomere-interacting protein	GO:0016032	viral process	Assembly	Enveloped	DNA (ds)	25.54	A0A060D3T3	1504288	Viruses	Herpesvirales	Herpesviridae	Macavirus	Bovine_gammaherpesvirus_6	9913	Eukaryota	Metazoa	Chordata	Mammalia	undef	Bovidae	Bos	Bos_taurus
Protein ORF10	Unreviewed	Unreviewed	Undefined	Enveloped	DNA (ds)	25.454	K7PCM4	317878	Viruses	Herpesvirales	Alloherpesviridae	Cyprinivirus	Cyprinid_herpesvirus_2	7957	Eukaryota	Metazoa	Chordata	Actinopteri	Cypriniformes	Cyprinidae	Carassius	Carassius_auratus
Group specific antigen	GO:0046718	viral entry into host cell	Adsorption and entry	Enveloped	RNA (ss)	25.44	Q6XZR9	11642	Viruses	undef	Retroviridae	Spumavirus	Simian_foamy_virus	9598	Eukaryota	Metazoa	Chordata	Mammalia	Primates	Hominidae	Pan	Pan_troglodytes
Major outer envelope glycoprotein-like protein	GO:0019031	viral envelope	Adsorption and entry	Enveloped	DNA (ds)	25.132	Q677U7	256729	Viruses	undef	Iridoviridae	Lymphocystivirus	Lymphocystis_disease_virus_-_isolate_China	8255	Eukaryota	Metazoa	Chordata	Actinopteri	Pleuronectiformes	Paralichthyidae	Paralichthys	Paralichthys_olivaceus
AMV151	unreviwed	unknown	unknown	Enveloped	DNA (ds)	25.104	Q9EMP8	28321	Viruses	Megavirales	Poxviridae	Betaentomopoxvirus	Amsacta_moorei_entomopoxvirus	340055	Eukaryota	Metazoa	Arthropoda	Insecta	Lepidoptera	Erebidae	Amsacta	undef
Putative uncharacterized protein	Unreviewed	Unreviewed	Undefined	Enveloped	DNA (ds)	25.068	D3TTP8	100217	Viruses	undef	Iridoviridae	Ranavirus	Epizootic_haematopoietic_necrosis_virus	8168	Eukaryota	Metazoa	Chordata	Actinopteri	Perciformes	Percidae	Perca	Perca_fluviatilis
ODV-E66	GO:0019031	viral envelope	Adsorption and entry	Enveloped	DNA (ds)	25.045	A0A0R7EYY4	1675862	Viruses	undef	Baculoviridae	Betabaculovirus	Diatraea_saccharalis_granulovirus	40085	Eukaryota	Metazoa	Arthropoda	Insecta	Lepidoptera	Crambidae	Diatraea	Diatraea_saccharalis
Uncharacterized protein	Unreviewed	Unreviewed	Undefined	Enveloped	DNA (ds)	24.978	A0A0D3R3J2	1620702	Viruses	undef	Iridoviridae	Ranavirus	German_gecko_ranavirus	402375	Eukaryota	Metazoa	Chordata	undef	Squamata	Gekkonidae	Uroplatus	Uroplatus_fimbriatus
Uncharacterized protein	Unreviewed	Unreviewed	Undefined	Enveloped	DNA (ds)	24.969	Q8JS13	192584	Viruses	undef	Baculoviridae	Betabaculovirus	Phthorimaea_operculella_granulovirus	192464	Eukaryota	Metazoa	Arthropoda	Insecta	Lepidoptera	Gelechiidae	Phthorimaea	Phthorimaea_operculella
Putative uncharacterized protein MAMA_R371	Unreviewed	Unreviewed	Undefined	Non-enveloped	DNA (ds)	24.924	G8ED14	554168	Viruses	Megavirales	Mimiviridae	undef	Acanthamoeba_castellanii_mamavirus	5755	Eukaryota	undef	undef	undef	Longamoebia	undef	Acanthamoeba	Acanthamoeba_castellanii
Putative uncharacterized protein R297	Unreviewed	Unreviewed	Undefined	Non-enveloped	DNA (ds)	24.924	E3VZP5	212035	Viruses	Megavirales	Mimiviridae	Mimivirus	Acanthamoeba_polyphaga_mimivirus	5757	Eukaryota	undef	undef	undef	Longamoebia	undef	Acanthamoeba	Acanthamoeba_polyphaga
Large tegument protein deneddylase	GO:0039693	viral DNA genome replication	Biosynthesis	Enveloped	DNA (ds)	24.837	K9MHU4	332937	Viruses	Herpesvirales	Herpesviridae	undef	Chimpanzee_alpha-1_herpesvirus	9598	Eukaryota	Metazoa	Chordata	Mammalia	Primates	Hominidae	Pan	Pan_troglodytes
Putative uncharacterized protein mg547	Unreviewed	Unreviewed	Undefined	Non-enveloped	DNA (ds)	24.819	G5CST2	1094892	Viruses	Megavirales	Mimiviridae	undef	Megavirus_chiliensis	5755	Eukaryota	undef	undef	undef	Longamoebia	undef	Acanthamoeba	Acanthamoeba_castellanii
Protein ORF113	Unreviewed	Unreviewed	Undefined	Enveloped	DNA (ds)	24.693	K7PBG5	317878	Viruses	Herpesvirales	Alloherpesviridae	Cyprinivirus	Cyprinid_herpesvirus_2	7957	Eukaryota	Metazoa	Chordata	Actinopteri	Cypriniformes	Cyprinidae	Carassius	Carassius_auratus
Protein ORF62	Unreviewed	Unreviewed	Undefined	Enveloped	DNA (ds)	24.533	A3QMN0	180230	Viruses	Herpesvirales	Alloherpesviridae	Cyprinivirus	Cyprinid_herpesvirus_3	7962	Eukaryota	Metazoa	Chordata	Actinopteri	Cypriniformes	Cyprinidae	Cyprinus	Cyprinus_carpio
Desmoplakin	unreviwed	efficient exit of nucleocapsids from the nucleus	Assembly	Enveloped	DNA (ds)	24.52	A0A172WZF3	1850906	Viruses	undef	Baculoviridae	Alphabaculovirus	Catopsilia_pomona_nucleopolyhedrovirus	320267	Eukaryota	Metazoa	Arthropoda	Insecta	Lepidoptera	Pieridae	Catopsilia	Catopsilia_pomona
Multifunctional expression regulator	GO:0006355	regulation of transcription, DNA-templated	Biosynthesis	Enveloped	DNA (ds)	24.47	A0A0B4Q5K5	10371	Viruses	Herpesvirales	Herpesviridae	Percavirus	Equid_gammaherpesvirus_5	9796	Eukaryota	Metazoa	Chordata	Mammalia	Perissodactyla	Equidae	Equus	Equus_caballus
Gag protein	GO:0075521	microtubule-dependent intracellular transport of viral material towards nucleus	assembly	Enveloped	RNA (ss)	24.323	K7Z2A6	11642	Viruses	undef	Retroviridae	Spumavirus	Simian_foamy_virus	9598	Eukaryota	Metazoa	Chordata	Mammalia	Primates	Hominidae	Pan	Pan_troglodytes
Immunodominant virion protein	Unreviewed	Unreviewed	suppression by virus of host complement activation	Enveloped	DNA (ds)	24.244	A0A068EGC6	10264	Viruses	Megavirales	Poxviridae	Avipoxvirus	Pigeonpox_virus	8932	Eukaryota	Metazoa	Chordata	Aves	Columbiformes	Columbidae	Columba	Columba_livia
Kaposi's sarcoma-associated herpes-like virus ORF73 homolog	Unreviewed	Unreviewed	Undefined	Enveloped	DNA (ds)	24.038	Q98148	37296	Viruses	Herpesvirales	Herpesviridae	Rhadinovirus	Human herpesvirus 8 type	9606	Eukaryota	Metazoa	Chordata	Mammalia	Primates	Hominidae	Homo	Homo_sapiens
Latent nuclear antigen	Unreviewed	Unreviewed	Undefined	Enveloped	DNA (ds)	23.98	Q9DUM3	37296	Viruses	Herpesvirales	Herpesviridae	Rhadinovirus	Human herpesvirus 8 type	9606	Eukaryota	Metazoa	Chordata	Mammalia	Primates	Hominidae	Homo	Homo_sapiens
Ubiquitin E3 ligase ICP0	GO:0016874	ligase activity	Biosynthesis	Enveloped	DNA (ds)	23.918	X2FBW2	340907	Viruses	Herpesvirales	Herpesviridae	Simplexvirus	Papiine_alphaherpesvirus_2	9606	Eukaryota	Metazoa	Chordata	Mammalia	Primates	Hominidae	Homo	Homo_sapiens
Nucleocapsid protein	GO:0019013	viral nucleocapsid	Biosynthesis	Enveloped	RNA (ss)	23.894	A0A1W5YKT5	1508220	Viruses	Nidovirales	Coronaviridae	undef	Bat_coronavirus	27671	Eukaryota	Metazoa	Chordata	Mammalia	Chiroptera	Vespertilionidae	Pipistrellus	undef
Putative uncharacterized protein	Unreviewed	Unreviewed	Undefined	Non-enveloped	DNA (ds)	23.837	G9E619	373996	Viruses	Megavirales	Phycodnaviridae	Prasinovirus	Micromonas_pusilla_virus_SP1	38833	Eukaryota	Viridiplantae	Chlorophyta	Mamiellophyceae	Mamiellales	Mamiellaceae	Micromonas	Micromonas_pusilla
Myristylated IMV envelope protein	GO:0016021	integral component of membrane	Adsorption and entry	Non-enveloped	DNA (ds)	23.734	L7RD84	1269028	Viruses	Megavirales	Mimiviridae	undef	Moumouvirus	5757	Eukaryota	undef	undef	undef	Longamoebia	undef	Acanthamoeba	Acanthamoeba_polyphaga
Putative uncharacterized protein	Unreviewed	Unreviewed	Undefined	Non-enveloped	DNA (ds)	23.724	E5EQG1	880161	Viruses	Megavirales	Phycodnaviridae	Prasinovirus	Micromonas_sp._RCC1109_virus_MpV1	38833	Eukaryota	Viridiplantae	Chlorophyta	Mamiellophyceae	Mamiellales	Mamiellaceae	Micromonas	Micromonas_pusilla
Putative uncharacterized protein	Unreviewed	Unreviewed	Undefined	Non-enveloped	DNA (ds)	23.532	E4WLN2	696472	Viruses	Megavirales	Phycodnaviridae	undef	Ostreococcus_tauri_virus_2	70448	Eukaryota	Viridiplantae	Chlorophyta	Mamiellophyceae	Mamiellales	Bathycoccaceae	Ostreococcus	Ostreococcus_tauri
Nucleocapsid protein	GO:0019013	viral nucleocapsid	Biosynthesis	Enveloped	DNA (ds)	23.448	A0A0Y0JI17	379529	Viruses	undef	Hytrosaviridae	Glossinavirus	Glossina_hytrovirus	7393	Eukaryota	Metazoa	Arthropoda	Insecta	Diptera	Glossinidae	Glossina	undef
Collagen triple helix	Unreviewed	Unreviewed	suppression by virus of host complement activation	Non-enveloped	DNA (ds)	23.177	A0A0N9QJ10	455364	Viruses	Megavirales	Phycodnaviridae	undef	Chrysochromulina_ericina_virus	156174	Eukaryota	undef	undef	undef	Prymnesiales	Prymnesiaceae	Haptolina	Haptolina_ericina
Coat protein	GO:0005198	structural molecule activity	structural	Non-enveloped	RNA (ss)	23.053	K4PA61	12224	Viruses	undef	Potyviridae	Potyvirus	Sugarcane_mosaic_virus	4577	Eukaryota	Viridiplantae	Streptophyta	Liliopsida	Poales	Poaceae	Zea	Zea_mays
Uncharacterized protein ORF148	Unreviewed	Unreviewed	Undefined	Enveloped	DNA (ds)	23.032	Q06VD5	328615	Viruses	undef	Ascoviridae	Ascovirus	Trichoplusia_ni_ascovirus_2c	7100	Eukaryota	Metazoa	Arthropoda	Insecta	Lepidoptera	Noctuidae	undef	undef
Uncharacterized protein	Unreviewed	Unreviewed	Undefined	Enveloped	DNA (ds)	22.985	A0A1P8VIZ3	1940555	Viruses	Herpesvirales	Betaherpesvirinae	Roseolovirus	Murine roseolovirus	10090	Eukaryota	Metazoa	Chordata	Mammalia	Rodentia	Muridae	Mus	Mus_musculus
ACH96160.1 vlf-1-like protein	GO:0003677	DNA binding	Biosynthesis	Enveloped	DNA (ds)	22.888	A0A1S5VG07	1654582	Viruses	undef	Nudiviridae	undef	Kallithea_virus	7227	Eukaryota	Metazoa	Arthropoda	Insecta	Diptera	Drosophilidae	Drosophila	Drosophila_melanogaster
Putative vlf-1	Unreviewed	Unreviewed	Undefined	Enveloped	DNA (ds)	22.888	A0A0F7KMV5	1654582	Viruses	undef	Nudiviridae	undef	Kallithea_virus	7227	Eukaryota	Metazoa	Arthropoda	Insecta	Diptera	Drosophilidae	Drosophila	Drosophila_melanogaster
Putative uncharacterized protein MAMA_R809	Unreviewed	Unreviewed	Undefined	Non-enveloped	DNA (ds)	22.734	G8EBE3	554168	Viruses	Megavirales	Mimiviridae	undef	Acanthamoeba_castellanii_mamavirus	5755	Eukaryota	undef	undef	undef	Longamoebia	undef	Acanthamoeba	Acanthamoeba_castellanii
Putative uncharacterized protein R692	Unreviewed	Unreviewed	Undefined	Non-enveloped	DNA (ds)	22.734	F8V6N0	212035	Viruses	Megavirales	Mimiviridae	Mimivirus	Acanthamoeba_polyphaga_mimivirus	5757	Eukaryota	undef	undef	undef	Longamoebia	undef	Acanthamoeba	Acanthamoeba_polyphaga
Uncharacterized protein	Unreviewed	Unreviewed	Undefined	Enveloped	DNA (ds)	22.691	W8QE09	1465751	Viruses	undef	Iridoviridae	undef	Anopheles_minimus_irodovirus	112268	Eukaryota	Metazoa	Arthropoda	Insecta	Diptera	Culicidae	Anopheles	Anopheles_minimus
Desmoplakin	unreviwed	efficient exit of nucleocapsids from the nucleus	Assembly	Enveloped	DNA (ds)	22.607	S5MKX0	1367205	Viruses	undef	Baculoviridae	Alphabaculovirus	Choristoneura_rosaceana_alphabaculovirus	27543	Eukaryota	Metazoa	Arthropoda	Insecta	Lepidoptera	Tortricidae	Choristoneura	Choristoneura_rosaceana
Major outer envelope glycoprotein-like protein	GO:0019031	viral envelope	Adsorption and entry	Enveloped	DNA (ds)	22.584	A0A1B2RW38	1898060	Viruses	undef	Iridoviridae	Lymphocystivirus	Lymphocystis_disease_virus_Sa	8175	Eukaryota	Metazoa	Chordata	Actinopteri	Spariformes	Sparidae	Sparus	Sparus_aurata
Putative viral A-type inclusion protein	Unreviewed	Unreviewed	Undefined	Non-enveloped	DNA (ds)	22.38	A0A120HTH7	1785753	Viruses	Megavirales	Phycodnaviridae	Prasinovirus	Ostreococcus_tauri_virus_OtV5	70448	Eukaryota	Viridiplantae	Chlorophyta	Mamiellophyceae	Mamiellales	Bathycoccaceae	Ostreococcus	Ostreococcus_tauri
Uncharacterized protein	Unreviewed	Unreviewed	Undefined	Enveloped	DNA (ds)	22.345	R4ZDM7	10288	Viruses	Megavirales	Poxviridae	Betaentomopoxvirus	Choristoneura_biennis_entomopoxvirus	7141	Eukaryota	Metazoa	Arthropoda	Insecta	Lepidoptera	Tortricidae	Choristoneura	Choristoneura_fumiferana
Uncharacterized protein	Unreviewed	Unreviewed	Undefined	Enveloped	DNA (ds)	22.345	R4ZE70	1293539	Viruses	Megavirales	Poxviridae	Betaentomopoxvirus	Choristoneura_rosaceana_entomopoxvirus_'L'	27543	Eukaryota	Metazoa	Arthropoda	Insecta	Lepidoptera	Tortricidae	Choristoneura	Choristoneura_rosaceana
Putative uncharacterized protein mg428	Unreviewed	Unreviewed	Undefined	Non-enveloped	DNA (ds)	22.32	G5CT70	1094892	Viruses	Megavirales	Mimiviridae	undef	Megavirus_chiliensis	5755	Eukaryota	undef	undef	undef	Longamoebia	undef	Acanthamoeba	Acanthamoeba_castellanii
Protein P	GO:0005198	structural molecule activity	Biosynthesis	Enveloped	DNA (ds)	22.221	A0A0A7DQ32	1303386	Viruses	undef	Hepadnaviridae	undef	Bat_hepatitis_virus	187007	Eukaryota	Metazoa	Chordata	Mammalia	Chiroptera	Vespertilionidae	Miniopterus	Miniopterus_fuliginosus
39 kDa core protein	unreviewed	unreviewed	Structural	Enveloped	DNA (ds)	22.105	Q4F8B5	336486	Viruses	Megavirales	Poxviridae	Avipoxvirus	Turkeypox_virus	9103	Eukaryota	Metazoa	Chordata	Aves	Galliformes	Phasianidae	Meleagris	Meleagris_gallopavo
FP-39K	Unreviewed	Unreviewed	undefined	Enveloped	DNA (ds)	22.105	O72911	10261	Viruses	Megavirales	Poxviridae	Avipoxvirus	Fowlpox_virus	7742	Eukaryota	Metazoa	Chordata	undef	undef	undef	undef	undef
Methyltransferase	GO:0008168	methyltransferase activity	Maturation	Enveloped	DNA (ds)	21.954	G9I0B9	1128424	Viruses	undef	Nudiviridae	undef	Heliothis_zea_nudivirus	7113	Eukaryota	Metazoa	Arthropoda	Insecta	Lepidoptera	Noctuidae	Helicoverpa	Helicoverpa_zea
ORF2b	Unreviewed	Unreviewed	Undefined	Enveloped	RNA (ss)	21.925	M4JWT0	1286141	Viruses	Nidovirales	Mesoniviridae	undef	Meno_virus	139055	Eukaryota	Metazoa	Arthropoda	Insecta	Diptera	Culicidae	Uranotaenia	undef
Putative uncharacterized protein EPL-7	Unreviewed	Unreviewed	Undefined	Enveloped	DNA (ds)	21.892	A0T039	256130	Viruses	undef	Polydnaviridae	Bracovirus	Cotesia_plutellae_polydnavirus	217443	Eukaryota	Metazoa	Arthropoda	Insecta	Hymenoptera	Braconidae	Cotesia	Cotesia_vestalis
Putative uncharacterized protein HVT076	Unreviewed	Unreviewed	Undefined	Enveloped	DNA (ds)	21.843	Q9DH26	37108	Viruses	Herpesvirales	Herpesviridae	Mardivirus	Meleagrid_alphaherpesvirus_1	9031	Eukaryota	Metazoa	Chordata	Aves	Galliformes	Phasianidae	Gallus	Gallus_gallus
Deneddylase	GO:0039693	viral DNA genome replication	Biosynthesis	Enveloped	DNA (ds)	21.823	A0A181ZFG9	10299	Viruses	Herpesvirales	Herpesviridae	Simplexvirus	Human herpes simplex virus 1	9606	Eukaryota	Metazoa	Chordata	Mammalia	Primates	Hominidae	Homo	Homo_sapiens
Bov1.b3	Unreviewed	Unreviewed	unknown	Enveloped	DNA (ds)	21.795	A0A060D2W6	1504288	Viruses	Herpesvirales	Herpesviridae	Macavirus	Bovine_gammaherpesvirus_6	9913	Eukaryota	Metazoa	Chordata	Mammalia	undef	Bovidae	Bos	Bos_taurus
Protein ORF83	Unreviewed	Unreviewed	Undefined	Enveloped	DNA (ds)	21.765	D2E8D4	1283343	Viruses	Herpesvirales	Alloherpesviridae	Cyprinivirus	Anguillid herpesvirus 1	7936	Eukaryota	Metazoa	Chordata	Actinopteri	Anguilliformes	Anguillidae	Anguilla	Anguilla_anguilla
ORF83	Unreviewed	Unreviewed	Undefined	Enveloped	DNA (ds)	21.615	A0A1J0REH4	150286	Viruses	Herpesvirales	Alloherpesviridae	Cyprinivirus	Anguillid_herpesvirus_1	7936	Eukaryota	Metazoa	Chordata	Actinopteri	Anguilliformes	Anguillidae	Anguilla	Anguilla_anguilla
Uncharacterized protein	Unreviewed	Unreviewed	Undefined	Enveloped	DNA (ds)	21.601	R4ZDG4	1293540	Viruses	Megavirales	Poxviridae	Betaentomopoxvirus	Adoxophyes_honmai_entomopoxvirus_'L'	85585	Eukaryota	Metazoa	Arthropoda	Insecta	Lepidoptera	Tortricidae	Adoxophyes	Adoxophyes_honmai
Putative thioredoxin	GO:0039526	modulation by virus of host apoptotic process	virus-induced change in the morphological, biochemical, or growth parameters of a cell.	Non-enveloped	DNA (ds)	21.597	V9SDY8	1421067	Viruses	undef	Marseilleviridae	undef	Tunisvirus_fontaine2	5756	Eukaryota	undef	undef	undef	Longamoebia	undef	Acanthamoeba	Acanthamoeba_sp.
ORF2b	Unreviewed	Unreviewed	Undefined	Enveloped	RNA (ss)	21.56	M4JYQ5	1286140	Viruses	Nidovirales	Mesoniviridae	undef	Hana_virus	7174	Eukaryota	Metazoa	Arthropoda	Insecta	Diptera	Culicidae	Culex	undef
Uncharacterized protein	Unreviewed	Unreviewed	Undefined	Enveloped	DNA (ds)	21.498	A0A0R8HK46	10258	Viruses	Megavirales	Poxviridae	Parapoxvirus	Orf_virus	9925	Eukaryota	Metazoa	Chordata	Mammalia	undef	Bovidae	Capra	Capra_hircus
Putative WD repeat-containing protein	Unreviewed	Unreviewed	Biosynthesis	Non-enveloped	DNA (ds)	21.484	E3VZI3	212035	Viruses	Megavirales	Mimiviridae	Mimivirus	Acanthamoeba_polyphaga_mimivirus	5757	Eukaryota	undef	undef	undef	Longamoebia	undef	Acanthamoeba	Acanthamoeba_polyphaga
Putative uncharacterized protein MAMA_L331	Unreviewed	Unreviewed	Undefined	Non-enveloped	DNA (ds)	21.484	G8ECX7	554168	Viruses	Megavirales	Mimiviridae	undef	Acanthamoeba_castellanii_mamavirus	5755	Eukaryota	undef	undef	undef	Longamoebia	undef	Acanthamoeba	Acanthamoeba_castellanii
Uncharacterized WD repeat-containing protein L264	Unreviewed	Unreviewed	Undefined	Non-enveloped	DNA (ds)	21.484	Q5UPU7	212035	Viruses	Megavirales	Mimiviridae	Mimivirus	Acanthamoeba_polyphaga_mimivirus	5757	Eukaryota	undef	undef	undef	Longamoebia	undef	Acanthamoeba	Acanthamoeba_polyphaga
Uncharacterized protein	Unreviewed	Unreviewed	Undefined	Non-enveloped	DNA (ds)	21.309	A0A146JK74	1826170	Viruses	undef	Marseilleviridae	undef	Tokyovirus_A1	5755	Eukaryota	undef	undef	undef	Longamoebia	undef	Acanthamoeba	Acanthamoeba_castellanii
Envelope protein	GO:0019031	viral envelope	Adsorption and entry	Enveloped	DNA (ds)	21.268	A0A0S2E6W9	342409	Viruses	undef	Nimaviridae	Whispovirus	White_spot_syndrome_virus	6657	Eukaryota	Metazoa	Arthropoda	undef	undef	undef	undef	undef
Wsv238	Unreviewed	Unreviewed	Undefined	Enveloped	DNA (ds)	21.268	Q8VAY1	654913	Viruses	undef	Nimaviridae	Whispovirus	White_spot_syndrome_virus	6657	Eukaryota	Metazoa	Arthropoda	undef	undef	undef	undef	undef
Putative thioredoxin	GO:0039526	modulation by virus of host apoptotic process	virus-induced change in the morphological, biochemical, or growth parameters of a cell.	Non-enveloped	DNA (ds)	21.165	A0A142CKB9	1813599	Viruses	undef	Marseilleviridae	Marseillevirus	Brazilian_marseillevirus	5755	Eukaryota	undef	undef	undef	Longamoebia	undef	Acanthamoeba	Acanthamoeba_castellanii
Small capsomere-interacting protein	GO:0016032	viral process	Assembly	Enveloped	DNA (ds)	21.141	A1BM55	10398	Viruses	Herpesvirales	Herpesviridae	Macavirus	Ovine_gammaherpesvirus_2	9940	Eukaryota	Metazoa	Chordata	Mammalia	undef	Bovidae	Ovis	Ovis_aries
Collagen and repeat containing protein	Unreviewed	Unreviewed	Unidentified	Non-enveloped	DNA (ds)	21.071	A0A0N9R0T6	455364	Viruses	Megavirales	Phycodnaviridae	undef	Chrysochromulina_ericina_virus	156174	Eukaryota	undef	undef	undef	Prymnesiales	Prymnesiaceae	Haptolina	Haptolina_ericina
ORF 2b	Unreviewed	Unreviewed	Undefined	Enveloped	RNA (ss)	21.052	X4Y254	1482319	Viruses	Nidovirales	Mesoniviridae	undef	Casuarina_virus	569586	Eukaryota	Metazoa	Arthropoda	Insecta	Diptera	Culicidae	Coquillettidia	Coquillettidia_xanthogaster
Putative uncharacterized protein	Unreviewed	Unreviewed	Undefined	Enveloped	DNA (ds)	21.016	Q80LN9	224399	Viruses	undef	Baculoviridae	Alphabaculovirus	Adoxophyes_honmai_nucleopolyhedrovirus	85585	Eukaryota	Metazoa	Arthropoda	Insecta	Lepidoptera	Tortricidae	Adoxophyes	Adoxophyes_honmai
Protein ORF84	Unreviewed	Unreviewed	Undefined	Enveloped	DNA (ds)	20.979	Q75N48	180230	Viruses	Herpesvirales	Alloherpesviridae	Cyprinivirus	Cyprinid_herpesvirus_3	7962	Eukaryota	Metazoa	Chordata	Actinopteri	Cypriniformes	Cyprinidae	Cyprinus	Cyprinus_carpio
Capsid protein p87	GO:0005198	structural molecule activity	structure	Enveloped	DNA (ds)	20.895	P17930	262177	Viruses	undef	Baculoviridae	Alphabaculovirus	Orgyia_pseudotsugata_multiple_nucleopolyhedrovirus	33414	Eukaryota	Metazoa	Arthropoda	Insecta	Lepidoptera	Lymantriidae	Orgyia	Orgyia_pseudotsugata
Gp41	GO:0005198	structural molecule activity	Adsorption and entry	Enveloped	DNA (ds)	20.888	S5MQD7	1367203	Viruses	undef	Baculoviridae	Alphabaculovirus	Hemileuca_sp._nucleopolyhedrovirus	40089	Eukaryota	Metazoa	Arthropoda	Insecta	Lepidoptera	Saturniidae	Hemileuca	undef
Large T-antigen	GO:0006260	DNA replication	Biosynthesis	Non-enveloped	DNA (ds)	20.86	J3Z5R0	1606502	Viruses	undef	Polyomaviridae	Alphapolyomavirus	Carollia_perspicillata_polyomavirus_1	40233	Eukaryota	Metazoa	Chordata	Mammalia	Chiroptera	Phyllostomidae	Carollia	Carollia_perspicillata
ACH96157.1 GrBNV gp78-like protein	unreviwed	Unreviewed	Undefined	Enveloped	DNA (ds)	20.792	A0A1S5VG10	1654582	Viruses	undef	Nudiviridae	undef	Kallithea_virus	7227	Eukaryota	Metazoa	Arthropoda	Insecta	Diptera	Drosophilidae	Drosophila	Drosophila_melanogaster
Nucleocapsid protein	GO:0019013	viral nucleocapsid	Biosynthesis	Enveloped	RNA (ss)	20.774	Q70KP7	237020	Viruses	Nidovirales	Coronaviridae	Torovirus	Porcine_torovirus	9823	Eukaryota	Metazoa	Chordata	Mammalia	undef	Suidae	Sus	Sus_scrofa
Uncharacterized protein	Unreviewed	Unreviewed	Undefined	Enveloped	DNA (ds)	20.766	I6V9E1	271108	Viruses	undef	Baculoviridae	Alphabaculovirus	Bombyx_mori_nucleopolyhedrovirus	7091	Eukaryota	Metazoa	Arthropoda	Insecta	Lepidoptera	Bombycidae	Bombyx	Bombyx_mori
Polyprotein	GO:0005198	structural molecule activity	Precursor protein	Non-enveloped	RNA (ss)	20.75	A4F348	41763	Viruses	undef	Potyviridae	Rymovirus	Agropyron_mosaic_virus	4565	Eukaryota	Viridiplantae	Streptophyta	Liliopsida	Poales	Poaceae	Triticum	Triticum_aestivum
Viral polyprotein	GO:0003723	RNA binding	Biosynthesis	Non-enveloped	RNA (ss)	20.728	Q91QR7	12224	Viruses	undef	Potyviridae	Potyvirus	Sugarcane_mosaic_virus	4577	Eukaryota	Viridiplantae	Streptophyta	Liliopsida	Poales	Poaceae	Zea	Zea_mays
Putative uncharacterized protein M015L	Unreviewed	Unreviewed	Undefined	Non-enveloped	DNA (ds)	20.628	A7IT95	346932	Viruses	Megavirales	Phycodnaviridae	Chlorovirus	Paramecium_bursaria_Chlorella_virus_A1	74790	Eukaryota	undef	undef	Oligohymenophorea	Peniculida	Parameciidae	Paramecium	Paramecium_bursaria
Putative uncharacterized protein MAMA_L527	Unreviewed	Unreviewed	Undefined	Non-enveloped	DNA (ds)	20.605	G8EDF7	554168	Viruses	Megavirales	Mimiviridae	undef	Acanthamoeba_castellanii_mamavirus	5755	Eukaryota	undef	undef	undef	Longamoebia	undef	Acanthamoeba	Acanthamoeba_castellanii
Putative uncharacterized protein L442	Unreviewed	Unreviewed	Undefined	Non-enveloped	DNA (ds)	20.605	E3VY08	212035	Viruses	Megavirales	Mimiviridae	Mimivirus	Acanthamoeba_polyphaga_mimivirus	5757	Eukaryota	undef	undef	undef	Longamoebia	undef	Acanthamoeba	Acanthamoeba_polyphaga
Collagen-like protein	Unreviewed	Unreviewed	structural	Non-enveloped	DNA (ds)	20.463	L7Y5G5	1235314	Viruses	Megavirales	Mimiviridae	undef	Megavirus_chiliensis	5774	Eukaryota	undef	undef	undef	undef	Amoebidae	Amoeba	undef
Orf virus homologue of retroviral pseudoprotease protein	GO:0008233	peptidase activity	assembly	Enveloped	DNA (ds)	20.309	Q85302	10258	Viruses	Megavirales	Poxviridae	Parapoxvirus	Orf_virus	9925	Eukaryota	Metazoa	Chordata	Mammalia	undef	Bovidae	Capra	Capra_hircus
Putative methyl transferase	GO:0008168	methyltransferase activity	Biosynthesis	Enveloped	DNA (ds)	20.272	Q8JKS4	29250	Viruses	undef	Nudiviridae	undef	Heliothis_zea_nudivirus	7111	Eukaryota	Metazoa	Arthropoda	Insecta	Lepidoptera	Noctuidae	Trichoplusia	Trichoplusia_ni
Protein IF	Unreviewed	Unreviewed	Undefined	Enveloped	DNA (ds)	20.125	G8HKI2	10386	Viruses	Herpesvirales	Herpesviridae	Iltovirus	Gallid herpesvirus 1	9031	Eukaryota	Metazoa	Chordata	Aves	Galliformes	Phasianidae	Gallus	Gallus_gallus
Putative uncharacterized protein mg496	Unreviewed	Unreviewed	Undefined	Non-enveloped	DNA (ds)	20.053	G5CSG9	1094892	Viruses	Megavirales	Mimiviridae	undef	Megavirus_chiliensis	5755	Eukaryota	undef	undef	undef	Longamoebia	undef	Acanthamoeba	Acanthamoeba_castellanii
Capsid scaffolding protein	GO:0004252	serine-type endopeptidase activity	assembly	Enveloped	DNA (ds)	19.968	A0A1P8VIX4	1940555	Viruses	Herpesvirales	Betaherpesvirinae	Roseolovirus	Murine roseolovirus	10090	Eukaryota	Metazoa	Chordata	Mammalia	Rodentia	Muridae	Mus	Mus_musculus
Putative gp78-like protein	Unreviewed	Unreviewed	Undefined	Enveloped	DNA (ds)	19.896	A0A0F7KLN2	1654582	Viruses	undef	Nudiviridae	undef	Kallithea_virus	7227	Eukaryota	Metazoa	Arthropoda	Insecta	Diptera	Drosophilidae	Drosophila	Drosophila_melanogaster
Uncharacterized protein	Unreviewed	Unreviewed	Undefined	Non-enveloped	DNA (ds)	19.876	A0A1C9C5E6	97195	Viruses	Megavirales	Phycodnaviridae	Raphidovirus	Heterosigma_akashiwo_virus_01	2829	Eukaryota	undef	undef	Raphidophyceae	Chattonellales	Chattonellaceae	Heterosigma	Heterosigma_akashiwo
Uncharacterized protein	Unreviewed	Unreviewed	Undefined	Enveloped	DNA (ds)	19.827	A0A109WZB2	1750712	Viruses	undef	Baculoviridae	Betabaculovirus	Cnaphalocrocis_medinalis_granulovirus	437488	Eukaryota	Metazoa	Arthropoda	Insecta	Lepidoptera	Crambidae	Cnaphalocrocis	Cnaphalocrocis_medinalis
Envelope glycoprotein gp160	GO:0005198	structural molecule activity	Adsorption and entry	Enveloped	RNA (ss)	19.808	E5RVW7	11676	Viruses	undef	Retroviridae	Lentivirus	Human_immunodeficiency_virus_1	9606	Eukaryota	Metazoa	Chordata	Mammalia	Primates	Hominidae	Homo	Homo_sapiens
LMP1	GO:0019087	transformation of host cell by virus	virus-induced change in the morphological, biochemical, or growth parameters of a cell.	Enveloped	DNA (ds)	19.748	Q66043	45455	Viruses	Herpesvirales	Herpesviridae	Lymphocryptovirus	Macacine_gammaherpesvirus_4	9544	Eukaryota	Metazoa	Chordata	Mammalia	Primates	Cercopithecidae	Macaca	Macaca_mulatta
Desmoplakin	unreviwed	efficient exit of nucleocapsids from the nucleus	Assembly	Enveloped	DNA (ds)	19.71	A0A077CZ77	78219	Viruses	undef	Baculoviridae	Alphabaculovirus	Mamestra_brassicae_multiple_nucleopolyhedrovirus	7088	Eukaryota	Metazoa	Arthropoda	Insecta	Lepidoptera	undef	undef	undef
Desmoplakin	unreviwed	efficient exit of nucleocapsids from the nucleus	Assembly	Enveloped	DNA (ds)	19.71	B7SUG4	559170	Viruses	undef	Baculoviridae	Alphabaculovirus	Mamestra_configurata_nucleopolyhedrovirus_B	29058	Eukaryota	Metazoa	Arthropoda	Insecta	Lepidoptera	Noctuidae	Helicoverpa	Helicoverpa_armigera
Desmoplakin-like protein	unreviwed	efficient exit of nucleocapsids from the nucleus	Assembly	Enveloped	DNA (ds)	19.686	A1YRB2	1307954	Viruses	undef	Baculoviridae	Alphabaculovirus	Maruca_vitrata_nucleopolyhedrovirus	13123	Eukaryota	Metazoa	Arthropoda	Insecta	Lepidoptera	Lymantriidae	Lymantria	Lymantria_dispar
Uncharacterized protein	Unreviewed	Unreviewed	Undefined	Enveloped	DNA (ds)	19.648	Q8B9I6	654904	Viruses	undef	Baculoviridae	Alphabaculovirus	Autographa_californica_multiple_nucleopolyhedrovirus	7113	Eukaryota	Metazoa	Arthropoda	Insecta	Lepidoptera	Noctuidae	Helicoverpa	Helicoverpa_zea
Gag polyprotein	GO:0039660	structural constituent of virion	Precursor protein	Enveloped	RNA (ss)	19.619	P27400	11644	Viruses	undef	Retroviridae	Spumavirus	African_green_monkey_simian_foamy_virus	9534	Eukaryota	Metazoa	Chordata	Mammalia	Primates	Cercopithecidae	Chlorocebus	Chlorocebus_aethiops
Protein ORF68	Unreviewed	Unreviewed	Undefined	Enveloped	DNA (ds)	19.604	K7PBF7	317878	Viruses	Herpesvirales	Alloherpesviridae	Cyprinivirus	Cyprinid_herpesvirus_2	7957	Eukaryota	Metazoa	Chordata	Actinopteri	Cypriniformes	Cyprinidae	Carassius	Carassius_auratus
Orf104	Unreviewed	Unreviewed	Undefined	Enveloped	DNA (ds)	19.501	Q8JKK9	29250	Viruses	undef	Nudiviridae	undef	Heliothis_zea_nudivirus	7111	Eukaryota	Metazoa	Arthropoda	Insecta	Lepidoptera	Noctuidae	Trichoplusia	Trichoplusia_ni
Uncharacterized protein	Unreviewed	Unreviewed	Undefined	Enveloped	DNA (ds)	19.491	W8W197	345198	Viruses	undef	Iridoviridae	Iridovirus	Invertebrate_iridescent_virus_22	7191	Eukaryota	Metazoa	Arthropoda	Insecta	Diptera	Simuliidae	Simulium	undef
Multifunctional expression regulator	GO:0006355	regulation of transcription, DNA-templated	Biosynthesis	Enveloped	DNA (ds)	19.467	A0A0G2TN40	10359	Viruses	Herpesvirales	Herpesviridae	Cytomegalovirus	Human herpesvirus 5	9606	Eukaryota	Metazoa	Chordata	Mammalia	Primates	Hominidae	Homo	Homo_sapiens
Nucleoprotein	GO:0003723	RNA binding	Biosynthesis	Enveloped	RNA (ss)	19.461	A0A0U1WHF4	1503292	Viruses	Nidovirales	Coronaviridae	Alphacoronavirus	BtRf-AlphaCoV/HuB2013	59479	Eukaryota	Metazoa	Chordata	Mammalia	Chiroptera	Rhinolophidae	Rhinolophus	Rhinolophus_ferrumequinum
52 kDa protein	GO:0019068	Virion assmbley	assembly	Non-enveloped	DNA (ds)	19.453	E0YC62	878329	Viruses	undef	Adenoviridae	Aviadenovirus	Turkey_aviadenovirus_B	9103	Eukaryota	Metazoa	Chordata	Aves	Galliformes	Phasianidae	Meleagris	Meleagris_gallopavo
Repeat protein	Unreviewed	Unreviewed	Undefined	Non-enveloped	DNA (ds)	19.437	M1PNF3	1247379	Viruses	Megavirales	Mimiviridae	undef	Moumouvirus	5774	Eukaryota	undef	undef	undef	undef	Amoebidae	Amoeba	undef
Protein ORF155	Unreviewed	Unreviewed	Undefined	Enveloped	DNA (ds)	19.405	K7PCM1	317858	Viruses	Herpesvirales	Alloherpesviridae	Cyprinivirus	Cyprinid_herpesvirus_1	7962	Eukaryota	Metazoa	Chordata	Actinopteri	Cypriniformes	Cyprinidae	Cyprinus	Cyprinus_carpio
Uncharacterized protein	Unreviewed	Unreviewed	Undefined	Non-enveloped	DNA (ds)	19.383	A0A0P0YLY9	1586713	Viruses	Megavirales	Phycodnaviridae	undef	Yellowstone_lake_phycodnavirus_1	1	undef	undef	undef	undef	undef	undef	undef	undef
Pp78/83	GO:0003779	actin binding	Assembly	Enveloped	DNA (ds)	19.355	V9XSG8	1987479	Viruses	undef	Baculoviridae	Alphabaculovirus	Choristoneura murinana nucleopolyhedrovirus	55057	Eukaryota	Metazoa	Arthropoda	Insecta	Lepidoptera	Noctuidae	Mamestra	Mamestra_brassicae
Putative uncharacterized protein	Unreviewed	Unreviewed	Undefined	Enveloped	DNA (ds)	19.317	B2YG60	523909	Viruses	undef	Hytrosaviridae	Muscavirus	Musca_hytrovirus	7370	Eukaryota	Metazoa	Arthropoda	Insecta	Diptera	Muscidae	Musca	Musca_domestica
ORF119, gene family 8	Unreviewed	Unreviewed	Undefined	Enveloped	DNA (ds)	19.312	Q91LC6	92652	Viruses	undef	Nimaviridae	Whispovirus	White_spot_syndrome_virus	6657	Eukaryota	Metazoa	Arthropoda	undef	undef	undef	undef	undef
p39 CAPSID	GO:0005198	structural molecule activity	structure	Enveloped	DNA (ds)	19.23	Q91GH6	70600	Viruses	undef	Baculoviridae	Alphabaculovirus	Epiphyas_postvittana_nucleopolyhedrovirus	7088	Eukaryota	Metazoa	Arthropoda	Insecta	Lepidoptera	undef	undef	undef
Putative uncharacterized protein	Unreviewed	Unreviewed	Undefined	Enveloped	DNA (ds)	19.088	A0T053	256130	Viruses	undef	Polydnaviridae	Bracovirus	Cotesia_plutellae_polydnavirus	217443	Eukaryota	Metazoa	Arthropoda	Insecta	Hymenoptera	Braconidae	Cotesia	Cotesia_vestalis
Viral capsid-associated protein	GO:0003779	actin binding	Assembly	Enveloped	DNA (ds)	19.087	A0A0S3IXB1	268591	Viruses	undef	Baculoviridae	Alphabaculovirus	Anticarsia_gemmatalis_multiple_nucleopolyhedrovirus	129554	Eukaryota	Metazoa	Arthropoda	Insecta	Lepidoptera	Noctuidae	Anticarsia	Anticarsia_gemmatalis
ORF2b	Unreviewed	Unreviewed	Undefined	Enveloped	RNA (ss)	19.06	M4JU06	1286142	Viruses	Nidovirales	Mesoniviridae	undef	Nse_virus	562834	Eukaryota	Metazoa	Arthropoda	Insecta	Diptera	Culicidae	Culex	Culex_nebulosus
Putative immediate early protein	Unreviewed	Unreviewed	Undefined	Enveloped	DNA (ds)	19.051	A0A060CY72	1504288	Viruses	Herpesvirales	Herpesviridae	Macavirus	Bovine_gammaherpesvirus_6	9913	Eukaryota	Metazoa	Chordata	Mammalia	undef	Bovidae	Bos	Bos_taurus
Putative uncharacterized protein	Unreviewed	Unreviewed	Undefined	Non-enveloped	DNA (ds)	19.051	E5ERF6	880162	Viruses	Megavirales	Phycodnaviridae	Prasinovirus	Ostreococcus_lucimarinus_virus_1	242159	Eukaryota	Viridiplantae	Chlorophyta	Mamiellophyceae	Mamiellales	Bathycoccaceae	Ostreococcus	Ostreococcus_'lucimarinus'
Putative uncharacterized protein orf31	Unreviewed	Unreviewed	Undefined	Enveloped	DNA (ds)	19.007	G9I057	1128424	Viruses	undef	Nudiviridae	undef	Heliothis_zea_nudivirus	7113	Eukaryota	Metazoa	Arthropoda	Insecta	Lepidoptera	Noctuidae	Helicoverpa	Helicoverpa_zea
Uncharacterized protein	Unreviewed	Unreviewed	Undefined	Non-enveloped	DNA (ds)	18.953	R4TQ47	251749	Viruses	Megavirales	Phycodnaviridae	Prymnesiovirus	Phaeocystis_globosa_virus	33658	Eukaryota	undef	undef	undef	Phaeocystales	Phaeocystaceae	Phaeocystis	Phaeocystis_globosa
Putative uncharacterized protein MSV177	Unreviewed	Unreviewed	Undefined	Enveloped	DNA (ds)	18.95	Q9YVR5	83191	Viruses	Megavirales	Poxviridae	undef	Melanoplus_sanguinipes_entomopoxvirus	65742	Eukaryota	Metazoa	Arthropoda	Insecta	Orthoptera	Acrididae	Melanoplus	Melanoplus_sanguinipes
Collagen triple helix repeat-containing protein	Unreviewed	Unreviewed	suppression by virus of host complement activation	Non-enveloped	DNA (ds)	18.919	A0A0G2YA27	212035	Viruses	Megavirales	Mimiviridae	Mimivirus	Acanthamoeba_polyphaga_mimivirus	5757	Eukaryota	undef	undef	undef	Longamoebia	undef	Acanthamoeba	Acanthamoeba_polyphaga
Desmoplakin protein	unreviwed	efficient exit of nucleocapsids from the nucleus	Assembly	Enveloped	DNA (ds)	18.876	A0A0R5RHS7	10455	Viruses	undef	Baculoviridae	Alphabaculovirus	Spodoptera frugiperda nuclear polyhedrosis virus	7088	Eukaryota	Metazoa	Arthropoda	Insecta	Lepidoptera	undef	undef	undef
Desmoplakin (Ac66)	unreviwed	efficient exit of nucleocapsids from the nucleus	Assembly	Enveloped	DNA (ds)	18.804	W0UYR9	10454	Viruses	undef	Baculoviridae	Alphabaculovirus	Spodoptera_exigua_multiple_nucleopolyhedrovirus	7088	Eukaryota	Metazoa	Arthropoda	Insecta	Lepidoptera	undef	undef	undef
Collagen-like protein 5	Unreviewed	Unreviewed	structural	Non-enveloped	DNA (ds)	18.642	Q5UPS6	212035	Viruses	Megavirales	Mimiviridae	Mimivirus	Acanthamoeba_polyphaga_mimivirus	5757	Eukaryota	undef	undef	undef	Longamoebia	undef	Acanthamoeba	Acanthamoeba_polyphaga
Collagen triple helix repeat containing protein	Unreviewed	Unreviewed	suppression by virus of host complement activation	Non-enveloped	DNA (ds)	18.642	G8ECV3	554168	Viruses	Megavirales	Mimiviridae	undef	Acanthamoeba_castellanii_mamavirus	5755	Eukaryota	undef	undef	undef	Longamoebia	undef	Acanthamoeba	Acanthamoeba_castellanii
Collagen triple helix repeat containing protein	Unreviewed	Unreviewed	suppression by virus of host complement activation	Non-enveloped	DNA (ds)	18.642	A0A0G2Y5K0	212035	Viruses	Megavirales	Mimiviridae	Mimivirus	Acanthamoeba_polyphaga_mimivirus	5757	Eukaryota	undef	undef	undef	Longamoebia	undef	Acanthamoeba	Acanthamoeba_polyphaga
Putative uncharacterized protein mg364	Unreviewed	Unreviewed	Undefined	Non-enveloped	DNA (ds)	18.533	G5CSN2	1094892	Viruses	Megavirales	Mimiviridae	undef	Megavirus_chiliensis	5755	Eukaryota	undef	undef	undef	Longamoebia	undef	Acanthamoeba	Acanthamoeba_castellanii
Putative uncharacterized protein N020L	Unreviewed	Unreviewed	Undefined	Non-enveloped	DNA (ds)	18.484	A7J674	399781	Viruses	Megavirales	Phycodnaviridae	Chlorovirus	Paramecium_bursaria_Chlorella_virus_A1	74790	Eukaryota	undef	undef	Oligohymenophorea	Peniculida	Parameciidae	Paramecium	Paramecium_bursaria
UL26.5	Unreviewed	Unreviewed	Assmbly	Enveloped	DNA (ds)	18.453	A2TIV9	104388	Viruses	Herpesvirales	Herpesviridae	Mardivirus	Anatid_herpesvirus_1	8830	Eukaryota	Metazoa	Chordata	Aves	Anseriformes	Anatidae	undef	undef
Uncharacterized protein	Unreviewed	Unreviewed	Undefined	Non-enveloped	DNA (ds)	18.395	A0A0P0YLZ7	1586712	Viruses	Megavirales	Mimiviridae	undef	Yellowstone_lake_mimivirus	1	undef	undef	undef	undef	undef	undef	undef	undef
Uncharacterized protein	Unreviewed	Unreviewed	Undefined	Non-enveloped	DNA (ds)	18.395	A0A1D6Y6Z4	1720526	Viruses	undef	Marseilleviridae	undef	Golden_Marseillevirus	5756	Eukaryota	undef	undef	undef	Longamoebia	undef	Acanthamoeba	Acanthamoeba_sp.
Uncharacterized protein	Unreviewed	Unreviewed	Undefined	Enveloped	DNA (ds)	18.394	S6DF19	1301279	Viruses	undef	Iridoviridae	Iridovirus	Invertebrate_iridovirus_22	7108	Eukaryota	Metazoa	Arthropoda	Insecta	Lepidoptera	Noctuidae	Spodoptera	Spodoptera_frugiperda
Putative desmoplakin	Unreviewed	Unreviewed	Undefined	Enveloped	DNA (ds)	18.376	Q8JM40	204440	Viruses	undef	Baculoviridae	Alphabaculovirus	Mamestra_configurata_nucleopolyhedrovirus_B	7107	Eukaryota	Metazoa	Arthropoda	Insecta	Lepidoptera	Noctuidae	Spodoptera	Spodoptera_exigua
Mannose-specific lectin	GO:0030246	carbohydrate binding	Undefined	Non-enveloped	DNA (ds)	18.23	M1PB08	1247379	Viruses	Megavirales	Mimiviridae	undef	Moumouvirus	5774	Eukaryota	undef	undef	undef	undef	Amoebidae	Amoeba	undef
PiraGV ORF27	Unreviwed	Unreviwed	Undefined	Enveloped	DNA (ds)	18.211	A0A0X9H2V9	1750712	Viruses	undef	Baculoviridae	Betabaculovirus	Cnaphalocrocis_medinalis_granulovirus	437488	Eukaryota	Metazoa	Arthropoda	Insecta	Lepidoptera	Crambidae	Cnaphalocrocis	Cnaphalocrocis_medinalis
Putative uncharacterized protein R705	Unreviewed	Unreviewed	Undefined	Non-enveloped	DNA (ds)	18.21	E3VZW3	212035	Viruses	Megavirales	Mimiviridae	Mimivirus	Acanthamoeba_polyphaga_mimivirus	5757	Eukaryota	undef	undef	undef	Longamoebia	undef	Acanthamoeba	Acanthamoeba_polyphaga
ORF1a	GO:0016021	integral component of membrane	Undefined	Non-enveloped	RNA (ss)	18.192	G1C9J2	1074210	Viruses	undef	Astroviridae	undef	Mouse_astrovirus_M-52/USA/2008	10090	Eukaryota	Metazoa	Chordata	Mammalia	Rodentia	Muridae	Mus	Mus_musculus
ORF2b	Unreviewed	Unreviewed	Undefined	Enveloped	RNA (ss)	18.17	W0NZL2	325676	Viruses	Nidovirales	Mesoniviridae	Alphamesonivirus	Alphamesonivirus_1	7157	Eukaryota	Metazoa	Arthropoda	Insecta	Diptera	Culicidae	undef	undef
Uncharacterized protein	Unreviewed	Unreviewed	Undefined	Enveloped	DNA (ds)	18.148	A0A1S5WL82	10243	Viruses	Megavirales	Poxviridae	Orthopoxvirus	Cowpox_virus	10129	Eukaryota	Metazoa	Chordata	Mammalia	Rodentia	Muridae	Apodemus	Apodemus_sylvaticus
Uncharacterized protein	Unreviewed	Unreviewed	Undefined	Non-enveloped	DNA (ds)	18.14	A0A0P0CKW9	1663210	Viruses	Megavirales	Phycodnaviridae	Prasinovirus	Ostreococcus_mediterraneus_virus_1	1486918	Eukaryota	Viridiplantae	Chlorophyta	Mamiellophyceae	Mamiellales	Bathycoccaceae	Ostreococcus	Ostreococcus_mediterraneus
EBNA3C	GO:0016032	viral process	Biosynthesis	Enveloped	DNA (ds)	18.019	A0A0U3TY20	10376	Viruses	Herpesvirales	Herpesviridae	Lymphocryptovirus	Epstein barr virus	9606	Eukaryota	Metazoa	Chordata	Mammalia	Primates	Hominidae	Homo	Homo_sapiens
Epstein-Barr nuclear antigen 6	GO:0006351	transcription, DNA-templated	Biosynthesis	Enveloped	DNA (ds)	18.019	Q3KST0	10376	Viruses	Herpesvirales	Herpesviridae	Lymphocryptovirus	Epstein barr virus	9606	Eukaryota	Metazoa	Chordata	Mammalia	Primates	Hominidae	Homo	Homo_sapiens
Gag	GO:0075521	microtubule-dependent intracellular transport of viral material towards nucleus	assembly	Enveloped	RNA (ss)	18.005	D5JWU5	747492	Viruses	undef	Retroviridae	Spumavirus	Simian_foamy_virus	9520	Eukaryota	Metazoa	Chordata	Mammalia	Primates	Cebidae	Saimiri	undef
Putative uncharacterized protein Z257L	Unreviewed	Unreviewed	Undefined	Non-enveloped	DNA (ds)	17.983	A7K8L7	322019	Viruses	Megavirales	Phycodnaviridae	Chlorovirus	Acanthocystis_turfacea_Chlorella_virus_1	554066	Eukaryota	Viridiplantae	Chlorophyta	Trebouxiophyceae	Chlorellales	Chlorellaceae	Chlorella	Chlorella_heliozoae
ORF FPV097 variola B22R gene family protein	Unreviewed	Unreviewed	Undefined	Enveloped	DNA (ds)	17.861	Q9J5C3	928301	Viruses	Megavirales	Poxviridae	Avipoxvirus	Fowlpox_virus	7742	Eukaryota	Metazoa	Chordata	undef	undef	undef	undef	undef
Collagen-like protein 4	Unreviewed	Unreviewed	structural	Non-enveloped	DNA (ds)	17.859	Q5UPS7	212035	Viruses	Megavirales	Mimiviridae	Mimivirus	Acanthamoeba_polyphaga_mimivirus	5757	Eukaryota	undef	undef	undef	Longamoebia	undef	Acanthamoeba	Acanthamoeba_polyphaga
Thioredoxin	GO:0015035	protein disulfide oxidoreductase activity	Biosynthesis	Non-enveloped	DNA (ds)	17.819	A0A146JIJ6	1826170	Viruses	undef	Marseilleviridae	undef	Tokyovirus_A1	5755	Eukaryota	undef	undef	undef	Longamoebia	undef	Acanthamoeba	Acanthamoeba_castellanii
Ac66-like protein	unreviwed	efficient exit of nucleocapsids from the nucleus	Biosynthesis	Enveloped	DNA (ds)	17.814	C3VNW2	640862	Viruses	undef	Baculoviridae	Alphabaculovirus	Bombyx_mori_nucleopolyhedrovirus	7092	Eukaryota	Metazoa	Arthropoda	Insecta	Lepidoptera	Bombycidae	Bombyx	Bombyx_mandarina
Membrane Allo46	Unreviewed	Unreviewed	Undefined	Enveloped	DNA (ds)	17.778	A0A0E3T6T8	317878	Viruses	Herpesvirales	Alloherpesviridae	Cyprinivirus	Cyprinid_herpesvirus_2	7957	Eukaryota	Metazoa	Chordata	Actinopteri	Cypriniformes	Cyprinidae	Carassius	Carassius_auratus
Putative uncharacterized protein mg777	Unreviewed	Unreviewed	Undefined	Non-enveloped	DNA (ds)	17.727	G5CRG9	1094892	Viruses	Megavirales	Mimiviridae	undef	Megavirus_chiliensis	5755	Eukaryota	undef	undef	undef	Longamoebia	undef	Acanthamoeba	Acanthamoeba_castellanii
Orf66	Unreviewed	Unreviewed	Undefined	Enveloped	DNA (ds)	17.72	U3RDL5	271108	Viruses	undef	Baculoviridae	Alphabaculovirus	Bombyx_mori_nucleopolyhedrovirus	7091	Eukaryota	Metazoa	Arthropoda	Insecta	Lepidoptera	Bombycidae	Bombyx	Bombyx_mori
EBNA3C latent protein	GO:0016032	viral process	Biosynthesis	Enveloped	DNA (ds)	17.697	A0A191T734	10376	Viruses	Herpesvirales	Herpesviridae	Lymphocryptovirus	Epstein barr virus	9606	Eukaryota	Metazoa	Chordata	Mammalia	Primates	Hominidae	Homo	Homo_sapiens
Putative nucleocapsid protein	Unreviewed	Unreviewed	Assembly	Enveloped	RNA (ss)	17.691	V5L060	325676	Viruses	Nidovirales	Mesoniviridae	Alphamesonivirus	Alphamesonivirus_1	7157	Eukaryota	Metazoa	Arthropoda	Insecta	Diptera	Culicidae	undef	undef
Uncharacterized protein	Unreviewed	Unreviewed	Undefined	Non-enveloped	DNA (ds)	17.644	A0A0P0YNE4	1586715	Viruses	Megavirales	Phycodnaviridae	undef	Yellowstone_lake_phycodnavirus_3	1	undef	undef	undef	undef	undef	undef	undef	undef
Occlusion derived virus envelope protein 66	GO:0019031	viral envelope	Adsorption and entry	Enveloped	DNA (ds)	17.615	Q8JS26	192584	Viruses	undef	Baculoviridae	Betabaculovirus	Phthorimaea_operculella_granulovirus	192464	Eukaryota	Metazoa	Arthropoda	Insecta	Lepidoptera	Gelechiidae	Phthorimaea	Phthorimaea_operculella
Putative uncharacterized protein	Unreviewed	Unreviewed	Undefined	Enveloped	DNA (ds)	17.595	B6S2J0	542343	Viruses	undef	Baculoviridae	Alphabaculovirus	Adoxophyes_orana_nucleopolyhedrovirus	480707	Eukaryota	Metazoa	Arthropoda	Insecta	Lepidoptera	Tortricidae	Adoxophyes	Adoxophyes_orana
Genome polyprotein	GO:0039660	structural constituent of virion	Precursor protein	Non-enveloped	RNA (ss)	17.58	A6XP83	110195	Viruses	Picornavirales	Picornaviridae	Aphthovirus	Foot-and-mouth_disease_virus	9913	Eukaryota	Metazoa	Chordata	Mammalia	undef	Bovidae	Bos	Bos_taurus
Large tegument protein	GO:0039708	nuclear capsid assembly	Assembly	Enveloped	DNA (ds)	17.566	A0A172DSF5	170325	Viruses	Herpesvirales	Herpesviridae	Varicellovirus	Canid_alphaherpesvirus_1	9615	Eukaryota	Metazoa	Chordata	Mammalia	Carnivora	Canidae	Canis	Canis_lupus
Protein ORF11	Unreviewed	Unreviewed	Undefined	Enveloped	DNA (ds)	17.557	A4FTB9	180230	Viruses	Herpesvirales	Alloherpesviridae	Cyprinivirus	Cyprinid_herpesvirus_3	7962	Eukaryota	Metazoa	Chordata	Actinopteri	Cypriniformes	Cyprinidae	Cyprinus	Cyprinus_carpio
Putative homeobox protein	GO:0003677	DNA binding	Biosynthesis	Non-enveloped	DNA (ds)	17.533	A0A0G2Y3W4	212035	Viruses	Megavirales	Mimiviridae	Mimivirus	Acanthamoeba_polyphaga_mimivirus	5757	Eukaryota	undef	undef	undef	Longamoebia	undef	Acanthamoeba	Acanthamoeba_polyphaga
Membrane protein A23	GO:0016021	integral component of membrane	Adsorption and entry	Enveloped	DNA (ds)	17.51	G8XT27	1535247	Viruses	Herpesvirales	Herpesviridae	Cytomegalovirus	Saimiriine_betaherpesvirus_4	9521	Eukaryota	Metazoa	Chordata	Mammalia	Primates	Cebidae	Saimiri	Saimiri_sciureus
Putative uncharacterized protein	Unreviewed	Unreviewed	Undefined	Enveloped	DNA (ds)	17.446	B7SVX2	566270	Viruses	undef	Baculoviridae	Alphabaculovirus	Spodoptera_litura_nucleopolyhedrovirus_II	69820	Eukaryota	Metazoa	Arthropoda	Insecta	Lepidoptera	Noctuidae	Spodoptera	Spodoptera_litura
AcOrf-66	unreviwed	unknown	unknown	Enveloped	DNA (ds)	17.439	S5G684	46015	Viruses	undef	Baculoviridae	Alphabaculovirus	Autographa_californica_multiple_nucleopolyhedrovirus	7088	Eukaryota	Metazoa	Arthropoda	Insecta	Lepidoptera	undef	undef	undef
Putative uncharacterized protein MAMA_L481	Unreviewed	Unreviewed	Undefined	Non-enveloped	DNA (ds)	17.399	G8EDB6	554168	Viruses	Megavirales	Mimiviridae	undef	Acanthamoeba_castellanii_mamavirus	5755	Eukaryota	undef	undef	undef	Longamoebia	undef	Acanthamoeba	Acanthamoeba_castellanii
Putative uncharacterized protein L399	Unreviewed	Unreviewed	Undefined	Non-enveloped	DNA (ds)	17.399	E3VXK5	212035	Viruses	Megavirales	Mimiviridae	Mimivirus	Acanthamoeba_polyphaga_mimivirus	5757	Eukaryota	undef	undef	undef	Longamoebia	undef	Acanthamoeba	Acanthamoeba_polyphaga
U86 protein	GO:0006355	regulation of transcription, DNA-templated	Biosynthesis	Enveloped	DNA (ds)	17.377	Q9WSZ8	36351	Viruses	Herpesvirales	Herpesviridae	Roseolovirus	Human_betaherpesvirus_6B	9606	Eukaryota	Metazoa	Chordata	Mammalia	Primates	Hominidae	Homo	Homo_sapiens
Capsid scaffolding protein	GO:0004252	serine-type endopeptidase activity	assembly	Enveloped	DNA (ds)	17.355	A0A075CZL5	768738	Viruses	Herpesvirales	Herpesviridae	Proboscivirus	Elephant_endotheliotropic_herpesvirus_5	9783	Eukaryota	Metazoa	Chordata	Mammalia	Proboscidea	Elephantidae	Elephas	Elephas_maximus
IAP-2	Unreviewed	Unreviewed	Undefined	Enveloped	DNA (ds)	17.338	D7F5S6	307461	Viruses	undef	Baculoviridae	Alphabaculovirus	Apocheima_cinerarium_nucleopolyhedrovirus	706528	Eukaryota	Metazoa	Arthropoda	Insecta	Lepidoptera	Geometridae	Apocheima	Apocheima_cinerarius
Desmoplakin	unreviwed	efficient exit of nucleocapsids from the nucleus	Assembly	Enveloped	DNA (ds)	17.315	B6D619	208013	Viruses	undef	Baculoviridae	Alphabaculovirus	Agrotis_ipsilon_multiple_nucleopolyhedrovirus	56364	Eukaryota	Metazoa	Arthropoda	Insecta	Lepidoptera	Noctuidae	Agrotis	Agrotis_ipsilon
Gag polyprotein	GO:0039660	structural constituent of virion	Precursor protein	Enveloped	RNA (ss)	17.299	J9V869	207343	Viruses	undef	Retroviridae	Spumavirus	Bovine_foamy_virus	9913	Eukaryota	Metazoa	Chordata	Mammalia	undef	Bovidae	Bos	Bos_taurus
Putative uncharacterized protein mg336	Unreviewed	Unreviewed	Undefined	Non-enveloped	DNA (ds)	17.23	G5CSE6	1094892	Viruses	Megavirales	Mimiviridae	undef	Megavirus_chiliensis	5755	Eukaryota	undef	undef	undef	Longamoebia	undef	Acanthamoeba	Acanthamoeba_castellanii
Gag	GO:0075521	microtubule-dependent intracellular transport of viral material towards nucleus	assembly	Enveloped	RNA (ss)	17.227	Q9J4C8	109270	Viruses	undef	Retroviridae	Spumavirus	Equine_foamy_virus	9796	Eukaryota	Metazoa	Chordata	Mammalia	Perissodactyla	Equidae	Equus	Equus_caballus
Collagen-like protein 2	Unreviewed	Unreviewed	structural	Non-enveloped	DNA (ds)	17.122	Q5UQ13	212035	Viruses	Megavirales	Mimiviridae	Mimivirus	Acanthamoeba_polyphaga_mimivirus	5757	Eukaryota	undef	undef	undef	Longamoebia	undef	Acanthamoeba	Acanthamoeba_polyphaga
Putative uncharacterized protein L645	Unreviewed	Unreviewed	Undefined	Non-enveloped	DNA (ds)	17.091	E3VZH0	212035	Viruses	Megavirales	Mimiviridae	Mimivirus	Acanthamoeba_polyphaga_mimivirus	5757	Eukaryota	undef	undef	undef	Longamoebia	undef	Acanthamoeba	Acanthamoeba_polyphaga
DNA packaging tegument protein UL25	GO:0019072	viral genome packaging	Assembly	Enveloped	DNA (ds)	17.088	A0A075CXV3	768738	Viruses	Herpesvirales	Herpesviridae	Proboscivirus	Elephant_endotheliotropic_herpesvirus_5	9783	Eukaryota	Metazoa	Chordata	Mammalia	Proboscidea	Elephantidae	Elephas	Elephas_maximus
Orf117	Unreviewed	Unreviewed	Undefined	Enveloped	DNA (ds)	17.061	Q8JKJ6	29250	Viruses	undef	Nudiviridae	undef	Heliothis_zea_nudivirus	7111	Eukaryota	Metazoa	Arthropoda	Insecta	Lepidoptera	Noctuidae	Trichoplusia	Trichoplusia_ni
Polyprotein	GO:0005198	structural molecule activity	Precursor protein	Non-enveloped	RNA (ss)	17.029	Q8JQZ0	31741	Viruses	undef	Potyviridae	Tritimovirus	Wheat_streak_mosaic_virus	4565	Eukaryota	Viridiplantae	Streptophyta	Liliopsida	Poales	Poaceae	Triticum	Triticum_aestivum
ORF F protein	Unreviewed	Unreviewed	Undefined	Enveloped	DNA (ds)	17.022	G3CF63	10386	Viruses	Herpesvirales	Herpesviridae	Iltovirus	Gallid herpesvirus 1	9031	Eukaryota	Metazoa	Chordata	Aves	Galliformes	Phasianidae	Gallus	Gallus_gallus
ODV-E18	GO:0019031	viral envelope	Adsorption and entry	Enveloped	DNA (ds)	17.009	K4GGQ0	271108	Viruses	undef	Baculoviridae	Alphabaculovirus	Bombyx_mori_nucleopolyhedrovirus	7091	Eukaryota	Metazoa	Arthropoda	Insecta	Lepidoptera	Bombycidae	Bombyx	Bombyx_mori
Regulatory protein IE2	GO:0006355	regulation of transcription, DNA-templated	Biosynthesis	Enveloped	DNA (ds)	16.97	A0A192XNJ2	1846169	Viruses	Herpesvirales	Herpesviridae	Roseolovirus	Macaca_nemestrina_herpesvirus_7	9545	Eukaryota	Metazoa	Chordata	Mammalia	Primates	Cercopithecidae	Macaca	Macaca_nemestrina
Putative uncharacterized protein	Unreviewed	Unreviewed	Undefined	Enveloped	DNA (ds)	16.924	B5WZZ9	566972	Viruses	undef	Baculoviridae	Alphabaculovirus	Helicoverpa_armigera_nucleopolyhedrovirus	29058	Eukaryota	Metazoa	Arthropoda	Insecta	Lepidoptera	Noctuidae	Helicoverpa	Helicoverpa_armigera
Putative uncharacterized protein B579R	Unreviewed	Unreviewed	Undefined	Non-enveloped	DNA (ds)	16.908	A7IXA4	46021	Viruses	Megavirales	Phycodnaviridae	Chlorovirus	Paramecium_bursaria_Chlorella_virus_NY2A	114049	Eukaryota	Viridiplantae	Chlorophyta	Chlorophyceae	undef	undef	Chlorella	undef
Putative uncharacterized protein	Unreviewed	Unreviewed	Undefined	Non-enveloped	DNA (ds)	16.862	H8ZJB7	1120767	Viruses	Megavirales	Phycodnaviridae	undef	Ostreococcus_tauri_virus_RT-2011	70448	Eukaryota	Viridiplantae	Chlorophyta	Mamiellophyceae	Mamiellales	Bathycoccaceae	Ostreococcus	Ostreococcus_tauri
Coat protein	GO:0005198	structural molecule activity	structural	Non-enveloped	RNA (ss)	16.833	E2CTI7	31770	Viruses	Tymovirales	Alphaflexiviridae	Allexivirus	Shallot_virus_X	28911	Eukaryota	Viridiplantae	Streptophyta	Liliopsida	Asparagales	Amaryllidaceae	Allium	Allium_cepa
Genome polyprotein	GO:0039660	structural constituent of virion	Precursor protein	Non-enveloped	RNA (ss)	16.815	E3TMG8	434309	Viruses	Picornavirales	Picornaviridae	Cardiovirus	Cardiovirus_B	9606	Eukaryota	Metazoa	Chordata	Mammalia	Primates	Hominidae	Homo	Homo_sapiens
Homeodomain-containing protein	GO:0003677	DNA binding	Biosynthesis	Non-enveloped	DNA (ds)	16.807	G8EBK0	554168	Viruses	Megavirales	Mimiviridae	undef	Acanthamoeba_castellanii_mamavirus	5755	Eukaryota	undef	undef	undef	Longamoebia	undef	Acanthamoeba	Acanthamoeba_castellanii
Putative homeobox protein R749	GO:0003677	DNA binding	Biosynthesis	Non-enveloped	DNA (ds)	16.807	Q5UP03	212035	Viruses	Megavirales	Mimiviridae	Mimivirus	Acanthamoeba_polyphaga_mimivirus	5757	Eukaryota	undef	undef	undef	Longamoebia	undef	Acanthamoeba	Acanthamoeba_polyphaga
Putative uncharacterized protein MAMA_L838	Unreviewed	Unreviewed	Undefined	Non-enveloped	DNA (ds)	16.773	G8EBH2	554168	Viruses	Megavirales	Mimiviridae	undef	Acanthamoeba_castellanii_mamavirus	5755	Eukaryota	undef	undef	undef	Longamoebia	undef	Acanthamoeba	Acanthamoeba_castellanii
Ie2	GO:0046872	metal ion binding	Biosynthesis	Enveloped	DNA (ds)	16.671	A0A172WZ78	1850906	Viruses	undef	Baculoviridae	Alphabaculovirus	Catopsilia_pomona_nucleopolyhedrovirus	320267	Eukaryota	Metazoa	Arthropoda	Insecta	Lepidoptera	Pieridae	Catopsilia	Catopsilia_pomona
Genome polyprotein	GO:0039660	structural constituent of virion	Precursor protein	Non-Enveloped	DNA (ds)	16.603	Q6XKE6	492095	Viruses	undef	Caulimoviridae	Petuvirus	Petunia_vein_clearing_virus	4101	Eukaryota	Viridiplantae	Streptophyta	undef	Solanales	Solanaceae	Petunia	undef
Putative virus inclusion body	Unreviewed	Unreviewed	Undefined	Non-enveloped	DNA (ds)	16.599	E4WLY5	696472	Viruses	Megavirales	Phycodnaviridae	undef	Ostreococcus_tauri_virus_2	70448	Eukaryota	Viridiplantae	Chlorophyta	Mamiellophyceae	Mamiellales	Bathycoccaceae	Ostreococcus	Ostreococcus_tauri
Putative uncharacterized protein	Unreviewed	Unreviewed	Undefined	Enveloped	DNA (ds)	16.499	Q0NP56	28871	Viruses	Megavirales	Poxviridae	Orthopoxvirus	Taterapox_virus	41262	Eukaryota	Metazoa	Chordata	Mammalia	Rodentia	Muridae	Tatera	undef
Putative uncharacterized protein M090L	Unreviewed	Unreviewed	Undefined	Non-enveloped	DNA (ds)	16.478	A7ITH0	346932	Viruses	Megavirales	Phycodnaviridae	Chlorovirus	Paramecium_bursaria_Chlorella_virus_A1	74790	Eukaryota	undef	undef	Oligohymenophorea	Peniculida	Parameciidae	Paramecium	Paramecium_bursaria
Ac66	unreviwed	efficient exit of nucleocapsids from the nucleus	Biosynthesis	Enveloped	DNA (ds)	16.463	A0A068LK92	1346829	Viruses	undef	Baculoviridae	Alphabaculovirus	Peridroma_alphabaculovirus	244289	Eukaryota	Metazoa	Arthropoda	Insecta	Lepidoptera	Noctuidae	Peridroma	undef
Thioredoxin	GO:0015035	protein disulfide oxidoreductase activity	Biosynthesis	Non-enveloped	DNA (ds)	16.461	A0A1Q1PN03	1955558	Viruses	undef	Marseilleviridae	unclassified Marseilleviridae	Noumeavirus	5755	Eukaryota	undef	undef	undef	Longamoebia	undef	Acanthamoeba	Acanthamoeba_castellanii
Capsid protein	GO:0005198	structural molecule activity	structure	Non-enveloped	RNA (ss)	16.388	A0A1L2D6C3	12118	Viruses	Picornavirales	Picornaviridae	Aphthovirus	Foot-and-mouth_disease_virus	9363	Eukaryota	Metazoa	Chordata	Mammalia	Insectivora	Erinaceidae	undef	undef
Putative desmoplakin	Unreviewed	Unreviewed	Undefined	Enveloped	DNA (ds)	16.363	Q8QLC0	207830	Viruses	undef	Baculoviridae	Alphabaculovirus	Mamestra_configurata_nucleopolyhedrovirus_A	7111	Eukaryota	Metazoa	Arthropoda	Insecta	Lepidoptera	Noctuidae	Trichoplusia	Trichoplusia_ni
ORF-99	Unreviewed	Unreviewed	Undefined	Enveloped	DNA (ds)	16.306	Q287H3	1962501	Viruses	undef	Baculoviridae	Alfabaculovirus	Agrotis segetum nuclear polyhedrosis virus	7088	Eukaryota	Metazoa	Arthropoda	Insecta	Lepidoptera	undef	undef	undef
B22R family protein	GO:0016021	integral component of membrane	Adsorption and entry	Enveloped	DNA (ds)	16.181	A0A068EKS5	10264	Viruses	Megavirales	Poxviridae	Avipoxvirus	Pigeonpox_virus	8932	Eukaryota	Metazoa	Chordata	Aves	Columbiformes	Columbidae	Columba	Columba_livia
Polyprotein	GO:0005198	structural molecule activity	Precursor protein	Non-enveloped	RNA (ss)	16.175	Q86893	12203	Viruses	undef	Potyviridae	Potyvirus	Maize_dwarf_mosaic_virus	4560	Eukaryota	Viridiplantae	Streptophyta	Liliopsida	Poales	Poaceae	Sorghum	Sorghum_halepense
Coat protein	GO:0005198	structural molecule activity	structural	Non-enveloped	RNA (ss)	16.175	Q68YW0	12203	Viruses	undef	Potyviridae	Potyvirus	Maize_dwarf_mosaic_virus	4560	Eukaryota	Viridiplantae	Streptophyta	Liliopsida	Poales	Poaceae	Sorghum	Sorghum_halepense
Isolate HZ419 ORF99 protein	Unreviewed	Unreviewed	Undefined	Enveloped	DNA (ds)	16.11	A4FTJ4	180230	Viruses	Herpesvirales	Alloherpesviridae	Cyprinivirus	Cyprinid_herpesvirus_3	7962	Eukaryota	Metazoa	Chordata	Actinopteri	Cypriniformes	Cyprinidae	Cyprinus	Cyprinus_carpio
Putative uncharacterized protein b669L	Unreviewed	Unreviewed	Undefined	Non-enveloped	DNA (ds)	16.108	A7IXJ4	46021	Viruses	Megavirales	Phycodnaviridae	Chlorovirus	Paramecium_bursaria_Chlorella_virus_NY2A	114049	Eukaryota	Viridiplantae	Chlorophyta	Chlorophyceae	undef	undef	Chlorella	undef
ORF98	Unreviewed	Unreviewed	Undefined	Enveloped	DNA (ds)	16.102	F6J0D1	741995	Viruses	Herpesvirales	Malacoherpesviridae	undef	Chlamys_acute_necrobiotic_virus	106299	Eukaryota	Metazoa	Mollusca	Bivalvia	Pectinoida	Pectinidae	Azumapecten	Azumapecten_farreri
ORF99	Unreviewed	Unreviewed	Undefined	Enveloped	DNA (ds)	16.102	A0A0G3Y2S6	261939	Viruses	Herpesvirales	Malacoherpesviridae	Ostreavirus	Ostreid_herpesvirus_1	29159	Eukaryota	Metazoa	Mollusca	Bivalvia	Ostreoida	Ostreidae	Crassostrea	Crassostrea_gigas
Putative apoptosis inhibitor ORF99	GO:0039526	modulation by virus of host apoptotic process	virus-induced change in the morphological, biochemical, or growth parameters of a cell.	Enveloped	DNA (ds)	16.102	Q6R7D0	654903	Viruses	Herpesvirales	Malacoherpesviridae	Ostreavirus	Ostreid_herpesvirus_1	29159	Eukaryota	Metazoa	Mollusca	Bivalvia	Ostreoida	Ostreidae	Crassostrea	Crassostrea_gigas
Collagen-like protein 3	Unreviewed	Unreviewed	structural	Non-enveloped	DNA (ds)	16.087	Q5UPX3	212035	Viruses	Megavirales	Mimiviridae	Mimivirus	Acanthamoeba_polyphaga_mimivirus	5757	Eukaryota	undef	undef	undef	Longamoebia	undef	Acanthamoeba	Acanthamoeba_polyphaga
Putative uncharacterized protein MAMA_L193	Unreviewed	Unreviewed	Undefined	Non-enveloped	DNA (ds)	16.068	G8ECJ5	554168	Viruses	Megavirales	Mimiviridae	undef	Acanthamoeba_castellanii_mamavirus	5755	Eukaryota	undef	undef	undef	Longamoebia	undef	Acanthamoeba	Acanthamoeba_castellanii
Putative uncharacterized protein L138	Unreviewed	Unreviewed	Undefined	Non-enveloped	DNA (ds)	16.068	E3VYR6	212035	Viruses	Megavirales	Mimiviridae	Mimivirus	Acanthamoeba_polyphaga_mimivirus	5757	Eukaryota	undef	undef	undef	Longamoebia	undef	Acanthamoeba	Acanthamoeba_polyphaga
Uncharacterized protein	Unreviewed	Unreviewed	Undefined	Non-enveloped	DNA (ds)	15.996	C7U0E7	642926	Viruses	Megavirales	Phycodnaviridae	undef	Ostreococcus_tauri_virus_1	70448	Eukaryota	Viridiplantae	Chlorophyta	Mamiellophyceae	Mamiellales	Bathycoccaceae	Ostreococcus	Ostreococcus_tauri
Uncharacterized protein	Unreviewed	Unreviewed	Undefined	Enveloped	DNA (ds)	15.99	O11287	10280	Viruses	Megavirales	Poxviridae	Molluscipoxvirus	Molluscum_contagiosum_virus	9606	Eukaryota	Metazoa	Chordata	Mammalia	Primates	Hominidae	Homo	Homo_sapiens
Putative collagenous domain-containing protein	Unreviewed	Unreviewed	Undefined	Non-enveloped	DNA (ds)	15.988	L7Y3Y3	1235314	Viruses	Megavirales	Mimiviridae	undef	Megavirus_chiliensis	5774	Eukaryota	undef	undef	undef	undef	Amoebidae	Amoeba	undef
Putative 61k AcORF9	Unreviewed	Unreviewed	Undefined	Enveloped	DNA (ds)	15.984	A0A0F7KIY5	1654582	Viruses	undef	Nudiviridae	undef	Kallithea_virus	7227	Eukaryota	Metazoa	Arthropoda	Insecta	Diptera	Drosophilidae	Drosophila	Drosophila_melanogaster
Phosphoprotein	GO:0005198	structural molecule activity	Biosynthesis	Enveloped	RNA (ss)	15.941	A0A1L7B5M0	11176	Viruses	Mononegavirales	Paramyxoviridae	Avulavirus	Avian avulavirus 1	8782	Eukaryota	Metazoa	Chordata	Aves	undef	undef	undef	undef
Ac66	unreviwed	efficient exit of nucleocapsids from the nucleus	Biosynthesis	Enveloped	DNA (ds)	15.889	A0A0A7KRG6	1580580	Viruses	undef	Baculoviridae	Alphabaculovirus	Agrotis_segetum_nucleopolyhedrovirus_B	47767	Eukaryota	Metazoa	Arthropoda	Insecta	Lepidoptera	Noctuidae	Agrotis	Agrotis_segetum
Uncharacterized protein	Unreviewed	Unreviewed	Undefined	Non-enveloped	DNA (ds)	15.883	A0A0P0CK25	1663209	Viruses	Megavirales	Phycodnaviridae	Prasinovirus	Ostreococcus_lucimarinus_virus_7	242159	Eukaryota	Viridiplantae	Chlorophyta	Mamiellophyceae	Mamiellales	Bathycoccaceae	Ostreococcus	Ostreococcus_'lucimarinus'
p87	GO:0019028	viral capsid	structure	Enveloped	DNA (ds)	15.755	S5MQS9	1367204	Viruses	undef	Baculoviridae	Alphabaculovirus	Choristoneura_fumiferana_multiple_nucleopolyhedrovirus	27541	Eukaryota	Metazoa	Arthropoda	Insecta	Lepidoptera	Tortricidae	Choristoneura	Choristoneura_occidentalis
p87	GO:0019028	viral capsid	structure	Enveloped	DNA (ds)	15.718	Q2NNY4	28288	Viruses	undef	Baculoviridae	Alphabaculovirus	Hyphantria_cunea_nucleopolyhedrovirus	7088	Eukaryota	Metazoa	Arthropoda	Insecta	Lepidoptera	undef	undef	undef
ORF FPV098 variola B22R gene family protein	Unreviewed	Unreviewed	Undefined	Enveloped	DNA (ds)	15.706	Q9J5C2	928301	Viruses	Megavirales	Poxviridae	Avipoxvirus	Fowlpox_virus	7742	Eukaryota	Metazoa	Chordata	undef	undef	undef	undef	undef
Protein ORF6	Unreviewed	Unreviewed	Undefined	Enveloped	DNA (ds)	15.641	K7PC27	317878	Viruses	Herpesvirales	Alloherpesviridae	Cyprinivirus	Cyprinid_herpesvirus_2	7957	Eukaryota	Metazoa	Chordata	Actinopteri	Cypriniformes	Cyprinidae	Carassius	Carassius_auratus
Gag protein	GO:0075521	microtubule-dependent intracellular transport of viral material towards nucleus	assembly	Enveloped	RNA (ss)	15.584	Q8ALU2	207343	Viruses	undef	Retroviridae	Spumavirus	Bovine_foamy_virus	9913	Eukaryota	Metazoa	Chordata	Mammalia	undef	Bovidae	Bos	Bos_taurus
ORF68L	Unreviewed	Unreviewed	Undefined	Enveloped	DNA (ds)	15.568	A0A060IEY7	180230	Viruses	Herpesvirales	Alloherpesviridae	Cyprinivirus	Cyprinid_herpesvirus_3	7962	Eukaryota	Metazoa	Chordata	Actinopteri	Cypriniformes	Cyprinidae	Cyprinus	Cyprinus_carpio
Envelope glycoprotein	GO:0019031	viral envelope	Adsorption and entry	Enveloped	RNA (ss)	15.564	A0A1C9HKR6	11676	Viruses	undef	Retroviridae	Lentivirus	Human_immunodeficiency_virus_1	9606	Eukaryota	Metazoa	Chordata	Mammalia	Primates	Hominidae	Homo	Homo_sapiens
Putative uncharacterized protein mg774	Unreviewed	Unreviewed	Undefined	Non-enveloped	DNA (ds)	15.563	G5CRG6	1094892	Viruses	Megavirales	Mimiviridae	undef	Megavirus_chiliensis	5755	Eukaryota	undef	undef	undef	Longamoebia	undef	Acanthamoeba	Acanthamoeba_castellanii
Small capsomere-interacting protein	GO:0016032	viral process	Assembly	Enveloped	DNA (ds)	15.54	O36415	654901	Viruses	Herpesvirales	Herpesviridae	Macavirus	Alcelaphine_gammaherpesvirus_1	9927	Eukaryota	Metazoa	Chordata	Mammalia	undef	Bovidae	Connochaetes	Connochaetes_taurinus
Uncharacterized protein U95	Unreviewed	Unreviewed	Undefined	Enveloped	DNA (ds)	15.524	Q89882	10370	Viruses	Herpesvirales	Herpesviridae	Roseolovirus	Human Herpesvirus 6	9606	Eukaryota	Metazoa	Chordata	Mammalia	Primates	Hominidae	Homo	Homo_sapiens
Uncharacterized protein	Unreviewed	Unreviewed	Undefined	Enveloped	DNA (ds)	15.484	L0CJZ4	101850	Viruses	undef	Baculoviridae	Alphabaculovirus	Thysanoplusia_orichalcea_nucleopolyhedrovirus	254426	Eukaryota	Metazoa	Arthropoda	Insecta	Lepidoptera	Noctuidae	Thysanoplusia	Thysanoplusia_orichalcea
Collagen-like protein 7	Unreviewed	Unreviewed	structural	Non-enveloped	DNA (ds)	15.426	L7Y395	1235314	Viruses	Megavirales	Mimiviridae	undef	Megavirus_chiliensis	5774	Eukaryota	undef	undef	undef	undef	Amoebidae	Amoeba	undef
Mucin-like protein	Unreviewed	Unreviewed	Adsorption and entry	Enveloped	DNA (ds)	15.421	V9TGC9	10449	Viruses	undef	Baculoviridae	Alphabaculovirus	Lymantria dispar multicapsid nuclear polyhedrosis virus	7088	Eukaryota	Metazoa	Arthropoda	Insecta	Lepidoptera	undef	undef	undef
Hoar	Unreviewed	Unreviewed	Undefined	Enveloped	DNA (ds)	15.421	A0A0D3QVG1	10449	Viruses	undef	Baculoviridae	Alphabaculovirus	Lymantria dispar multicapsid nuclear polyhedrosis virus	7088	Eukaryota	Metazoa	Arthropoda	Insecta	Lepidoptera	undef	undef	undef
Uncharacterized protein	Unreviewed	Unreviewed	Undefined	Non-enveloped	DNA (ds)	15.404	A0A097I1E8	1560514	Viruses	undef	Marseilleviridae	undef	Melbournevirus	5755	Eukaryota	undef	undef	undef	Longamoebia	undef	Acanthamoeba	Acanthamoeba_castellanii
Autotransporter adhesin	GO:0016021	integral component of membrane	Adsorption and entry	Non-enveloped	DNA (ds)	15.392	A0A142CJI6	1813599	Viruses	undef	Marseilleviridae	Marseillevirus	Brazilian_marseillevirus	5755	Eukaryota	undef	undef	undef	Longamoebia	undef	Acanthamoeba	Acanthamoeba_castellanii
Putative uncharacterized protein M332L	Unreviewed	Unreviewed	Undefined	Non-enveloped	DNA (ds)	15.368	A7IU62	346932	Viruses	Megavirales	Phycodnaviridae	Chlorovirus	Paramecium_bursaria_Chlorella_virus_A1	74790	Eukaryota	undef	undef	Oligohymenophorea	Peniculida	Parameciidae	Paramecium	Paramecium_bursaria
O1L	GO:0019064	fusion of virus membrane with host plasma membrane	Adsorption and entry	Enveloped	DNA (ds)	15.318	Q1HTS0	240426	Viruses	Megavirales	Poxviridae	undef	Squirrelpox_virus	10001	Eukaryota	Metazoa	Chordata	Mammalia	Rodentia	Sciuridae	Sciurus	undef
Duffy binding-like1	Unreviewed	Unreviewed	Undetermined	Enveloped	DNA (ds)	15.247	A0T012	256130	Viruses	undef	Polydnaviridae	Bracovirus	Cotesia_plutellae_polydnavirus	217443	Eukaryota	Metazoa	Arthropoda	Insecta	Hymenoptera	Braconidae	Cotesia	Cotesia_vestalis
Uncharacterized protein	Unreviewed	Unreviewed	Undefined	Non-enveloped	DNA (ds)	15.236	A0A0N7HVJ5	1663208	Viruses	Megavirales	Phycodnaviridae	Prasinovirus	Ostreococcus_lucimarinus_virus_2	242159	Eukaryota	Viridiplantae	Chlorophyta	Mamiellophyceae	Mamiellales	Bathycoccaceae	Ostreococcus	Ostreococcus_'lucimarinus'
Gag protein	GO:0075521	microtubule-dependent intracellular transport of viral material towards nucleus	assembly	Enveloped	RNA (ss)	15.236	Q45QF2	338478	Viruses	undef	Retroviridae	Spumavirus	Macaque_simian_foamy_virus	9606	Eukaryota	Metazoa	Chordata	Mammalia	Primates	Hominidae	Homo	Homo_sapiens
Uncharacterized protein	Unreviewed	Unreviewed	Undefined	Non-enveloped	DNA (ds)	15.177	T2AXG9	1394979	Viruses	undef	Marseilleviridae	undef	Cannes_8_virus	5755	Eukaryota	undef	undef	undef	Longamoebia	undef	Acanthamoeba	Acanthamoeba_castellanii
Mucin-like protein	Unreviewed	Unreviewed	Adsorption and entry	Enveloped	DNA (ds)	15.161	D4N241	745177	Viruses	undef	Baculoviridae	Alphabaculovirus	Lymantria_xylina_MNPV	78901	Eukaryota	Metazoa	Arthropoda	Insecta	Lepidoptera	Lymantriidae	Lymantria	Lymantria_xylina
Putative regulator of chromosome condensation	Unreviewed	Unreviewed	Biosynthesis	Non-enveloped	DNA (ds)	15.141	L7XYG7	1235314	Viruses	Megavirales	Mimiviridae	undef	Megavirus_chiliensis	5774	Eukaryota	undef	undef	undef	undef	Amoebidae	Amoeba	undef
Orf4	GO:0016021	integral component of membrane	Undefined	Enveloped	DNA (ds)	15.069	Q8JKV6	29250	Viruses	undef	Nudiviridae	undef	Heliothis_zea_nudivirus	7111	Eukaryota	Metazoa	Arthropoda	Insecta	Lepidoptera	Noctuidae	Trichoplusia	Trichoplusia_ni
VARV Bangladesh B22R orthologue	Unreviewed	Unreviewed	Undefined	Enveloped	DNA (ds)	15.016	Q70H57	928301	Viruses	Megavirales	Poxviridae	Avipoxvirus	Fowlpox_virus	7742	Eukaryota	Metazoa	Chordata	undef	undef	undef	undef	undef
Viral jun-transforming protein	GO:0003677	DNA binding	Biosynthesis	Enveloped	RNA (ss)	14.988	P05411	11877	Viruses	undef	Retroviridae	Alpharetrovirus	Avian_sarcoma_virus	8976	Eukaryota	Metazoa	Chordata	Aves	Galliformes	undef	undef	undef
Putative uncharacterized protein MAMA_L754	Unreviewed	Unreviewed	Undefined	Non-enveloped	DNA (ds)	14.955	G8EB89	554168	Viruses	Megavirales	Mimiviridae	undef	Acanthamoeba_castellanii_mamavirus	5755	Eukaryota	undef	undef	undef	Longamoebia	undef	Acanthamoeba	Acanthamoeba_castellanii
Glycosyl hydrolase family 16	GO:0016787	hydrolase activity	Biosynthesis	Non-enveloped	DNA (ds)	14.95	A0A0N9QJ29	455364	Viruses	Megavirales	Phycodnaviridae	undef	Chrysochromulina_ericina_virus	156174	Eukaryota	undef	undef	undef	Prymnesiales	Prymnesiaceae	Haptolina	Haptolina_ericina
Putative transcription activator BRLF1 homolog	GO:0003677	DNA binding	Biosynthesis	Enveloped	DNA (ds)	14.948	Q66652	82831	Viruses	Herpesvirales	Herpesviridae	Percavirus	Equid_gammaherpesvirus_2	9796	Eukaryota	Metazoa	Chordata	Mammalia	Perissodactyla	Equidae	Equus	Equus_caballus
HOAR	Unreviewed	Unreviewed	Undefined	Enveloped	DNA (ds)	14.923	M1J423	10456	Viruses	undef	Baculoviridae	Alphabaculovirus	Spodoptera_littoralis_nucleopolyhedrovirus	7088	Eukaryota	Metazoa	Arthropoda	Insecta	Lepidoptera	undef	undef	undef
CP	GO:0005198	structural molecule activity	structural	Non-enveloped	RNA (ss)	14.913	U5IJE8	12433	Viruses	Tymovirales	Alphaflexiviridae	Allexivirus	Garlic_virus_A	4682	Eukaryota	Viridiplantae	Streptophyta	Liliopsida	Asparagales	Amaryllidaceae	Allium	Allium_sativum
p53 transcription factor-like protein	Unreviewed	Unreviewed	Undefined	Enveloped	DNA (ds)	14.892	A0A109QRD8	379529	Viruses	undef	Hytrosaviridae	Glossinavirus	Glossina_hytrovirus	7393	Eukaryota	Metazoa	Arthropoda	Insecta	Diptera	Glossinidae	Glossina	undef
Nucleoprotein	GO:0003723	RNA binding	Biosynthesis	Enveloped	RNA (ss)	14.89	K4JZT7	1241933	Viruses	Nidovirales	Coronaviridae	Alphacoronavirus	Bat_coronavirus_HKU10	9397	Eukaryota	Metazoa	Chordata	Mammalia	Chiroptera	undef	undef	undef
Capsid protein P1	GO:0005198	structural molecule activity	structure	Non-enveloped	RNA (ss)	14.878	Q00279	12121	Viruses	Picornavirales	Picornaviridae	Aphthovirus	Foot-and-mouth_disease_virus	9913	Eukaryota	Metazoa	Chordata	Mammalia	undef	Bovidae	Bos	Bos_taurus
Helicase	GO:0004386	helicase activity	Biosynthesis	Enveloped	DNA (ds)	14.864	G9I064	1128424	Viruses	undef	Nudiviridae	undef	Heliothis_zea_nudivirus	7113	Eukaryota	Metazoa	Arthropoda	Insecta	Lepidoptera	Noctuidae	Helicoverpa	Helicoverpa_zea
Putative cell-wall-anchored protein sasa (LPXTG motif)	Unreviewed	Unreviewed	Undefined	Non-enveloped	DNA (ds)	14.78	A0A0G2YAR5	212035	Viruses	Megavirales	Mimiviridae	Mimivirus	Acanthamoeba_polyphaga_mimivirus	5757	Eukaryota	undef	undef	undef	Longamoebia	undef	Acanthamoeba	Acanthamoeba_polyphaga
Uncharacterized protein	Unreviewed	Unreviewed	Undefined	Enveloped	DNA (ds)	14.771	W8W251	345585	Viruses	undef	Iridoviridae	Iridovirus	Invertebrate_iridescent_virus_30	7113	Eukaryota	Metazoa	Arthropoda	Insecta	Lepidoptera	Noctuidae	Helicoverpa	Helicoverpa_zea
Uncharacterized protein	Unreviewed	Unreviewed	Undefined	Non-enveloped	DNA (ds)	14.761	A0A0N9QB32	455364	Viruses	Megavirales	Phycodnaviridae	undef	Chrysochromulina_ericina_virus	156174	Eukaryota	undef	undef	undef	Prymnesiales	Prymnesiaceae	Haptolina	Haptolina_ericina
Nucleoprotein	GO:0003723	RNA binding	Biosynthesis	Enveloped	RNA (ss)	14.731	U5LR33	1385427	Viruses	Nidovirales	Coronaviridae	Betacoronavirus	Betacoronavirus_Erinaceus/VMC/DEU/2012	9365	Eukaryota	Metazoa	Chordata	Mammalia	Insectivora	Erinaceidae	Erinaceus	Erinaceus_europaeus
Triple helix repeat protein	Unreviewed	Unreviewed	Undefined	Non-enveloped	DNA (ds)	14.724	M1PC25	1247379	Viruses	Megavirales	Mimiviridae	undef	Moumouvirus	5774	Eukaryota	undef	undef	undef	undef	Amoebidae	Amoeba	undef
Membrane protein Allo46	GO:0016021	integral component of membrane	Adsorption and entry	Enveloped	DNA (ds)	14.62	K7PC08	317878	Viruses	Herpesvirales	Alloherpesviridae	Cyprinivirus	Cyprinid_herpesvirus_2	7957	Eukaryota	Metazoa	Chordata	Actinopteri	Cypriniformes	Cyprinidae	Carassius	Carassius_auratus
Genome polyprotein	GO:0039660	structural constituent of virion	Precursor protein	Non-enveloped	RNA (ss)	14.613	A0A0B4WUQ1	1564115	Viruses	Picornavirales	Picornaviridae	undef	Bovine_picornavirus	9913	Eukaryota	Metazoa	Chordata	Mammalia	undef	Bovidae	Bos	Bos_taurus
Coat protein	GO:0005198	structural molecule activity	structural	Non-enveloped	RNA (ss)	14.513	A0A068ENP4	12433	Viruses	Tymovirales	Alphaflexiviridae	Allexivirus	Garlic_virus_A	4682	Eukaryota	Viridiplantae	Streptophyta	Liliopsida	Asparagales	Amaryllidaceae	Allium	Allium_sativum
Uncharacterized protein	Unreviewed	Unreviewed	Undefined	Non-enveloped	DNA (ds)	14.448	A0A0P0YMM2	1586714	Viruses	Megavirales	Phycodnaviridae	undef	Yellowstone_lake_phycodnavirus_2	1	undef	undef	undef	undef	undef	undef	undef	undef
B22R family protein	GO:0016021	integral component of membrane	Adsorption and entry	Enveloped	DNA (ds)	14.437	A0A068EFC5	648998	Viruses	Megavirales	Poxviridae	Avipoxvirus	Penguinpox_virus	92683	Eukaryota	Metazoa	Chordata	Aves	Sphenisciformes	Spheniscidae	Spheniscus	Spheniscus_demersus
Coat protein	GO:0005198	structural molecule activity	structural	Non-enveloped	RNA (ss)	14.425	R4NGZ9	31741	Viruses	undef	Potyviridae	Tritimovirus	Wheat_streak_mosaic_virus	4565	Eukaryota	Viridiplantae	Streptophyta	Liliopsida	Poales	Poaceae	Triticum	Triticum_aestivum
Nucleocapsid	GO:0003723	RNA binding	Biosynthesis	Enveloped	DNA (ds)	14.388	A0A0A7AK72	1979165	Viruses	Herpesvirales	Betaherpesvirinae	Roseolovirus	Murine roseolovirus	9606	Eukaryota	Metazoa	Chordata	Mammalia	Primates	Hominidae	Homo	Homo_sapiens
Coat protein	GO:0005198	structural molecule activity	structural	Non-enveloped	RNA (ss)	14.372	U5XN09	150284	Viruses	Tymovirales	Alphaflexiviridae	Allexivirus	Garlic_virus_X	4682	Eukaryota	Viridiplantae	Streptophyta	Liliopsida	Asparagales	Amaryllidaceae	Allium	Allium_sativum
ORF_11	Unreviewed	Unreviewed	Undefined	Enveloped	DNA (ds)	14.349	A0A172WZ84	1850906	Viruses	undef	Baculoviridae	Alphabaculovirus	Catopsilia_pomona_nucleopolyhedrovirus	320267	Eukaryota	Metazoa	Arthropoda	Insecta	Lepidoptera	Pieridae	Catopsilia	Catopsilia_pomona
Putative uncharacterized protein MAMA_R657	Unreviewed	Unreviewed	Undefined	Non-enveloped	DNA (ds)	14.345	G8EDT4	554168	Viruses	Megavirales	Mimiviridae	undef	Acanthamoeba_castellanii_mamavirus	5755	Eukaryota	undef	undef	undef	Longamoebia	undef	Acanthamoeba	Acanthamoeba_castellanii
Putative BTB/POZ domain-containing protein	GO:0051260	protein homooligomerization	Undefined	Non-enveloped	DNA (ds)	14.315	L7Y384	1235314	Viruses	Megavirales	Mimiviridae	undef	Megavirus_chiliensis	5774	Eukaryota	undef	undef	undef	undef	Amoebidae	Amoeba	undef
U95 protein	Unreviewed	Unreviewed	Undefined	Enveloped	DNA (ds)	14.313	Q69518	57278	Viruses	Herpesvirales	Herpesviridae	Roseolovirus	Human Herpesvirus 7	9606	Eukaryota	Metazoa	Chordata	Mammalia	Primates	Hominidae	Homo	Homo_sapiens
Nucleoprotein	GO:0003723	RNA binding	Biosynthesis	Enveloped	RNA (ss)	14.313	A0A1L2KGC8	1920748	Viruses	Nidovirales	Coronaviridae	Alphacoronavirus	NL63-related_bat_coronavirus	549403	Eukaryota	Metazoa	Chordata	Mammalia	Chiroptera	Rhinonycteridae	Triaenops	Triaenops_afer
Putative uncharacterized protein N339L	Unreviewed	Unreviewed	Undefined	Non-enveloped	DNA (ds)	14.308	A7J743	399781	Viruses	Megavirales	Phycodnaviridae	Chlorovirus	Paramecium_bursaria_Chlorella_virus_A1	74790	Eukaryota	undef	undef	Oligohymenophorea	Peniculida	Parameciidae	Paramecium	Paramecium_bursaria
Gag polyprotein	GO:0005198	structural molecule activity	Precursor protein	Enveloped	RNA (ss)	14.308	P14349	11963	Viruses	undef	Retroviridae	Spumavirus	Simian_foamy_virus	9606	Eukaryota	Metazoa	Chordata	Mammalia	Primates	Hominidae	Homo	Homo_sapiens
Pr74	GO:0019076	viral release from host cell	release	Enveloped	RNA (ss)	14.308	Q77YG5	11963	Viruses	undef	Retroviridae	Spumavirus	Simian_foamy_virus	9606	Eukaryota	Metazoa	Chordata	Mammalia	Primates	Hominidae	Homo	Homo_sapiens
Uncharacterized protein	Unreviewed	Unreviewed	Undefined	Non-enveloped	DNA (ds)	14.294	V9SFL2	1421067	Viruses	undef	Marseilleviridae	undef	Tunisvirus_fontaine2	5756	Eukaryota	undef	undef	undef	Longamoebia	undef	Acanthamoeba	Acanthamoeba_sp.
Foot-and-mouth disease virus O capsid protein	GO:0005198	structural molecule activity	structural	Non-enveloped	RNA (ss)	14.233	Q00574	12118	Viruses	Picornavirales	Picornaviridae	Aphthovirus	Foot-and-mouth_disease_virus	9363	Eukaryota	Metazoa	Chordata	Mammalia	Insectivora	Erinaceidae	undef	undef
Figure 2. The structural protein coding region from FMDV SAT3	GO:0005198	structural molecule activity	undefined	Non-enveloped	RNA (ss)	14.187	Q65106	12123	Viruses	Picornavirales	Picornaviridae	Aphthovirus	Foot-and-mouth_disease_virus	9940	Eukaryota	Metazoa	Chordata	Mammalia	undef	Bovidae	Ovis	Ovis_aries
Capsid scaffold protein	GO:0004252	serine-type endopeptidase activity	assembly	Enveloped	DNA (ds)	14.157	M4JVA3	146015	Viruses	Herpesvirales	Herpesviridae	Proboscivirus	Elephantid_betaherpesvirus_1	9780	Eukaryota	Metazoa	Chordata	Mammalia	Proboscidea	Elephantidae	undef	undef
GP41	GO:0005198	structural molecule activity	Adsorption and entry	Enveloped	DNA (ds)	14.147	W5VS71	74320	Viruses	undef	Baculoviridae	Alphabaculovirus	Buzura_suppressaria_nucleopolyhedrovirus	7088	Eukaryota	Metazoa	Arthropoda	Insecta	Lepidoptera	undef	undef	undef
Nucleoprotein	GO:0003723	RNA binding	Biosynthesis	Enveloped	RNA (ss)	14.144	Q0Q099	694001	Viruses	Nidovirales	Coronaviridae	Alphacoronavirus	Miniopterus_bat_coronavirus_HKU8	9432	Eukaryota	Metazoa	Chordata	Mammalia	Chiroptera	Vespertilionidae	Miniopterus	undef
U95 protein	Unreviewed	Unreviewed	Undefined	Enveloped	DNA (ds)	14.143	Q9WSZ5	36351	Viruses	Herpesvirales	Herpesviridae	Roseolovirus	Human_betaherpesvirus_6B	9606	Eukaryota	Metazoa	Chordata	Mammalia	Primates	Hominidae	Homo	Homo_sapiens
Putative uncharacterized protein	Unreviewed	Unreviewed	Undefined	Non-enveloped	DNA (ds)	14.093	F2WKU5	999883	Viruses	undef	Marseilleviridae	undef	Lausannevirus	5755	Eukaryota	undef	undef	undef	Longamoebia	undef	Acanthamoeba	Acanthamoeba_castellanii
Basic DNA-binding protein BDBP	GO:0003676	nucleic acid binding	Biosynthesis	Enveloped	DNA (ds)	14.091	Q9E820	51313	Viruses	undef	Baculoviridae	Alphabaculovirus	Helicoverpa_armigera_nucleopolyhedrovirus	7113	Eukaryota	Metazoa	Arthropoda	Insecta	Lepidoptera	Noctuidae	Helicoverpa	Helicoverpa_zea
p6.9	Unreviewed	Unreviewed	Biosynthesis	Enveloped	DNA (ds)	14.091	Q77LX1	148363	Viruses	undef	Baculoviridae	Alphabaculovirus	Helicoverpa_armigera_nucleopolyhedrovirus	29058	Eukaryota	Metazoa	Arthropoda	Insecta	Lepidoptera	Noctuidae	Helicoverpa	Helicoverpa_armigera
ORF91	Unreviewed	Unreviewed	Undefined	Enveloped	DNA (ds)	14.091	Q77IW3	10468	Viruses	undef	Baculoviridae	Alphabaculovirus	Helicoverpa_zea_single_nucleopolyhedrovirus	7113	Eukaryota	Metazoa	Arthropoda	Insecta	Lepidoptera	Noctuidae	Helicoverpa	Helicoverpa_zea
von Willebrand factor	Unreviewed	Unreviewed	Undefined	Enveloped	DNA (ds)	14.076	Q8JKN0	29250	Viruses	undef	Nudiviridae	undef	Heliothis_zea_nudivirus	7111	Eukaryota	Metazoa	Arthropoda	Insecta	Lepidoptera	Noctuidae	Trichoplusia	Trichoplusia_ni
Putative uncharacterized protein mg456	Unreviewed	Unreviewed	Undefined	Non-enveloped	DNA (ds)	14.047	G5CQ28	1094892	Viruses	Megavirales	Mimiviridae	undef	Megavirus_chiliensis	5755	Eukaryota	undef	undef	undef	Longamoebia	undef	Acanthamoeba	Acanthamoeba_castellanii
Protein ORF68	Unreviewed	Unreviewed	Undefined	Enveloped	DNA (ds)	14.036	A3QTM7	180230	Viruses	Herpesvirales	Alloherpesviridae	Cyprinivirus	Cyprinid_herpesvirus_3	7962	Eukaryota	Metazoa	Chordata	Actinopteri	Cypriniformes	Cyprinidae	Cyprinus	Cyprinus_carpio
Protein Rta	GO:0006355	regulation of transcription, DNA-templated	Biosynthesis	Enveloped	DNA (ds)	13.979	A0A0B4Q5Y6	12657	Viruses	Herpesvirales	Herpesviridae	Percavirus	Equid_gammaherpesvirus_2	9796	Eukaryota	Metazoa	Chordata	Mammalia	Perissodactyla	Equidae	Equus	Equus_caballus
Entry and fusion IMV protein (Cop-L5R)	GO:0016021	integral component of membrane	Adsorption and entry	Enveloped	DNA (ds)	13.937	R4ZFU2	1293572	Viruses	Megavirales	Poxviridae	Betaentomopoxvirus	Mythimna_separata_entomopoxvirus_'L'	271217	Eukaryota	Metazoa	Arthropoda	Insecta	Lepidoptera	Noctuidae	Mythimna	Mythimna_separata
Nucleoprotein	GO:0003723	RNA binding	Biosynthesis	Enveloped	RNA (ss)	13.929	C5IGD7	12663	Viruses	Nidovirales	Coronaviridae	Alphacoronavirus	Alphacoronavirus_1	9685	Eukaryota	Metazoa	Chordata	Mammalia	Carnivora	Felidae	Felis	Felis_catus
Uncharacterized protein	Unreviewed	Unreviewed	Undefined	Enveloped	DNA (ds)	13.917	A0A1B2IU73	1887314	Viruses	undef	Iridoviridae	undef	Cod_iridovirus	52904	Eukaryota	Metazoa	Chordata	Actinopteri	Pleuronectiformes	Scophthalmidae	Scophthalmus	Scophthalmus_maximus
Nuclear protein ORF-M	GO:0019087	transformation of host cell by virus	virus-induced change in the morphological, biochemical, or growth parameters of a cell.	Enveloped	DNA (ds)	13.897	A0A0S1TPU5	548914	Viruses	Herpesvirales	Herpesviridae	Proboscivirus	Elephant_endotheliotropic_herpesvirus_4	9783	Eukaryota	Metazoa	Chordata	Mammalia	Proboscidea	Elephantidae	Elephas	Elephas_maximus
Collagen-like protein	Unreviewed	Unreviewed	structural	Non-enveloped	DNA (ds)	13.893	A0A0G2Y7X8	212035	Viruses	Megavirales	Mimiviridae	Mimivirus	Acanthamoeba_polyphaga_mimivirus	5757	Eukaryota	undef	undef	undef	Longamoebia	undef	Acanthamoeba	Acanthamoeba_polyphaga
Viral capsid associated protein	GO:0003779	actin binding	Assembly	Enveloped	DNA (ds)	13.887	Q06KR7	31507	Viruses	undef	Baculoviridae	Alphabaculovirus	Anticarsia_gemmatalis_nucleopolyhedrovirus	7088	Eukaryota	Metazoa	Arthropoda	Insecta	Lepidoptera	undef	undef	undef
Thioredoxin	GO:0015035	protein disulfide oxidoreductase activity	Biosynthesis	Non-enveloped	DNA (ds)	13.829	L7RCX3	1269028	Viruses	Megavirales	Mimiviridae	undef	Moumouvirus	5757	Eukaryota	undef	undef	undef	Longamoebia	undef	Acanthamoeba	Acanthamoeba_polyphaga
P	GO:0005198	structural molecule activity	Biosynthesis	Enveloped	RNA (ss)	13.706	A0A1J0KJK2	11176	Viruses	Mononegavirales	Paramyxoviridae	Avulavirus	Avian avulavirus 1	8782	Eukaryota	Metazoa	Chordata	Aves	undef	undef	undef	undef
Early morphogenesis virion phosphoprotein	Unreviewed	Unreviewed	Undetermined	Enveloped	DNA (ds)	13.703	A0A1B1MRB0	1873698	Viruses	Megavirales	Poxviridae	undef	Pteropox_virus	94117	Eukaryota	Metazoa	Chordata	Mammalia	Chiroptera	Pteropodidae	Pteropus	Pteropus_scapulatus
Uncharacterized protein	Unreviewed	Unreviewed	Undefined	Enveloped	DNA (ds)	13.676	A0A068QKR7	72201	Viruses	undef	Iridoviridae	Iridovirus	Invertebrate_iridescent_virus_31	13347	Eukaryota	Metazoa	Arthropoda	Malacostraca	Isopoda	Armadillidiidae	Armadillidium	Armadillidium_vulgare
Capsid associated protein	GO:0019069	viral capsid assembly	assembly	Enveloped	DNA (ds)	13.659	O41446	208973	Viruses	undef	Baculoviridae	Alphabaculovirus	Choristoneura_fumiferana_multiple_nucleopolyhedrovirus	7141	Eukaryota	Metazoa	Arthropoda	Insecta	Lepidoptera	Tortricidae	Choristoneura	Choristoneura_fumiferana
ORF23	Unreviewed	Unreviewed	Undefined	Enveloped	DNA (ds)	13.657	Q9PZ20	51677	Viruses	undef	Baculoviridae	Betabaculovirus	Xestia_c-nigrum_granulovirus	320016	Eukaryota	Metazoa	Arthropoda	Insecta	Lepidoptera	Noctuidae	Xestia	undef
Small basic protein	Unreviewed	Unreviewed	Undefined	Non-Enveloped	RNA (ss)	13.631	A0A023WGH9	1493858	Viruses	undef	Caliciviridae	undef	Goose_calicivirus	8847	Eukaryota	Metazoa	Chordata	Aves	Anseriformes	Anatidae	Anser	Anser_sp.
SWI/SNF chromatin remodeling complex	Unreviewed	Unreviewed	Undefined	Non-enveloped	DNA (ds)	13.612	A0A1J0F9H3	1917232	Viruses	Megavirales	Phycodnaviridae	Chlorovirus	Only_Syngen_Nebraska_virus_5	554065	Eukaryota	Viridiplantae	Chlorophyta	Trebouxiophyceae	Chlorellales	Chlorellaceae	Chlorella	Chlorella_variabilis
Putative uncharacterized protein orf56	Unreviewed	Unreviewed	Undefined	Enveloped	DNA (ds)	13.601	G9I082	1128424	Viruses	undef	Nudiviridae	undef	Heliothis_zea_nudivirus	7113	Eukaryota	Metazoa	Arthropoda	Insecta	Lepidoptera	Noctuidae	Helicoverpa	Helicoverpa_zea
Glycoprotein ORF-Q	Unreviewed	Unreviewed	Adsorption and entry	Enveloped	DNA (ds)	13.596	M1RVC5	759753	Viruses	Herpesvirales	Herpesviridae	Proboscivirus	Elephantid_betaherpesvirus_1	9783	Eukaryota	Metazoa	Chordata	Mammalia	Proboscidea	Elephantidae	Elephas	Elephas_maximus
Protein U95	Unreviewed	Unreviewed	Undefined	Enveloped	DNA (ds)	13.592	A0A140AKB5	32603	Viruses	Herpesvirales	Herpesviridae	Roseolovirus	Human Herpesvirus 6	9606	Eukaryota	Metazoa	Chordata	Mammalia	Primates	Hominidae	Homo	Homo_sapiens
Putative uncharacterized protein mg490	Unreviewed	Unreviewed	Undefined	Non-enveloped	DNA (ds)	13.555	G5CSA0	1094892	Viruses	Megavirales	Mimiviridae	undef	Megavirus_chiliensis	5755	Eukaryota	undef	undef	undef	Longamoebia	undef	Acanthamoeba	Acanthamoeba_castellanii
Putative uncharacterized protein mg619	Unreviewed	Unreviewed	Undefined	Non-enveloped	DNA (ds)	13.549	G5CQD6	1094892	Viruses	Megavirales	Mimiviridae	undef	Megavirus_chiliensis	5755	Eukaryota	undef	undef	undef	Longamoebia	undef	Acanthamoeba	Acanthamoeba_castellanii
Desmoplakin	unreviwed	efficient exit of nucleocapsids from the nucleus	Assembly	Enveloped	DNA (ds)	13.531	A0A162GUP0	1675866	Viruses	undef	Baculoviridae	undef	Urbanus_proteus_nucleopolyhedrovirus	355207	Eukaryota	Metazoa	Arthropoda	Insecta	Lepidoptera	Hesperiidae	Urbanus	Urbanus_proteus
Uncharacterized protein	Unreviewed	Unreviewed	Undefined	Enveloped	DNA (ds)	13.437	Q070L7	1289473	Viruses	Megavirales	Poxviridae	Crocodylidpoxvirus	Nile_crocodilepox_virus	184234	Eukaryota	Metazoa	Chordata	undef	Crocodylia	Crocodylidae	Crocodylus	Crocodylus_johnsoni
Putative uncharacterized protein MAMA_R686	Unreviewed	Unreviewed	Undefined	Non-enveloped	DNA (ds)	13.425	G8EDW1	554168	Viruses	Megavirales	Mimiviridae	undef	Acanthamoeba_castellanii_mamavirus	5755	Eukaryota	undef	undef	undef	Longamoebia	undef	Acanthamoeba	Acanthamoeba_castellanii
Putative uncharacterized protein C239R	Unreviewed	Unreviewed	Undefined	Non-enveloped	DNA (ds)	13.376	A7RB42	380598	Viruses	Megavirales	Phycodnaviridae	Chlorovirus	Paramecium_bursaria_Chlorella_virus_AR158	74790	Eukaryota	undef	undef	Oligohymenophorea	Peniculida	Parameciidae	Paramecium	Paramecium_bursaria
Small capsomere-interacting protein	GO:0016032	viral process	Assembly	Enveloped	DNA (ds)	13.356	Q9E1Z3	35246	Viruses	Herpesvirales	Herpesviridae	Varicellovirus	Cercopithecine_alphaherpesvirus_9	9534	Eukaryota	Metazoa	Chordata	Mammalia	Primates	Cercopithecidae	Chlorocebus	Chlorocebus_aethiops
Thioredoxin	GO:0015035	protein disulfide oxidoreductase activity	Biosynthesis	Non-enveloped	DNA (ds)	13.329	T2AXZ0	1394979	Viruses	undef	Marseilleviridae	undef	Cannes_8_virus	5755	Eukaryota	undef	undef	undef	Longamoebia	undef	Acanthamoeba	Acanthamoeba_castellanii
Thioredoxin	GO:0015035	protein disulfide oxidoreductase activity	Biosynthesis	Non-enveloped	DNA (ds)	13.329	D2XAV8	694581	Viruses	undef	Marseilleviridae	Marseillevirus	Marseillevirus_marseillevirus	5754	Eukaryota	undef	undef	undef	Longamoebia	undef	Acanthamoeba	undef
Thioredoxin	GO:0015035	protein disulfide oxidoreductase activity	Biosynthesis	Non-enveloped	DNA (ds)	13.329	A0A097I241	1560514	Viruses	undef	Marseilleviridae	undef	Melbournevirus	5755	Eukaryota	undef	undef	undef	Longamoebia	undef	Acanthamoeba	Acanthamoeba_castellanii
Nucleocapsid	GO:0019013	viral nucleocapsid	Biosynthesis	Enveloped	RNA (ss)	13.289	Q80JP4	12663	Viruses	Nidovirales	Coronaviridae	Alphacoronavirus	Alphacoronavirus_1	9685	Eukaryota	Metazoa	Chordata	Mammalia	Carnivora	Felidae	Felis	Felis_catus
MC161	Unreviewed	Unreviewed	Undefined	Enveloped	DNA (ds)	13.26	Q98327	10280	Viruses	Megavirales	Poxviridae	Molluscipoxvirus	Molluscum_contagiosum_virus	9606	Eukaryota	Metazoa	Chordata	Mammalia	Primates	Hominidae	Homo	Homo_sapiens
Capsid	GO:0005198	structural molecule activity	assembly	Non-enveloped	RNA (ss)	13.245	Q9Q2N5	12118	Viruses	Picornavirales	Picornaviridae	Aphthovirus	Foot-and-mouth_disease_virus	9363	Eukaryota	Metazoa	Chordata	Mammalia	Insectivora	Erinaceidae	undef	undef
Putative uncharacterized protein	Unreviewed	Unreviewed	Undefined	Enveloped	DNA (ds)	13.234	G0T5I7	68347	Viruses	undef	Iridoviridae	Iridovirus	Invertebrate_iridescent_virus_9	107013	Eukaryota	Metazoa	Arthropoda	Insecta	Lepidoptera	Hepialidae	Wiseana	Wiseana_cervinata
Uncharacterized protein	Unreviewed	Unreviewed	Undefined	Enveloped	DNA (ds)	13.234	W8W2S7	1301280	Viruses	undef	Iridoviridae	Iridovirus	Invertebrate_iridovirus_25	7191	Eukaryota	Metazoa	Arthropoda	Insecta	Diptera	Simuliidae	Simulium	undef
Regulatory protein IE2	GO:0006355	regulation of transcription, DNA-templated	Biosynthesis	Enveloped	DNA (ds)	13.226	A0A140AKB1	32603	Viruses	Herpesvirales	Herpesviridae	Roseolovirus	Human Herpesvirus 6	9606	Eukaryota	Metazoa	Chordata	Mammalia	Primates	Hominidae	Homo	Homo_sapiens
Putative uncharacterized protein Z794L	Unreviewed	Unreviewed	Undefined	Non-enveloped	DNA (ds)	13.212	A7KA54	322019	Viruses	Megavirales	Phycodnaviridae	Chlorovirus	Acanthocystis_turfacea_Chlorella_virus_1	554066	Eukaryota	Viridiplantae	Chlorophyta	Trebouxiophyceae	Chlorellales	Chlorellaceae	Chlorella	Chlorella_heliozoae
Putative uncharacterized protein B258R	Unreviewed	Unreviewed	Undefined	Non-enveloped	DNA (ds)	13.211	A7IWD3	46021	Viruses	Megavirales	Phycodnaviridae	Chlorovirus	Paramecium_bursaria_Chlorella_virus_NY2A	114049	Eukaryota	Viridiplantae	Chlorophyta	Chlorophyceae	undef	undef	Chlorella	undef
Desmoplakin	Unreviewed	efficient exit of nucleocapsids from the nucleus	Assembly	Enveloped	DNA (ds)	13.182	A0A0B4ZZE6	1592335	Viruses	undef	Baculoviridae	Alphabaculovirus	Chrysodeixis_includens_nucleopolyhedrovirus	689277	Eukaryota	Metazoa	Arthropoda	Insecta	Lepidoptera	Noctuidae	Chrysodeixis	Chrysodeixis_includens
PE-38	Unreviewed	Unreviewed	Undefined	Enveloped	DNA (ds)	13.149	A0A1B2CRZ7	192584	Viruses	undef	Baculoviridae	Betabaculovirus	Phthorimaea_operculella_granulovirus	192464	Eukaryota	Metazoa	Arthropoda	Insecta	Lepidoptera	Gelechiidae	Phthorimaea	Phthorimaea_operculella
Regulatory protein E2	GO:0003677	DNA binding	Biosynthesis	Non-enveloped	DNA (ds)	13.14	Q02264	10576	Viruses	undef	Papillomaviridae	Alphapapillomavirus	Alphapapillomavirus_10	9597	Eukaryota	Metazoa	Chordata	Mammalia	Primates	Hominidae	Pan	Pan_paniscus
Putative uncharacterized protein M488L	Unreviewed	Unreviewed	Undefined	Non-enveloped	DNA (ds)	13.129	A7IUL8	346932	Viruses	Megavirales	Phycodnaviridae	Chlorovirus	Paramecium_bursaria_Chlorella_virus_A1	74790	Eukaryota	undef	undef	Oligohymenophorea	Peniculida	Parameciidae	Paramecium	Paramecium_bursaria
Genome polyprotein	GO:0039660	structural constituent of virion	Precursor protein	Non-enveloped	RNA (ss)	13.095	A0A1U8W097	1606765	Viruses	Picornavirales	Picornaviridae	Aphthovirus	Bovine rhinovirus 1	9913	Eukaryota	Metazoa	Chordata	Mammalia	undef	Bovidae	Bos	Bos_taurus
IMV membrane protein	GO:0019031	viral envelope	structure	Enveloped	DNA (ds)	13.074	Q0NP81	28871	Viruses	Megavirales	Poxviridae	Orthopoxvirus	Taterapox_virus	41262	Eukaryota	Metazoa	Chordata	Mammalia	Rodentia	Muridae	Tatera	undef
ORF84L	Unreviewed	Unreviewed	Undefined	Enveloped	DNA (ds)	13.023	A0A060IBM9	180230	Viruses	Herpesvirales	Alloherpesviridae	Cyprinivirus	Cyprinid_herpesvirus_3	7962	Eukaryota	Metazoa	Chordata	Actinopteri	Cypriniformes	Cyprinidae	Cyprinus	Cyprinus_carpio
Putative uncharacterized protein MAMA_L693	Unreviewed	Unreviewed	Undefined	Non-enveloped	DNA (ds)	12.997	G8EB30	554168	Viruses	Megavirales	Mimiviridae	undef	Acanthamoeba_castellanii_mamavirus	5755	Eukaryota	undef	undef	undef	Longamoebia	undef	Acanthamoeba	Acanthamoeba_castellanii
Putative uncharacterized protein L591	Unreviewed	Unreviewed	Undefined	Non-enveloped	DNA (ds)	12.997	E3VZ58	212035	Viruses	Megavirales	Mimiviridae	Mimivirus	Acanthamoeba_polyphaga_mimivirus	5757	Eukaryota	undef	undef	undef	Longamoebia	undef	Acanthamoeba	Acanthamoeba_polyphaga
Uncharacterized protein	Unreviewed	Unreviewed	Undefined	Enveloped	DNA (ds)	12.976	A0A0R7EYW0	1675862	Viruses	undef	Baculoviridae	Betabaculovirus	Diatraea_saccharalis_granulovirus	40085	Eukaryota	Metazoa	Arthropoda	Insecta	Lepidoptera	Crambidae	Diatraea	Diatraea_saccharalis
Putative uncharacterized protein Z245L	Unreviewed	Unreviewed	Undefined	Non-enveloped	DNA (ds)	12.953	A7K8K5	322019	Viruses	Megavirales	Phycodnaviridae	Chlorovirus	Acanthocystis_turfacea_Chlorella_virus_1	554066	Eukaryota	Viridiplantae	Chlorophyta	Trebouxiophyceae	Chlorellales	Chlorellaceae	Chlorella	Chlorella_heliozoae
M18 protein	Unreviewed	Unreviewed	Undefined	Enveloped	DNA (ds)	12.927	A8E1E9	69156	Viruses	Herpesvirales	Herpesviridae	Muromegalovirus	Murid herpesvirus 1	10090	Eukaryota	Metazoa	Chordata	Mammalia	Rodentia	Muridae	Mus	Mus_musculus
ODV-E56	GO:0019031	viral envelope	Adsorption and entry	Enveloped	DNA (ds)	12.906	B6S6N3	36355	Viruses	undef	Baculoviridae	Betabaculovirus	Pseudaletia_unipuncta_granulovirus	103831	Eukaryota	Metazoa	Arthropoda	Insecta	Lepidoptera	Noctuidae	Mythimna	Mythimna_unipuncta
Small capsomere-interacting protein	GO:0016032	viral process	Assembly	Enveloped	DNA (ds)	12.87	A6XEB2	10335	Viruses	Herpesvirales	Herpesviridae	Varicellovirus	Varicella-zoster virus	9606	Eukaryota	Metazoa	Chordata	Mammalia	Primates	Hominidae	Homo	Homo_sapiens
Protein ORF62	Unreviewed	Unreviewed	Undefined	Enveloped	DNA (ds)	12.87	K7PBL3	317858	Viruses	Herpesvirales	Alloherpesviridae	Cyprinivirus	Cyprinid_herpesvirus_1	7962	Eukaryota	Metazoa	Chordata	Actinopteri	Cypriniformes	Cyprinidae	Cyprinus	Cyprinus_carpio
Viral capsid associated protein	GO:0003779	actin binding	Assembly	Enveloped	DNA (ds)	12.845	A0A0B4UKV7	1592576	Viruses	undef	Baculoviridae	Alphabaculovirus	Condylorrhiza_vestigialis_MNPV	554494	Eukaryota	Metazoa	Arthropoda	Insecta	Lepidoptera	Crambidae	Condylorrhiza	Condylorrhiza_vestigialis
Putative uncharacterized protein mg615	Unreviewed	Unreviewed	Undefined	Non-enveloped	DNA (ds)	12.842	G5CQD2	1094892	Viruses	Megavirales	Mimiviridae	undef	Megavirus_chiliensis	5755	Eukaryota	undef	undef	undef	Longamoebia	undef	Acanthamoeba	Acanthamoeba_castellanii
Nucleoprotein	GO:0003723	RNA binding	Biosynthesis	Enveloped	RNA (ss)	12.838	Q0Q4E6	389230	Viruses	Nidovirales	Coronaviridae	Betacoronavirus	Tylonycteris_bat_coronavirus_HKU4	258959	Eukaryota	Metazoa	Chordata	Mammalia	Chiroptera	Vespertilionidae	Tylonycteris	Tylonycteris_pachypus
ORF A span 522-1895	Unreviewed	Unreviewed	Undefined	Enveloped	DNA (ds)	12.835	Q65352	46015	Viruses	undef	Baculoviridae	Alphabaculovirus	Autographa_californica_multiple_nucleopolyhedrovirus	7088	Eukaryota	Metazoa	Arthropoda	Insecta	Lepidoptera	undef	undef	undef
Protein kinase	GO:0004672	protein kinase activity	Biosynthesis	Non-enveloped	DNA (ds)	12.696	O41096	10506	Viruses	Megavirales	Phycodnaviridae	Chlorovirus	Paramecium_bursaria_Chlorella_virus_1	114049	Eukaryota	Viridiplantae	Chlorophyta	Chlorophyceae	undef	undef	Chlorella	undef
Putative uncharacterized protein CUN098	Unreviewed	Unreviewed	Undefined	Enveloped	DNA (ds)	12.673	Q919H9	645993	Viruses	undef	Baculoviridae	Deltabaculovirus	Culex_nigripalpus_NPV_Florida/1997	42429	Eukaryota	Metazoa	Arthropoda	Insecta	Diptera	Culicidae	Culex	Culex_nigripalpus
CNPV130 DNA-binding virion core protein	GO:0019082	viral protein processing	Biosynthesis	Enveloped	DNA (ds)	12.637	Q6VZL7	44088	Viruses	Megavirales	Poxviridae	Avipoxvirus	Canarypox_virus	9134	Eukaryota	Metazoa	Chordata	Aves	Passeriformes	Fringillidae	Serinus	undef
Capsid protein	GO:0019028	viral capsid	structure	Non-enveloped	RNA (ss)	12.604	Q8B345	12224	Viruses	undef	Potyviridae	Potyvirus	Sugarcane_mosaic_virus	4577	Eukaryota	Viridiplantae	Streptophyta	Liliopsida	Poales	Poaceae	Zea	Zea_mays
CPXV141 protein	Unreviewed	Unreviewed	structural	Enveloped	DNA (ds)	12.57	Q8QMU1	10243	Viruses	Megavirales	Poxviridae	Orthopoxvirus	Cowpox_virus	10129	Eukaryota	Metazoa	Chordata	Mammalia	Rodentia	Muridae	Apodemus	Apodemus_sylvaticus
Regulatory protein E2	GO:0003677	DNA binding	Biosynthesis	Non-enveloped	DNA (ds)	12.569	B2KKW9	461322	Viruses	undef	Papillomaviridae	Omegapapillomavirus	Omegapapillomavirus_1	29073	Eukaryota	Metazoa	Chordata	Mammalia	Carnivora	Ursidae	Ursus	Ursus_maritimus
Desmoplakin	unreviwed	efficient exit of nucleocapsids from the nucleus	Assembly	Enveloped	DNA (ds)	12.419	A0A0N7CRT2	74320	Viruses	undef	Baculoviridae	Alphabaculovirus	Buzura_suppressaria_nucleopolyhedrovirus	7088	Eukaryota	Metazoa	Arthropoda	Insecta	Lepidoptera	undef	undef	undef
Autotransporter adhesin	GO:0016021	integral component of membrane	Adsorption and entry	Non-enveloped	DNA (ds)	12.391	F2WL46	999883	Viruses	undef	Marseilleviridae	undef	Lausannevirus	5755	Eukaryota	undef	undef	undef	Longamoebia	undef	Acanthamoeba	Acanthamoeba_castellanii
Membrane protein Allo46	GO:0016021	integral component of membrane	Adsorption and entry	Enveloped	DNA (ds)	12.388	K7PBM0	317858	Viruses	Herpesvirales	Alloherpesviridae	Cyprinivirus	Cyprinid_herpesvirus_1	7962	Eukaryota	Metazoa	Chordata	Actinopteri	Cypriniformes	Cyprinidae	Cyprinus	Cyprinus_carpio
Putative DnaJ/Hsp40	GO:0005524	ATP binding	Biosynthesis	Non-enveloped	DNA (ds)	12.357	E3T4P7	693272	Viruses	Megavirales	Mimiviridae	Cafeteriavirus	Cafeteria_roenbergensis_virus	33653	Eukaryota	undef	undef	undef	Bicosoecida	Cafeteriaceae	Cafeteria	Cafeteria_roenbergensis
B22R-like protein	GO:0016021	integral component of membrane	Adsorption and entry	Enveloped	DNA (ds)	12.324	Q070L0	1289473	Viruses	Megavirales	Poxviridae	Crocodylidpoxvirus	Nile_crocodilepox_virus	184234	Eukaryota	Metazoa	Chordata	undef	Crocodylia	Crocodylidae	Crocodylus	Crocodylus_johnsoni
Protein ORF43	Unreviewed	Unreviewed	Undefined	Enveloped	DNA (ds)	12.311	A0A1C9FJY0	180230	Viruses	Herpesvirales	Alloherpesviridae	Cyprinivirus	Cyprinid_herpesvirus_3	7962	Eukaryota	Metazoa	Chordata	Actinopteri	Cypriniformes	Cyprinidae	Cyprinus	Cyprinus_carpio
Orf99	Unreviewed	Unreviewed	Undefined	Enveloped	DNA (ds)	12.306	Q8JKL4	29250	Viruses	undef	Nudiviridae	undef	Heliothis_zea_nudivirus	7111	Eukaryota	Metazoa	Arthropoda	Insecta	Lepidoptera	Noctuidae	Trichoplusia	Trichoplusia_ni
Occlusion-derived virus envelope protein 56	GO:0019031	viral envelope	Adsorption and entry	Enveloped	DNA (ds)	12.279	B5X010	566972	Viruses	undef	Baculoviridae	Alphabaculovirus	Helicoverpa_armigera_nucleopolyhedrovirus	29058	Eukaryota	Metazoa	Arthropoda	Insecta	Lepidoptera	Noctuidae	Helicoverpa	Helicoverpa_armigera
ODV-E56	GO:0019031	viral envelope	Adsorption and entry	Enveloped	DNA (ds)	12.279	Q8V5X1	10468	Viruses	undef	Baculoviridae	Alphabaculovirus	Helicoverpa_zea_single_nucleopolyhedrovirus	7113	Eukaryota	Metazoa	Arthropoda	Insecta	Lepidoptera	Noctuidae	Helicoverpa	Helicoverpa_zea
Protein UL84	Unreviewed	Unreviewed	Undefined	Enveloped	DNA (ds)	12.274	G8H1C3	944969	Viruses	Herpesvirales	Herpesviridae	Cytomegalovirus	Macacine_betaherpesvirus_3	9541	Eukaryota	Metazoa	Chordata	Mammalia	Primates	Cercopithecidae	Macaca	Macaca_fascicularis
Putative uncharacterized protein L719	Unreviewed	Unreviewed	Undefined	Non-enveloped	DNA (ds)	12.226	E3VZX8	212035	Viruses	Megavirales	Mimiviridae	Mimivirus	Acanthamoeba_polyphaga_mimivirus	5757	Eukaryota	undef	undef	undef	Longamoebia	undef	Acanthamoeba	Acanthamoeba_polyphaga
ACH96164.1 dnahel-like protein	GO:0003677	DNA binding	Biosynthesis	Enveloped	DNA (ds)	12.216	A0A1S5VG13	1654582	Viruses	undef	Nudiviridae	undef	Kallithea_virus	7227	Eukaryota	Metazoa	Arthropoda	Insecta	Diptera	Drosophilidae	Drosophila	Drosophila_melanogaster
Putative uncharacterized protein	Unreviewed	Unreviewed	Undefined	Enveloped	DNA (ds)	12.191	B6S6P3	36355	Viruses	undef	Baculoviridae	Betabaculovirus	Pseudaletia_unipuncta_granulovirus	103831	Eukaryota	Metazoa	Arthropoda	Insecta	Lepidoptera	Noctuidae	Mythimna	Mythimna_unipuncta
B31	Unreviwed	Unknown	Unknown	Enveloped	DNA (ds)	12.175	I3VQ06	1195167	Viruses	Herpesvirales	Herpesviridae	undef	Bat_betaherpesvirus_B7D8	9433	Eukaryota	Metazoa	Chordata	Mammalia	Chiroptera	Vespertilionidae	Miniopterus	Miniopterus_schreibersii
Genome polyprotein	GO:0039660	structural constituent of virion	Precursor protein	Non-enveloped	RNA (ss)	12.162	F4YYF3	1168173	Viruses	Picornavirales	Picornaviridae	Hunnivirus	Hunnivirus_A	9940	Eukaryota	Metazoa	Chordata	Mammalia	undef	Bovidae	Ovis	Ovis_aries
Membrane protein UL56	GO:0016021	integral component of membrane	Adsorption and entry	Enveloped	DNA (ds)	12.14	A0A172DS66	170325	Viruses	Herpesvirales	Herpesviridae	Varicellovirus	Canid_alphaherpesvirus_1	9615	Eukaryota	Metazoa	Chordata	Mammalia	Carnivora	Canidae	Canis	Canis_lupus
CNPV010 ankyrin repeat protein	Unreviewed	Unreviewed	suppression by virus of host complement activation	Enveloped	DNA (ds)	12.13	Q6VZY7	44088	Viruses	Megavirales	Poxviridae	Avipoxvirus	Canarypox_virus	9134	Eukaryota	Metazoa	Chordata	Aves	Passeriformes	Fringillidae	Serinus	undef
Putative nuclear immediate-early transcriptional transactivator	Unreviewed	Unreviewed	Biosynthesis	Enveloped	DNA (ds)	12.124	I7AA40	759753	Viruses	Herpesvirales	Herpesviridae	Proboscivirus	Elephantid_betaherpesvirus_1	9783	Eukaryota	Metazoa	Chordata	Mammalia	Proboscidea	Elephantidae	Elephas	Elephas_maximus
Protein EE1	Unreviewed	Unreviewed	Undefined	Enveloped	DNA (ds)	12.124	M4JTW8	146015	Viruses	Herpesvirales	Herpesviridae	Proboscivirus	Elephantid_betaherpesvirus_1	9780	Eukaryota	Metazoa	Chordata	Mammalia	Proboscidea	Elephantidae	undef	undef
Capsid nucleoprotein	GO:0019013	viral nucleocapsid	assembly	Enveloped	RNA (ss)	12.108	Q917U1	1979165	Viruses	Mononegavirales	Paramyxoviridae	Rubulavirus	Mumps rubulavirus	9606	Eukaryota	Metazoa	Chordata	Mammalia	Primates	Hominidae	Homo	Homo_sapiens
Nucleocapsid	GO:0003723	RNA binding	Biosynthesis	Enveloped	RNA (ss)	12.108	Q8QV72	11168	Viruses	Mononegavirales	Paramyxoviridae	Rubulavirus	Mumps_virus	9606	Eukaryota	Metazoa	Chordata	Mammalia	Primates	Hominidae	Homo	Homo_sapiens
Putative uncharacterized protein mg12	Unreviewed	Unreviewed	Undefined	Non-enveloped	DNA (ds)	12.106	G5CQC3	1094892	Viruses	Megavirales	Mimiviridae	undef	Megavirus_chiliensis	5755	Eukaryota	undef	undef	undef	Longamoebia	undef	Acanthamoeba	Acanthamoeba_castellanii
Desmoplakin	unreviwed	efficient exit of nucleocapsids from the nucleus	Assembly	Enveloped	DNA (ds)	12.1	B0FDT4	490711	Viruses	undef	Baculoviridae	Alphabaculovirus	Orgyia_leucostigma_NPV	95259	Eukaryota	Metazoa	Arthropoda	Insecta	Lepidoptera	Lymantriidae	Orgyia	Orgyia_leucostigma
CNPV124 variola B22R-like protein	Unreviewed	Unreviewed	Unknown	Enveloped	DNA (ds)	12.078	Q6VZM3	44088	Viruses	Megavirales	Poxviridae	Avipoxvirus	Canarypox_virus	9134	Eukaryota	Metazoa	Chordata	Aves	Passeriformes	Fringillidae	Serinus	undef
ODV-E56	GO:0019031	viral envelope	Adsorption and entry	Enveloped	DNA (ds)	11.99	Q7TA03	170617	Viruses	undef	Baculoviridae	Betabaculovirus	Adoxophyes_orana_granulovirus	85584	Eukaryota	Metazoa	Arthropoda	Insecta	Lepidoptera	Tortricidae	Adoxophyes	undef
PxGV-Torf71 protein	Unreviewed	Unreviewed	Undefined	Enveloped	DNA (ds)	11.99	A0A142DWR6	98383	Viruses	undef	Baculoviridae	Betabaculovirus	Plutella_xylostella_granulovirus	51655	Eukaryota	Metazoa	Arthropoda	Insecta	Lepidoptera	Plutellidae	Plutella	Plutella_xylostella
Gag polyprotein	GO:0005198	structural molecule activity	Precursor protein	Enveloped	RNA (ss)	11.989	Q00071	338478	Viruses	undef	Retroviridae	Spumavirus	Macaque_simian_foamy_virus	9606	Eukaryota	Metazoa	Chordata	Mammalia	Primates	Hominidae	Homo	Homo_sapiens
Nucleoprotein	GO:0003723	RNA binding	Biosynthesis	Enveloped	RNA (ss)	11.981	A0A166ZLV5	1508220	Viruses	Nidovirales	Coronaviridae	undef	Bat_coronavirus	27671	Eukaryota	Metazoa	Chordata	Mammalia	Chiroptera	Vespertilionidae	Pipistrellus	undef
Mucin-like glycoprotein 900	GO:0016021	integral component of membrane	Adsorption and entry	Enveloped	DNA (ds)	11.885	Q8JKK6	29250	Viruses	undef	Nudiviridae	undef	Heliothis_zea_nudivirus	7111	Eukaryota	Metazoa	Arthropoda	Insecta	Lepidoptera	Noctuidae	Trichoplusia	Trichoplusia_ni
Putative uncharacterized protein orf36	Unreviewed	Unreviewed	Undefined	Enveloped	DNA (ds)	11.885	G9I062	1128424	Viruses	undef	Nudiviridae	undef	Heliothis_zea_nudivirus	7113	Eukaryota	Metazoa	Arthropoda	Insecta	Lepidoptera	Noctuidae	Helicoverpa	Helicoverpa_zea
Transmembrane domain-containing protein	GO:0016021	integral component of membrane	Undefined	Non-enveloped	DNA (ds)	11.872	A0A1Q1PNP6	1955558	Viruses	undef	Marseilleviridae	unclassified Marseilleviridae	Noumeavirus	5755	Eukaryota	undef	undef	undef	Longamoebia	undef	Acanthamoeba	Acanthamoeba_castellanii
Putative uncharacterized protein MAMA_L129	Unreviewed	Unreviewed	Undefined	Non-enveloped	DNA (ds)	11.871	G8ECD4	554168	Viruses	Megavirales	Mimiviridae	undef	Acanthamoeba_castellanii_mamavirus	5755	Eukaryota	undef	undef	undef	Longamoebia	undef	Acanthamoeba	Acanthamoeba_castellanii
Putative uncharacterized protein L77b	Unreviewed	Unreviewed	Undefined	Non-enveloped	DNA (ds)	11.871	E3VY66	212035	Viruses	Megavirales	Mimiviridae	Mimivirus	Acanthamoeba_polyphaga_mimivirus	5757	Eukaryota	undef	undef	undef	Longamoebia	undef	Acanthamoeba	Acanthamoeba_polyphaga
Gag protein	GO:0075521	microtubule-dependent intracellular transport of viral material towards nucleus	assembly	Enveloped	RNA (ss)	11.863	Q70LW5	53182	Viruses	undef	Retroviridae	Spumavirus	Feline_foamy_virus	9685	Eukaryota	Metazoa	Chordata	Mammalia	Carnivora	Felidae	Felis	Felis_catus
Gag polyprotein	GO:0005198	structural molecule activity	Precursor protein	Enveloped	RNA (ss)	11.863	P87702	53182	Viruses	undef	Retroviridae	Spumavirus	Feline_foamy_virus	9685	Eukaryota	Metazoa	Chordata	Mammalia	Carnivora	Felidae	Felis	Felis_catus
93 kDa protein	unreviwed	unknown	unknown	Enveloped	DNA (ds)	11.844	A0A0E3JAK2	51313	Viruses	undef	Baculoviridae	Alphabaculovirus	Helicoverpa_armigera_nucleopolyhedrovirus	7113	Eukaryota	Metazoa	Arthropoda	Insecta	Lepidoptera	Noctuidae	Helicoverpa	Helicoverpa_zea
Uncharacterized protein	Unreviewed	Unreviewed	Undefined	Non-enveloped	DNA (ds)	11.806	A0A142CKN2	1813599	Viruses	undef	Marseilleviridae	Marseillevirus	Brazilian_marseillevirus	5755	Eukaryota	undef	undef	undef	Longamoebia	undef	Acanthamoeba	Acanthamoeba_castellanii
Coat protein	GO:0005198	structural molecule activity	structural	Non-enveloped	RNA (ss)	11.795	D9I8L1	35350	Viruses	Tymovirales	Betaflexiviridae	Foveavirus	Apple_stem_pitting_virus	3752	Eukaryota	Viridiplantae	Streptophyta	undef	Rosales	Rosaceae	Malus	Malus_sylvestris
Putative uncharacterized protein mg597	Unreviewed	Unreviewed	Undefined	Non-enveloped	DNA (ds)	11.793	G5CQ67	1094892	Viruses	Megavirales	Mimiviridae	undef	Megavirus_chiliensis	5755	Eukaryota	undef	undef	undef	Longamoebia	undef	Acanthamoeba	Acanthamoeba_castellanii
Putative uncharacterized protein MAMA_R833	Unreviewed	Unreviewed	Undefined	Non-enveloped	DNA (ds)	11.79	G8EBG7	554168	Viruses	Megavirales	Mimiviridae	undef	Acanthamoeba_castellanii_mamavirus	5755	Eukaryota	undef	undef	undef	Longamoebia	undef	Acanthamoeba	Acanthamoeba_castellanii
Putative uncharacterized protein R714	Unreviewed	Unreviewed	Undefined	Non-enveloped	DNA (ds)	11.79	E3VZX3	212035	Viruses	Megavirales	Mimiviridae	Mimivirus	Acanthamoeba_polyphaga_mimivirus	5757	Eukaryota	undef	undef	undef	Longamoebia	undef	Acanthamoeba	Acanthamoeba_polyphaga
Immediate early protein ICP0	GO:0045893	positive regulation of transcription, DNA-templated	Biosynthesis	Enveloped	DNA (ds)	11.775	Q5Y0P4	10317	Viruses	Herpesvirales	Herpesviridae	Simplexvirus	Cercopithecine_alphaherpesvirus_2	9534	Eukaryota	Metazoa	Chordata	Mammalia	Primates	Cercopithecidae	Chlorocebus	Chlorocebus_aethiops
CPXV219 protein	Unreviewed	Unreviewed	structural	Enveloped	DNA (ds)	11.738	A0A0K2YSS9	10243	Viruses	Megavirales	Poxviridae	Orthopoxvirus	Cowpox_virus	10129	Eukaryota	Metazoa	Chordata	Mammalia	Rodentia	Muridae	Apodemus	Apodemus_sylvaticus
Putative dnahel	Unreviewed	Unreviewed	Undefined	Enveloped	DNA (ds)	11.735	A0A0F7KNN3	1654582	Viruses	undef	Nudiviridae	undef	Kallithea_virus	7227	Eukaryota	Metazoa	Arthropoda	Insecta	Diptera	Drosophilidae	Drosophila	Drosophila_melanogaster
Gag protein	GO:0005198	structural molecule activity	assembly	Enveloped	RNA (ss)	11.73	C1JH95	11676	Viruses	undef	Retroviridae	Lentivirus	Human_immunodeficiency_virus_1	9606	Eukaryota	Metazoa	Chordata	Mammalia	Primates	Hominidae	Homo	Homo_sapiens
Putative uncharacterized protein orf112	Unreviewed	Unreviewed	Undefined	Enveloped	DNA (ds)	11.722	G9I0D8	1128424	Viruses	undef	Nudiviridae	undef	Heliothis_zea_nudivirus	7113	Eukaryota	Metazoa	Arthropoda	Insecta	Lepidoptera	Noctuidae	Helicoverpa	Helicoverpa_zea
Putative uncharacterized protein MAMA_R534	Unreviewed	Unreviewed	Undefined	Non-enveloped	DNA (ds)	11.709	G8EDG4	554168	Viruses	Megavirales	Mimiviridae	undef	Acanthamoeba_castellanii_mamavirus	5755	Eukaryota	undef	undef	undef	Longamoebia	undef	Acanthamoeba	Acanthamoeba_castellanii
Putative uncharacterized protein R449	Unreviewed	Unreviewed	Undefined	Non-enveloped	DNA (ds)	11.709	E3VY15	212035	Viruses	Megavirales	Mimiviridae	Mimivirus	Acanthamoeba_polyphaga_mimivirus	5757	Eukaryota	undef	undef	undef	Longamoebia	undef	Acanthamoeba	Acanthamoeba_polyphaga
Asb031	GO:0016021	integral component of membrane	Adsorption and entry	Enveloped	DNA (ds)	11.683	A0A0A7KR23	1580580	Viruses	undef	Baculoviridae	Alphabaculovirus	Agrotis_segetum_nucleopolyhedrovirus_B	47767	Eukaryota	Metazoa	Arthropoda	Insecta	Lepidoptera	Noctuidae	Agrotis	Agrotis_segetum
CNPV154 variola B22R-like protein	Unreviewed	Unreviewed	Unknown	Enveloped	DNA (ds)	11.674	Q6VZJ3	44088	Viruses	Megavirales	Poxviridae	Avipoxvirus	Canarypox_virus	9134	Eukaryota	Metazoa	Chordata	Aves	Passeriformes	Fringillidae	Serinus	undef
Nucleocapsid protein	GO:0003723	RNA binding	Biosynthesis	Enveloped	RNA (ss)	11.666	A0A1W6JGW8	1384672	Viruses	Mononegavirales	Paramyxoviridae	Rubulavirus	Mumps_virus	9606	Eukaryota	Metazoa	Chordata	Mammalia	Primates	Hominidae	Homo	Homo_sapiens
Putative uncharacterized protein	Unreviewed	Unreviewed	Undefined	Enveloped	DNA (ds)	11.625	Q1HH32	161494	Viruses	undef	Baculoviridae	Alphabaculovirus	Antheraea_pernyi_nucleopolyhedrovirus	7119	Eukaryota	Metazoa	Arthropoda	Insecta	Lepidoptera	Saturniidae	Antheraea	Antheraea_pernyi
Protein p24	GO:0019028	viral capsid	Structure	Enveloped	DNA (ds)	11.604	A0A1B1MR07	10449	Viruses	undef	Baculoviridae	Alphabaculovirus	Lymantria dispar multicapsid nuclear polyhedrosis virus	7088	Eukaryota	Metazoa	Arthropoda	Insecta	Lepidoptera	undef	undef	undef
Desmoplakin-like protein	unreviwed	efficient exit of nucleocapsids from the nucleus	Assembly	Enveloped	DNA (ds)	11.603	V9XSW0	1987479	Viruses	undef	Baculoviridae	Alphabaculovirus	Choristoneura murinana nucleopolyhedrovirus	55057	Eukaryota	Metazoa	Arthropoda	Insecta	Lepidoptera	Noctuidae	Mamestra	Mamestra_brassicae
(clone L85-23) ORF III	GO:0004170	dUTP diphosphatase activity	Biosynthesis	Non-Enveloped	DNA (ds)	11.589	Q98W23	52996	Viruses	undef	Caulimoviridae	Badnavirus	Dioscorea_bacilliform_virus	55578	Eukaryota	Viridiplantae	Streptophyta	Liliopsida	Dioscoreales	Dioscoreaceae	Dioscorea	Dioscorea_sansibarensis
Putative phosphotransferase	GO:0016740	transferase activity	Biosynthesis	Non-enveloped	DNA (ds)	11.528	A0A0N9QY38	455364	Viruses	Megavirales	Phycodnaviridae	undef	Chrysochromulina_ericina_virus	156174	Eukaryota	undef	undef	undef	Prymnesiales	Prymnesiaceae	Haptolina	Haptolina_ericina
Immediate-early protein 2	GO:0045893	positive regulation of transcription, DNA-templated	Biosynthesis	Enveloped	DNA (ds)	11.524	Q9QJ16	36351	Viruses	Herpesvirales	Herpesviridae	Roseolovirus	Human_betaherpesvirus_6B	9606	Eukaryota	Metazoa	Chordata	Mammalia	Primates	Hominidae	Homo	Homo_sapiens
H87	Unreviewed	Unreviewed	Undefined	Enveloped	DNA (ds)	11.524	O57149	32604	Viruses	Herpesvirales	Herpesviridae	Roseolovirus	Human_betaherpesvirus_6B	9606	Eukaryota	Metazoa	Chordata	Mammalia	Primates	Hominidae	Homo	Homo_sapiens
Putative uncharacterized protein MAMA_L517	Unreviewed	Unreviewed	Undefined	Non-enveloped	DNA (ds)	11.501	G8EDE7	554168	Viruses	Megavirales	Mimiviridae	undef	Acanthamoeba_castellanii_mamavirus	5755	Eukaryota	undef	undef	undef	Longamoebia	undef	Acanthamoeba	Acanthamoeba_castellanii
Putative uncharacterized protein L434	Unreviewed	Unreviewed	Undefined	Non-enveloped	DNA (ds)	11.501	E3VXZ7	212035	Viruses	Megavirales	Mimiviridae	Mimivirus	Acanthamoeba_polyphaga_mimivirus	5757	Eukaryota	undef	undef	undef	Longamoebia	undef	Acanthamoeba	Acanthamoeba_polyphaga
Tegument protein pp150	GO:0005198	structural molecule activity	Release	Enveloped	DNA (ds)	11.457	M4JTT5	146015	Viruses	Herpesvirales	Herpesviridae	Proboscivirus	Elephantid_betaherpesvirus_1	9780	Eukaryota	Metazoa	Chordata	Mammalia	Proboscidea	Elephantidae	undef	undef
ORF-C	Unreviewed	Unreviewed	Undefined	Enveloped	DNA (ds)	11.457	M1RFX5	759753	Viruses	Herpesvirales	Herpesviridae	Proboscivirus	Elephantid_betaherpesvirus_1	9783	Eukaryota	Metazoa	Chordata	Mammalia	Proboscidea	Elephantidae	Elephas	Elephas_maximus
Putative uncharacterized protein CpBV-HP1102	Unreviewed	Unreviewed	Undefined	Enveloped	DNA (ds)	11.431	Q4FEW3	256130	Viruses	undef	Polydnaviridae	Bracovirus	Cotesia_plutellae_polydnavirus	217443	Eukaryota	Metazoa	Arthropoda	Insecta	Hymenoptera	Braconidae	Cotesia	Cotesia_vestalis
Putative uncharacterized protein CpBV-HP501	Unreviewed	Unreviewed	Undefined	Enveloped	DNA (ds)	11.431	Q4FEY0	256130	Viruses	undef	Polydnaviridae	Bracovirus	Cotesia_plutellae_polydnavirus	217443	Eukaryota	Metazoa	Arthropoda	Insecta	Hymenoptera	Braconidae	Cotesia	Cotesia_vestalis
Putative uncharacterized protein	Unreviewed	Unreviewed	Undefined	Enveloped	DNA (ds)	11.428	B8PQ82	451706	Viruses	undef	Polydnaviridae	Bracovirus	Glyptapanteles_flavicoxis_bracovirus	463051	Eukaryota	Metazoa	Arthropoda	Insecta	Hymenoptera	Braconidae	Glyptapanteles	Glyptapanteles_flavicoxis
Polyprotein	GO:0005198	structural molecule activity	Precursor protein	Non-enveloped	RNA (ss)	11.424	A0A165CWN0	31742	Viruses	undef	Potyviridae	Potyvirus	Johnsongrass_mosaic_virus	4560	Eukaryota	Viridiplantae	Streptophyta	Liliopsida	Poales	Poaceae	Sorghum	Sorghum_halepense
Putative uncharacterized protein MAMA_R549	Unreviewed	Unreviewed	Undefined	Non-enveloped	DNA (ds)	11.423	G8EDH9	554168	Viruses	Megavirales	Mimiviridae	undef	Acanthamoeba_castellanii_mamavirus	5755	Eukaryota	undef	undef	undef	Longamoebia	undef	Acanthamoeba	Acanthamoeba_castellanii
Putative uncharacterized protein R463	Unreviewed	Unreviewed	Undefined	Non-enveloped	DNA (ds)	11.423	E3VY81	212035	Viruses	Megavirales	Mimiviridae	Mimivirus	Acanthamoeba_polyphaga_mimivirus	5757	Eukaryota	undef	undef	undef	Longamoebia	undef	Acanthamoeba	Acanthamoeba_polyphaga
Putative collagenous domain-containing protein	Unreviewed	Unreviewed	Undefined	Non-enveloped	DNA (ds)	11.399	E3VZC6	212035	Viruses	Megavirales	Mimiviridae	Mimivirus	Acanthamoeba_polyphaga_mimivirus	5757	Eukaryota	undef	undef	undef	Longamoebia	undef	Acanthamoeba	Acanthamoeba_polyphaga
Putative collagenous domain-containing protein R238	Unreviewed	Unreviewed	Undefined	Non-enveloped	DNA (ds)	11.399	Q5UPX4	212035	Viruses	Megavirales	Mimiviridae	Mimivirus	Acanthamoeba_polyphaga_mimivirus	5757	Eukaryota	undef	undef	undef	Longamoebia	undef	Acanthamoeba	Acanthamoeba_polyphaga
Genome polyprotein	GO:0039660	structural constituent of virion	Precursor protein	Non-enveloped	RNA (ss)	11.389	O39818	47000	Viruses	Picornavirales	Picornaviridae	Aphthovirus	Equine_rhinitis_A_virus	9796	Eukaryota	Metazoa	Chordata	Mammalia	Perissodactyla	Equidae	Equus	Equus_caballus
G protein-coupled receptor-4A	Unreviewed	Unreviewed	suppression by virus of host complement activation	Enveloped	DNA (ds)	11.377	A0A0S1TKK8	548914	Viruses	Herpesvirales	Herpesviridae	Proboscivirus	Elephant_endotheliotropic_herpesvirus_4	9783	Eukaryota	Metazoa	Chordata	Mammalia	Proboscidea	Elephantidae	Elephas	Elephas_maximus
Putative serine/threonine protein phosphatase	GO:0016787	hydrolase activity	Biosynthesis	Non-enveloped	DNA (ds)	11.366	E3T5U6	693272	Viruses	Megavirales	Mimiviridae	Cafeteriavirus	Cafeteria_roenbergensis_virus	33653	Eukaryota	undef	undef	undef	Bicosoecida	Cafeteriaceae	Cafeteria	Cafeteria_roenbergensis
Putative uncharacterized protein	Unreviewed	Unreviewed	Undefined	Enveloped	DNA (ds)	11.347	Q8V2M5	203173	Viruses	Megavirales	Poxviridae	Orthopoxvirus	Camelpox_virus	9836	Eukaryota	Metazoa	Chordata	Mammalia	undef	Camelidae	Camelus	undef
TA40R	Unreviewed	Unreviewed	Undefined	Enveloped	DNA (ds)	11.34	Q9JF67	10253	Viruses	Megavirales	Poxviridae	Orthopoxvirus	Vaccinia_virus	9606	Eukaryota	Metazoa	Chordata	Mammalia	Primates	Hominidae	Homo	Homo_sapiens
Polyprotein	GO:0005198	structural molecule activity	Precursor protein	Non-enveloped	RNA (ss)	11.334	H6TVD1	373398	Viruses	undef	Potyviridae	Potyvirus	Basella_rugose_mosaic_virus	46150	Eukaryota	Viridiplantae	Streptophyta	undef	Caryophyllales	Basellaceae	Anredera	Anredera_cordifolia
Orf55	Unreviewed	Unreviewed	Undefined	Enveloped	DNA (ds)	11.319	Q462B0	332054	Viruses	undef	Baculoviridae	Alphabaculovirus	Trichoplusia_ni_single_nucleopolyhedrovirus	7111	Eukaryota	Metazoa	Arthropoda	Insecta	Lepidoptera	Noctuidae	Trichoplusia	Trichoplusia_ni
Putative uncharacterized protein	Unreviewed	Unreviewed	Undefined	Enveloped	DNA (ds)	11.303	G0XWN2	10243	Viruses	Megavirales	Poxviridae	Orthopoxvirus	Cowpox_virus	10129	Eukaryota	Metazoa	Chordata	Mammalia	Rodentia	Muridae	Apodemus	Apodemus_sylvaticus
Envelope glycoprotein H	GO:0019031	viral envelope	Adsorption and entry	Enveloped	DNA (ds)	11.302	A0A1P8VIW9	1940555	Viruses	undef	Baculoviridae	Alphabaculovirus	Choristoneura murinana nucleopolyhedrovirus	10090	Eukaryota	Metazoa	Chordata	Mammalia	Rodentia	Muridae	Mus	Mus_musculus
RING finger protein	GO:0046872	metal ion binding	suppression by virus of host complement activation	Non-enveloped	DNA (ds)	11.295	R4TWR5	251749	Viruses	Megavirales	Phycodnaviridae	Prymnesiovirus	Phaeocystis_globosa_virus	33658	Eukaryota	undef	undef	undef	Phaeocystales	Phaeocystaceae	Phaeocystis	Phaeocystis_globosa
Polyprotein	GO:0005198	structural molecule activity	Precursor protein	Non-enveloped	RNA (ss)	11.253	B2WSU1	32619	Viruses	undef	Potyviridae	Potyvirus	Sorghum_mosaic_virus	4547	Eukaryota	Viridiplantae	Streptophyta	Liliopsida	Poales	Poaceae	Saccharum	Saccharum_officinarum
IMV heparin binding surface protein	GO:0019031	viral envelope	structure	Enveloped	DNA (ds)	11.25	U3UBJ8	240426	Viruses	Megavirales	Poxviridae	undef	Squirrelpox_virus	10001	Eukaryota	Metazoa	Chordata	Mammalia	Rodentia	Sciuridae	Sciurus	undef
Phosphate protein	Unreviewed	Unreviewed	Undefined	Enveloped	RNA (ss)	11.224	J7IF53	11176	Viruses	Mononegavirales	Paramyxoviridae	Avulavirus	Avian avulavirus 1	8782	Eukaryota	Metazoa	Chordata	Aves	undef	undef	undef	undef
Putative uncharacterized protein MAMA_R751	Unreviewed	Unreviewed	Undefined	Non-enveloped	DNA (ds)	11.182	G8EB86	554168	Viruses	Megavirales	Mimiviridae	undef	Acanthamoeba_castellanii_mamavirus	5755	Eukaryota	undef	undef	undef	Longamoebia	undef	Acanthamoeba	Acanthamoeba_castellanii
Late protein I196L	Unreviewed	Unreviewed	Undefined	Enveloped	DNA (ds)	11.142	P0CA91	10500	Viruses	Megavirales	Asfarviridae	Asfivirus	African_swine_fever_virus	6937	Eukaryota	Metazoa	Arthropoda	Arachnida	Ixodida	Argasidae	Ornithodoros	undef
Spliced glycoprotein U84.5	Unreviewed	Unreviewed	Undefined	Enveloped	DNA (ds)	11.138	N0D7K4	759753	Viruses	Herpesvirales	Herpesviridae	Proboscivirus	Elephantid_betaherpesvirus_1	9783	Eukaryota	Metazoa	Chordata	Mammalia	Proboscidea	Elephantidae	Elephas	Elephas_maximus
Putative uncharacterized protein MSV172	Unreviewed	Unreviewed	Undefined	Enveloped	DNA (ds)	11.131	Q9YVS0	83191	Viruses	Megavirales	Poxviridae	undef	Melanoplus_sanguinipes_entomopoxvirus	65742	Eukaryota	Metazoa	Arthropoda	Insecta	Orthoptera	Acrididae	Melanoplus	Melanoplus_sanguinipes
Histidine kinase	GO:0016301	kinase activity	Biosynthesis	Enveloped	DNA (ds)	11.118	Q8JKV7	29250	Viruses	undef	Nudiviridae	undef	Heliothis_zea_nudivirus	7111	Eukaryota	Metazoa	Arthropoda	Insecta	Lepidoptera	Noctuidae	Trichoplusia	Trichoplusia_ni
Pr2	Unreviewed	Unreviewed	Undefined	Enveloped	DNA (ds)	11.102	Q9DWH8	79700	Viruses	Herpesvirales	Herpesviridae	Muromegalovirus	Murid_betaherpesvirus_2	10114	Eukaryota	Metazoa	Chordata	Mammalia	Rodentia	Muridae	Rattus	undef
Capsid protein	GO:0039615	T=1 icosahedral viral capsid	structure	Non-enveloped	DNA (ss)	11.091	R9TKR7	687387	Viruses	undef	Anelloviridae	Iotatorquevirus	Torque_teno_sus_virus_1b	9823	Eukaryota	Metazoa	Chordata	Mammalia	undef	Suidae	Sus	Sus_scrofa
Large glycoprotein	GO:0019031	viral envelope	Structural	Enveloped	RNA (ss)	11.09	X2D5V8	1936072	Viruses	Nidovirales	Arteriviridae	Simartevirus	Kibale red colobus virus 2	591936	Eukaryota	Metazoa	Chordata	Mammalia	Primates	Cercopithecidae	Piliocolobus	Piliocolobus_tephrosceles
DNA packaging tegument protein UL17	GO:0019072	viral genome packaging	Assembly	Enveloped	DNA (ds)	11.081	A0A075CZL7	768738	Viruses	Herpesvirales	Herpesviridae	Proboscivirus	Elephant_endotheliotropic_herpesvirus_5	9783	Eukaryota	Metazoa	Chordata	Mammalia	Proboscidea	Elephantidae	Elephas	Elephas_maximus
Large T antigen	GO:0006260	DNA replication	Biosynthesis	Non-enveloped	DNA (ds)	11.081	L0GBB5	1276187	Viruses	undef	Polyomaviridae	undef	Eidolon_polyomavirus_1	77214	Eukaryota	Metazoa	Chordata	Mammalia	Chiroptera	Pteropodidae	Eidolon	Eidolon_helvum
Putative membrane-associated glycoprotein	GO:0016021	integral component of membrane	Adsorption and entry	Enveloped	DNA (ds)	11.064	A0A1S5WLD5	10243	Viruses	Megavirales	Poxviridae	Orthopoxvirus	Cowpox_virus	10129	Eukaryota	Metazoa	Chordata	Mammalia	Rodentia	Muridae	Apodemus	Apodemus_sylvaticus
C4R	GO:0016021	integral component of membrane	suppression by virus of host complement activation	Enveloped	DNA (ds)	11.058	Q1HTQ9	240426	Viruses	Megavirales	Poxviridae	undef	Squirrelpox_virus	10001	Eukaryota	Metazoa	Chordata	Mammalia	Rodentia	Sciuridae	Sciurus	undef
PxORF73 peptide	Unreviewed	Unreviewed	Undefined	Enveloped	DNA (ds)	11.038	Q9DVW0	98383	Viruses	undef	Baculoviridae	Betabaculovirus	Plutella_xylostella_granulovirus	51655	Eukaryota	Metazoa	Arthropoda	Insecta	Lepidoptera	Plutellidae	Plutella	Plutella_xylostella
Putative uncharacterized protein CpBV-HP1101	Unreviewed	Unreviewed	Undefined	Enveloped	DNA (ds)	11.029	Q4FEW4	256130	Viruses	undef	Polydnaviridae	Bracovirus	Cotesia_plutellae_polydnavirus	217443	Eukaryota	Metazoa	Arthropoda	Insecta	Hymenoptera	Braconidae	Cotesia	Cotesia_vestalis
Putative uncharacterized protein CpBV-HP502	Unreviewed	Unreviewed	Undefined	Enveloped	DNA (ds)	11.029	Q4FEX9	256130	Viruses	undef	Polydnaviridae	Bracovirus	Cotesia_plutellae_polydnavirus	217443	Eukaryota	Metazoa	Arthropoda	Insecta	Hymenoptera	Braconidae	Cotesia	Cotesia_vestalis
Capsid scaffolding protein	GO:0004252	serine-type endopeptidase activity	assembly	Enveloped	DNA (ds)	11.028	A0A068ES09	1510155	Viruses	Herpesvirales	Herpesviridae	Mardivirus	Falconid_herpesvirus_1	279964	Eukaryota	Metazoa	Chordata	Aves	Falconiformes	Falconidae	Falco	Falco_mexicanus
S1 glycoprotein	GO:0046813	receptor-mediated virion attachment to host cell	Adsorption and entry	Enveloped	RNA (ss)	11.025	C1KAS3	11120	Viruses	Nidovirales	Coronaviridae	Gammacoronavirus	Avian_coronavirus	9031	Eukaryota	Metazoa	Chordata	Aves	Galliformes	Phasianidae	Gallus	Gallus_gallus
51K protein	GO:0005524	ATP binding	Biosynthesis	Non-enveloped	RNA (ss)	11.014	Q85291	37128	Viruses	undef	Virgaviridae	Pomovirus	Potato_mop-top_virus	4089	Eukaryota	Viridiplantae	Streptophyta	undef	Solanales	Solanaceae	Nicotiana	Nicotiana_debneyi
Putative uncharacterized protein N496L	Unreviewed	Unreviewed	Undefined	Non-enveloped	DNA (ds)	10.963	A7J7K0	399781	Viruses	Megavirales	Phycodnaviridae	Chlorovirus	Paramecium_bursaria_Chlorella_virus_A1	74790	Eukaryota	undef	undef	Oligohymenophorea	Peniculida	Parameciidae	Paramecium	Paramecium_bursaria
ORF3	GO:0003964	RNA-directed DNA polymerase activity	Biosynthesis	Non-Enveloped	DNA (ds)	10.934	W5RWH6	52996	Viruses	undef	Caulimoviridae	Badnavirus	Dioscorea_bacilliform_virus	55578	Eukaryota	Viridiplantae	Streptophyta	Liliopsida	Dioscoreales	Dioscoreaceae	Dioscorea	Dioscorea_sansibarensis
GP80-like protein	GO:0016021	integral component of membrane	Adsorption and entry	Enveloped	DNA (ds)	10.926	Q1XBS9	10385	Viruses	Herpesvirales	Herpesviridae	Rhadinovirus	Bovine_gammaherpesvirus_4	9913	Eukaryota	Metazoa	Chordata	Mammalia	undef	Bovidae	Bos	Bos_taurus
Desmoplakin	unreviwed	efficient exit of nucleocapsids from the nucleus	Assembly	Enveloped	DNA (ds)	10.917	S5N995	1367203	Viruses	undef	Baculoviridae	Alphabaculovirus	Hemileuca_sp._nucleopolyhedrovirus	40089	Eukaryota	Metazoa	Arthropoda	Insecta	Lepidoptera	Saturniidae	Hemileuca	undef
Glycoprotein	GO:0016021	integral component of membrane	Adsorption and entry	Enveloped	RNA (ss)	10.904	A0A191KW97	248062	Viruses	undef	Bunyaviridae	Nairovirus	Thiafora_nairovirus	9534	Eukaryota	Metazoa	Chordata	Mammalia	Primates	Cercopithecidae	Chlorocebus	Chlorocebus_aethiops
B1-41-5 protein	GO:0019064	fusion of virus membrane with host plasma membrane	Adsorption and entry	Enveloped	DNA (ds)	10.894	O11367	10280	Viruses	Megavirales	Poxviridae	Molluscipoxvirus	Molluscum_contagiosum_virus	9606	Eukaryota	Metazoa	Chordata	Mammalia	Primates	Hominidae	Homo	Homo_sapiens
Putative uncharacterized protein CcBV_31.9	Unreviewed	Unreviewed	Undefined	Enveloped	DNA (ds)	10.887	F2QKR7	39640	Viruses	undef	Polydnaviridae	Bracovirus	Cotesia_congregata_bracovirus	51543	Eukaryota	Metazoa	Arthropoda	Insecta	Hymenoptera	Braconidae	Cotesia	Cotesia_congregata
HOAR	Unreviewed	Unreviewed	Undefined	Enveloped	DNA (ds)	10.875	A0A0B4ZZJ1	1592335	Viruses	undef	Baculoviridae	Alphabaculovirus	Chrysodeixis_includens_nucleopolyhedrovirus	689277	Eukaryota	Metazoa	Arthropoda	Insecta	Lepidoptera	Noctuidae	Chrysodeixis	Chrysodeixis_includens
Capsid scaffolding protein	GO:0004252	serine-type endopeptidase activity	assembly	Enveloped	DNA (ds)	10.87	Q9E1G6	37108	Viruses	Herpesvirales	Herpesviridae	Mardivirus	Meleagrid_alphaherpesvirus_1	9031	Eukaryota	Metazoa	Chordata	Aves	Galliformes	Phasianidae	Gallus	Gallus_gallus
Putative uncharacterized protein n203R	Unreviewed	Unreviewed	Undefined	Non-enveloped	DNA (ds)	10.805	A7J6Q7	399781	Viruses	Megavirales	Phycodnaviridae	Chlorovirus	Paramecium_bursaria_Chlorella_virus_A1	74790	Eukaryota	undef	undef	Oligohymenophorea	Peniculida	Parameciidae	Paramecium	Paramecium_bursaria
Capsid protein	GO:0019013	viral nucleocapsid	assembly	Enveloped	RNA (ss)	10.779	X2D6N2	1885929	Viruses	Nidovirales	Arteriviridae	Arterivirus	Kibale_red_colobus_virus_1	591936	Eukaryota	Metazoa	Chordata	Mammalia	Primates	Cercopithecidae	Piliocolobus	Piliocolobus_tephrosceles
A-type inclusion protein	GO:0016032	viral process	Adsorption and entry	Enveloped	DNA (ds)	10.773	G0XUT3	10243	Viruses	Megavirales	Poxviridae	Orthopoxvirus	Cowpox_virus	10129	Eukaryota	Metazoa	Chordata	Mammalia	Rodentia	Muridae	Apodemus	Apodemus_sylvaticus
Putative uncharacterized protein B725L	Unreviewed	Unreviewed	Undefined	Non-enveloped	DNA (ds)	10.755	A7IXQ0	46021	Viruses	Megavirales	Phycodnaviridae	Chlorovirus	Paramecium_bursaria_Chlorella_virus_NY2A	114049	Eukaryota	Viridiplantae	Chlorophyta	Chlorophyceae	undef	undef	Chlorella	undef
Nucleoprotein	GO:0003723	RNA binding	Biosynthesis	Enveloped	RNA (ss)	10.728	Q0Q462	693999	Viruses	Nidovirales	Coronaviridae	Alphacoronavirus	Scotophilus_bat_coronavirus_512	153297	Eukaryota	Metazoa	Chordata	Mammalia	Chiroptera	Vespertilionidae	Scotophilus	Scotophilus_kuhlii
Peptidase	Unreviewed	Unreviewed	Assembly	Non-enveloped	DNA (ds)	10.713	A0A1Q1PMM2	1955558	Viruses	undef	Marseilleviridae	unclassified Marseilleviridae	Noumeavirus	5755	Eukaryota	undef	undef	undef	Longamoebia	undef	Acanthamoeba	Acanthamoeba_castellanii
Ie-1	GO:0046872	metal ion binding	Biosynthesis	Enveloped	DNA (ds)	10.712	Q0ILA3	1307956	Viruses	undef	Baculoviridae	Alphabaculovirus	Leucania_separata_nucleopolyhedrovirus	7088	Eukaryota	Metazoa	Arthropoda	Insecta	Lepidoptera	undef	undef	undef
RNA-2	GO:0005198	structural molecule activity	Undefined	Non-enveloped	RNA (ss)	10.701	Q9IR85	31721	Viruses	undef	Benyviridae	Benyvirus	Beet_necrotic_yellow_vein_virus	3562	Eukaryota	Viridiplantae	Streptophyta	undef	Caryophyllales	Chenopodiaceae	Spinacia	Spinacia_oleracea
Putative uncharacterized protein	Unreviewed	Unreviewed	Undefined	Enveloped	DNA (ds)	10.698	A4L258	432587	Viruses	undef	Nudiviridae	undef	Gryllus_bimaculatus_nudivirus	6999	Eukaryota	Metazoa	Arthropoda	Insecta	Orthoptera	Gryllidae	Gryllus	Gryllus_bimaculatus
Virion protein	Unreviewed	Unreviewed	Undefined	Enveloped	DNA (ds)	10.684	A0A1P8VIQ7	1940555	Viruses	Herpesvirales	Betaherpesvirinae	Roseolovirus	Murine roseolovirus	10090	Eukaryota	Metazoa	Chordata	Mammalia	Rodentia	Muridae	Mus	Mus_musculus
RNA polymerase (NIb)	GO:0005524	ATP binding	Biosynthesis	Non-enveloped	RNA (ss)	10.665	Q66407	29271	Viruses	undef	Potyviridae	Potyvirus	Dasheen_mosaic_virus	69721	Eukaryota	Viridiplantae	Streptophyta	Liliopsida	Alismatales	Araceae	Zantedeschia	Zantedeschia_aethiopica
EBNA3C nuclear protein	GO:0016032	viral process	Biosynthesis	Enveloped	DNA (ds)	10.621	A0A125T0X3	10376	Viruses	Herpesvirales	Herpesviridae	Lymphocryptovirus	Epstein barr virus	9606	Eukaryota	Metazoa	Chordata	Mammalia	Primates	Hominidae	Homo	Homo_sapiens
ODV-E56, per os infectivity factor 6	GO:0019031	viral envelope	Adsorption and entry	Enveloped	DNA (ds)	10.581	A0A0R7EYW3	1675862	Viruses	undef	Baculoviridae	Betabaculovirus	Diatraea_saccharalis_granulovirus	40085	Eukaryota	Metazoa	Arthropoda	Insecta	Lepidoptera	Crambidae	Diatraea	Diatraea_saccharalis
Nucleoprotein	GO:0003723	RNA binding	Biosynthesis	Enveloped	RNA (ss)	10.537	A0A088DI26	1541205	Viruses	Nidovirales	Coronaviridae	Betacoronavirus	Bat_Hp-betacoronavirus/Zhejiang2013	188569	Eukaryota	Metazoa	Chordata	Mammalia	Chiroptera	Hipposideridae	Hipposideros	Hipposideros_pratti
Putative uncharacterized protein B847R	Unreviewed	Unreviewed	Undefined	Non-enveloped	DNA (ds)	10.493	A7IY22	46021	Viruses	Megavirales	Phycodnaviridae	Chlorovirus	Paramecium_bursaria_Chlorella_virus_NY2A	114049	Eukaryota	Viridiplantae	Chlorophyta	Chlorophyceae	undef	undef	Chlorella	undef
Putative virion core protein P4b	Unreviewed	Unreviewed	Undefined	Enveloped	DNA (ds)	10.492	A0A0A7M9S5	1579460	Viruses	Megavirales	Poxviridae	Parapoxvirus	Parapoxvirus_red_deer/HL953	9860	Eukaryota	Metazoa	Chordata	Mammalia	undef	Cervidae	Cervus	Cervus_elaphus
Uncharacterized protein	Unreviewed	Unreviewed	Undefined	Enveloped	DNA (ds)	10.43	A0A1B1MR95	1873698	Viruses	Megavirales	Poxviridae	undef	Pteropox_virus	94117	Eukaryota	Metazoa	Chordata	Mammalia	Chiroptera	Pteropodidae	Pteropus	Pteropus_scapulatus
Putative uncharacterized protein mg243	Unreviewed	Unreviewed	Undefined	Non-enveloped	DNA (ds)	10.427	G5CRU9	1094892	Viruses	Megavirales	Mimiviridae	undef	Megavirus_chiliensis	5755	Eukaryota	undef	undef	undef	Longamoebia	undef	Acanthamoeba	Acanthamoeba_castellanii
Large T antigen	GO:0006260	DNA replication	Biosynthesis	Non-enveloped	DNA (ds)	10.399	T2HFI5	493803	Viruses	undef	Polyomaviridae	undef	Merkel_cell_polyomavirus	9606	Eukaryota	Metazoa	Chordata	Mammalia	Primates	Hominidae	Homo	Homo_sapiens
Genome polyprotein	GO:0039660	structural constituent of virion	Precursor protein	Non-enveloped	RNA (ss)	10.396	A0A097NZC8	1562064	Viruses	Picornavirales	Picornaviridae	Hunnivirus	Norway_rat_hunnivirus	10116	Eukaryota	Metazoa	Chordata	Mammalia	Rodentia	Muridae	Rattus	Rattus_norvegicus
Putative N-acetyltransferase	GO:0008080	N-acetyltransferase activity	Assembly	Non-enveloped	DNA (ds)	10.385	E3VZ51	212035	Viruses	Megavirales	Mimiviridae	Mimivirus	Acanthamoeba_polyphaga_mimivirus	5757	Eukaryota	undef	undef	undef	Longamoebia	undef	Acanthamoeba	Acanthamoeba_polyphaga
Uncharacterized N-acetyltransferase R584	Unreviewed	Unreviewed	Undefined	Non-enveloped	DNA (ds)	10.385	Q5UR52	212035	Viruses	Megavirales	Mimiviridae	Mimivirus	Acanthamoeba_polyphaga_mimivirus	5757	Eukaryota	undef	undef	undef	Longamoebia	undef	Acanthamoeba	Acanthamoeba_polyphaga
Putative uncharacterized protein mg255	Unreviewed	Unreviewed	Undefined	Non-enveloped	DNA (ds)	10.382	G5CRW1	1094892	Viruses	Megavirales	Mimiviridae	undef	Megavirus_chiliensis	5755	Eukaryota	undef	undef	undef	Longamoebia	undef	Acanthamoeba	Acanthamoeba_castellanii
NP	GO:0019013	viral nucleocapsid	Biosynthesis	Enveloped	RNA (ss)	10.382	A0A1L5YNK5	1885929	Viruses	Nidovirales	Arteriviridae	Arterivirus	Kibale_red_colobus_virus_1	591936	Eukaryota	Metazoa	Chordata	Mammalia	Primates	Cercopithecidae	Piliocolobus	Piliocolobus_tephrosceles
Ankyrin repeat protein	unreviwed	regulation of the pro-inflammatory NF-jB signaling cascade	suppression by virus of host complement activation and viral structural proteins	Non-enveloped	DNA (ds)	10.374	L7RDZ1	1269028	Viruses	Megavirales	Mimiviridae	undef	Moumouvirus	5757	Eukaryota	undef	undef	undef	Longamoebia	undef	Acanthamoeba	Acanthamoeba_polyphaga
Hoar	Unreviewed	Unreviewed	Undefined	Enveloped	DNA (ds)	10.354	A0A0E3JA13	51313	Viruses	undef	Baculoviridae	Alphabaculovirus	Helicoverpa_armigera_nucleopolyhedrovirus	7113	Eukaryota	Metazoa	Arthropoda	Insecta	Lepidoptera	Noctuidae	Helicoverpa	Helicoverpa_zea
Capsid scaffolding protein	GO:0004252	serine-type endopeptidase activity	assembly	Enveloped	DNA (ds)	10.352	A0A0B4Q5W7	12657	Viruses	Herpesvirales	Herpesviridae	Percavirus	Equid_gammaherpesvirus_2	9796	Eukaryota	Metazoa	Chordata	Mammalia	Perissodactyla	Equidae	Equus	Equus_caballus
Proline rich protein	Unreviewed	Unreviewed	Undefined	Non-enveloped	DNA (ds)	10.344	E3VZA4	212035	Viruses	Megavirales	Mimiviridae	Mimivirus	Acanthamoeba_polyphaga_mimivirus	5757	Eukaryota	undef	undef	undef	Longamoebia	undef	Acanthamoeba	Acanthamoeba_polyphaga
Uncharacterized protein R610	Unreviewed	Unreviewed	Undefined	Non-enveloped	DNA (ds)	10.344	Q7T6X1	212035	Viruses	Megavirales	Mimiviridae	Mimivirus	Acanthamoeba_polyphaga_mimivirus	5757	Eukaryota	undef	undef	undef	Longamoebia	undef	Acanthamoeba	Acanthamoeba_polyphaga
Capsid protein	GO:0005198	structural molecule activity	structure	Non-enveloped	RNA (ss)	10.344	Q6H914	31721	Viruses	undef	Benyviridae	Benyvirus	Beet_necrotic_yellow_vein_virus	3562	Eukaryota	Viridiplantae	Streptophyta	undef	Caryophyllales	Chenopodiaceae	Spinacia	Spinacia_oleracea
Gag	GO:0075521	microtubule-dependent intracellular transport of viral material towards nucleus	assembly	Enveloped	RNA (ss)	10.335	L7RYH3	53182	Viruses	undef	Retroviridae	Spumavirus	Feline_foamy_virus	9685	Eukaryota	Metazoa	Chordata	Mammalia	Carnivora	Felidae	Felis	Felis_catus
Putative uncharacterized protein EPL-5	Unreviewed	Unreviewed	Undefined	Enveloped	DNA (ds)	10.319	A0T052	256130	Viruses	undef	Polydnaviridae	Bracovirus	Cotesia_plutellae_polydnavirus	217443	Eukaryota	Metazoa	Arthropoda	Insecta	Hymenoptera	Braconidae	Cotesia	Cotesia_vestalis
Putative uncharacterized protein Z492L	Unreviewed	Unreviewed	Undefined	Non-enveloped	DNA (ds)	10.298	A7K9A2	322019	Viruses	Megavirales	Phycodnaviridae	Chlorovirus	Acanthocystis_turfacea_Chlorella_virus_1	554066	Eukaryota	Viridiplantae	Chlorophyta	Trebouxiophyceae	Chlorellales	Chlorellaceae	Chlorella	Chlorella_heliozoae
Small capsomere-interacting protein	GO:0016032	viral process	Assembly	Enveloped	DNA (ds)	10.291	A0A068ADH6	138184	Viruses	Herpesvirales	Herpesviridae	Macavirus	Alcelaphine_gammaherpesvirus_2	59546	Eukaryota	Metazoa	Chordata	Mammalia	undef	Bovidae	Damaliscus	Damaliscus_lunatus
DNA binding protein	unreviwed	unreviwed	Biosynthesis	Enveloped	DNA (ds)	10.24	Q6JPE0	654906	Viruses	undef	Baculoviridae	Gammabaculovirus	Neodiprion_lecontei_nucleopolyhedrovirus	441921	Eukaryota	Metazoa	Arthropoda	Insecta	Hymenoptera	Diprionidae	Neodiprion	Neodiprion_lecontei
Gp41	GO:0005198	structural molecule activity	Adsorption and entry	Enveloped	DNA (ds)	10.233	A0A097P901	1563660	Viruses	undef	Baculoviridae	Alphabaculovirus	Sucra_jujuba_nucleopolyhedrovirus	82593	Eukaryota	Metazoa	Arthropoda	Insecta	Lepidoptera	Geometridae	undef	undef
Capsid protein	GO:0005198	structural molecule activity	structure	Non-enveloped	RNA (ss)	10.229	A5H7Q8	430911	Viruses	undef	Nodaviridae	undef	Penaeus_vannamei_nodavirus	6689	Eukaryota	Metazoa	Arthropoda	Malacostraca	Decapoda	Penaeidae	Litopenaeus	Litopenaeus_vannamei
U20 protein	GO:0016021	integral component of membrane	Undefined	Enveloped	DNA (ds)	10.22	A0A191S3U1	1846169	Viruses	Herpesvirales	Herpesviridae	Roseolovirus	Macaca_nemestrina_herpesvirus_7	9545	Eukaryota	Metazoa	Chordata	Mammalia	Primates	Cercopithecidae	Macaca	Macaca_nemestrina
Ac91	GO:0016021	integral component of membrane	unknown	Enveloped	DNA (ds)	10.213	V9XVC5	1987479	Viruses	undef	Baculoviridae	Alphabaculovirus	Choristoneura murinana nucleopolyhedrovirus	55057	Eukaryota	Metazoa	Arthropoda	Insecta	Lepidoptera	Noctuidae	Mamestra	Mamestra_brassicae
Putative uncharacterized protein mg556	Unreviewed	Unreviewed	Undefined	Non-enveloped	DNA (ds)	10.178	G5CT06	1094892	Viruses	Megavirales	Mimiviridae	undef	Megavirus_chiliensis	5755	Eukaryota	undef	undef	undef	Longamoebia	undef	Acanthamoeba	Acanthamoeba_castellanii
Fusolin	Unreviewed	Unreviewed	Adsorption and entry	Enveloped	DNA (ds)	10.158	Q9YJU4	28322	Viruses	Megavirales	Poxviridae	Betaentomopoxvirus	Choristoneura_fumiferana_entomopoxvirus	7141	Eukaryota	Metazoa	Arthropoda	Insecta	Lepidoptera	Tortricidae	Choristoneura	Choristoneura_fumiferana
Putative uncharacterized protein C475L	Unreviewed	Unreviewed	Undefined	Non-enveloped	DNA (ds)	10.144	A7RBS8	380598	Viruses	Megavirales	Phycodnaviridae	Chlorovirus	Paramecium_bursaria_Chlorella_virus_AR158	74790	Eukaryota	undef	undef	Oligohymenophorea	Peniculida	Parameciidae	Paramecium	Paramecium_bursaria
Putative uncharacterized protein mg681	Unreviewed	Unreviewed	Undefined	Non-enveloped	DNA (ds)	10.13	G5CQW6	1094892	Viruses	Megavirales	Mimiviridae	undef	Megavirus_chiliensis	5755	Eukaryota	undef	undef	undef	Longamoebia	undef	Acanthamoeba	Acanthamoeba_castellanii
Desmoplakin	unreviwed	efficient exit of nucleocapsids from the nucleus	Assembly	Enveloped	DNA (ds)	10.108	Q0N435	1307957	Viruses	undef	Baculoviridae	Alphabaculovirus	Clanis_bilineata_nucleopolyhedrovirus	215161	Eukaryota	Metazoa	Arthropoda	Insecta	Lepidoptera	Sphingidae	Clanis	Clanis_bilineata
Uncharacterized 29.3 kDa protein	Unreviewed	Unreviewed	Undefined	Enveloped	DNA (ds)	10.084	O10341	262177	Viruses	undef	Baculoviridae	Alphabaculovirus	Orgyia_pseudotsugata_multiple_nucleopolyhedrovirus	33414	Eukaryota	Metazoa	Arthropoda	Insecta	Lepidoptera	Lymantriidae	Orgyia	Orgyia_pseudotsugata
Uncharacterized protein 261R	Unreviewed	Unreviewed	Undefined	Enveloped	DNA (ds)	10.072	Q8QZQ8	176652	Viruses	undef	Iridoviridae	Iridovirus	Invertebrate_iridescent_virus_6	6997	Eukaryota	Metazoa	Arthropoda	Insecta	Orthoptera	Gryllidae	Acheta	Acheta_domesticus
Putative uncharacterized protein mg392	Unreviewed	Unreviewed	Undefined	Non-enveloped	DNA (ds)	10.041	G5CSX6	1094892	Viruses	Megavirales	Mimiviridae	undef	Megavirus_chiliensis	5755	Eukaryota	undef	undef	undef	Longamoebia	undef	Acanthamoeba	Acanthamoeba_castellanii
Tyrosine-protein kinase transforming protein Yes	GO:0004715	non-membrane spanning protein tyrosine kinase activity	Biosynthesis	Enveloped	RNA (ss)	10.038	P00527	11884	Viruses	undef	Retroviridae	Alpharetrovirus	Y73_sarcoma_virus	8976	Eukaryota	Metazoa	Chordata	Aves	Galliformes	undef	undef	undef
Large tegument protein deneddylase	GO:0039693	viral DNA genome replication	Biosynthesis	Enveloped	DNA (ds)	10.035	Q01056	10383	Viruses	Herpesvirales	Herpesviridae	Rhadinovirus	Saimiriine_gammaherpesvirus_2	9521	Eukaryota	Metazoa	Chordata	Mammalia	Primates	Cebidae	Saimiri	Saimiri_sciureus
Desmoplakin	unreviwed	efficient exit of nucleocapsids from the nucleus	Assembly	Enveloped	DNA (ds)	10.022	Q4KT21	320432	Viruses	undef	Baculoviridae	Alphabaculovirus	Chrysodeixis_chalcites_nucleopolyhedrovirus	749652	Eukaryota	Metazoa	Arthropoda	Insecta	Lepidoptera	Noctuidae	Chrysodeixis	Chrysodeixis_chalcites
Genome polyprotein	GO:0039660	structural constituent of virion	Precursor protein	Non-enveloped	RNA (ss)	10.018	T1WMM5	12104	Viruses	Picornavirales	Picornaviridae	Cardiovirus	Cardiovirus_A	9606	Eukaryota	Metazoa	Chordata	Mammalia	Primates	Hominidae	Homo	Homo_sapiens
